# Supplementary material for: Treating to target in multiple sclerosis: Do we know how to measure whether we hit it?
Source: Eur J Neurol. 2024 Oct 24;31(12):e16526. doi: 10.1111/ene.16526 (PMC11554867; doi:10.1111/ene.16526)
Supplement: Supplementary file 4 — Table S1. Screening list for patient‐reported outcome. [file ENE-31-e16526-s007.xlsx]

## Sheet: SLR clinical outcome
Supplemental Table 1. Screening list for clinical outcome.
Screening number	Database	Exact search term	Category	Outcome(s)	Full study title	First author	Journal	Date of Publication	Link	Included	Excluded	Reason
2	MEDLINE	"Multiple sclerosis" and "outcome"	Clinical outcome	Relapses, EDSS	A longitudinal real-life comparison study of natalizumab and fingolimod	Lanzillo R	Acta Neurol Scand	2017-09-01	https://onlinelibrary.wiley.com/doi/10.1111/ane.12718	1	0
3	MEDLINE	"Multiple sclerosis" and "outcome"	Clinical outcome	Relapses, EDSS	Monthly methylprednisolone in combination with interferon beta or glatiramer acetate for relapsing-remitting multiple sclerosis: A multicentre, single-blind, prospective trial	Ozakbas S	Clin Neurol Neurosurg	2017-09-01	https://www.sciencedirect.com/science/article/pii/S030384671730183X?via%3Dihub	1	0
4	MEDLINE	"Multiple sclerosis" and "outcome"	Clinical outcome	Relapses, EDSS	Towards personalized therapy for multiple sclerosis: prediction of individual treatment response	Kalincik T	Brain	2017-09-01	https://pubmed.ncbi.nlm.nih.gov/29050389/	1	0
5	MEDLINE	"Multiple sclerosis" and "outcome"	Clinical outcome	EDSS, relapses	Anti-inflammatory disease-modifying treatment and short-term disability progression in SPMS	Lorscheider J	Neurology	2017-09-05	https://n.neurology.org/content/89/10/1050	1	0
6	MEDLINE	"Multiple sclerosis" and "outcome"	Clinical outcome	Relapses, EDSS	Alemtuzumab CARE-MS I 5-year follow-up: Durable efficacy in the absence of continuous MS therapy	Havrdova E	Neurology	2017-09-12	https://n.neurology.org/content/89/11/1107	1	0
7	MEDLINE	"Multiple sclerosis" and "outcome"	Clinical outcome	EDSS	Effect of adherence to the first-generation injectable immunomodulatory drugs on disability accumulation in multiple sclerosis: a longitudinal cohort study	Zhang T	BMJ Open	2017-09-29	https://bmjopen.bmj.com/content/7/9/e018612	1	0
10	MEDLINE	"Multiple sclerosis" and "outcome"	Clinical outcome	Timed Up and Go test (TUG), 10-m walk test (10MW), 2-min walk test (2MW)	Examining the validity and sensitivity to change of the 5 and 10 sit-to-stand tests in people with multiple sclerosis	Nilsagard	Physiother Res Int	2017-10-01	https://onlinelibrary.wiley.com/doi/10.1002/pri.1681	1	0
11	MEDLINE	"Multiple sclerosis" and "outcome"	Clinical outcome	T25FW	Experience with fampridine in clinical practice: analysis of a possible marker of clinical response	Alvarez-Payero	Int J Neurosci	2017-10-01	https://www.tandfonline.com/doi/abs/10.1080/00207454.2017.1279614?journalCode=ines20	1	0
12	MEDLINE	"Multiple sclerosis" and "outcome"	Clinical outcome	T25FW, gait, PASAT	Multimodal exercise training in multiple sclerosis: A randomized controlled trial in persons with substantial mobility disability	Sandroff	Contemp Clin Trials	2017-10-01	https://www.sciencedirect.com/science/article/pii/S155171441730232X?via%3Dihub	1	0
13	MEDLINE	"Multiple sclerosis" and "outcome"	Clinical outcome	Relapses	Immunometabolic profiling of patients with multiple sclerosis identifies new biomarkers to predict disease activity during treatment with interferon beta-1a	Lanzillo R	Clin Immunol	2017-10-01	https://www.sciencedirect.com/science/article/pii/S1521661617302577?via%3Dihub	1	0
14	MEDLINE	"Multiple sclerosis" and "outcome"	Clinical outcome	EDSS, MSSS, Relapses	The effect of alcohol and red wine consumption on clinical and MRI outcomes in multiple sclerosis	Diaz-Cruz C	Mult Scler Relat Disord	2017-10-01	https://www.sciencedirect.com/science/article/pii/S221103481730144X?via%3Dihub	1	0
15	MEDLINE	"Multiple sclerosis" and "outcome"	Clinical outcome	Relapses, EDSS	Pregnancy in Multiple Sclerosis: A Portuguese cohort study	Jesus-Ribeiro J	Mult Scler Relat Disord	2017-10-01	https://www.sciencedirect.com/science/article/pii/S2211034817301529?via%3Dihub	1	0
16	MEDLINE	"Multiple sclerosis" and "outcome"	Clinical outcome	TUG, T25FW, cognitive T25FW, 2MW, cognitive 2MW	Predicting falls among patients with multiple sclerosis: Comparison of patient-reported outcomes and performance-based measures of lower extremity functions	Tajali S	Mult Scler Relat Disord	2017-10-01	https://www.sciencedirect.com/science/article/pii/S2211034817301475?via%3Dihub	1	0
17	MEDLINE	"Multiple sclerosis" and "outcome"	Clinical outcome	Relapses	Prevalence of neutralising antibodies to interferon-beta and clinical response in Chinese patients with relapsing multiple sclerosis	Lau A	Mult Scler J Exp Transl Clin	2017-10-09	https://journals.sagepub.com/doi/10.1177/2055217317733485	1	0
18	MEDLINE	"Multiple sclerosis" and "outcome"	Clinical outcome	6MWT, TUG	Randomised controlled pilot trial of an exercise plus behaviour change intervention in people with multiple sclerosis: the Step it Up study	Hayes S	BMJ Open	2017-10-12	https://bmjopen.bmj.com/content/7/10/e016336	1	0
19	MEDLINE	"Multiple sclerosis" and "outcome"	Clinical outcome	EDSS, T25FW, 9HPT, MMS	Mesenchymal stem cells and conditioned media in the treatment of multiple sclerosis patients: Clinical, ophthalmological and radiological assessments of safety and efficacy	Dahbour S	CNS Neurosci Ther	2017-11-01	https://onlinelibrary.wiley.com/doi/10.1111/cns.12759	1	0
20	MEDLINE	"Multiple sclerosis" and "outcome"	Clinical outcome	EDSS	The neutrophil-to-lymphocyte ratio as disease actvity marker in multiple sclerosis and optic neuritis	Bisgaard A K	Mult Scler Relat Disord	2017-11-01	https://www.sciencedirect.com/science/article/pii/S2211034817302663?via%3Dihub	1	0
21	MEDLINE	"Multiple sclerosis" and "outcome"	Clinical outcome	Relapses, EDSS, MSFC	Long-term follow-up of a randomized study of combination interferon and glatiramer acetate in multiple sclerosis: Efficacy and safety results up to 7 years	Lublin F	Mult Scler Relat Disord	2017-11-01	https://www.sciencedirect.com/science/article/pii/S221103481730216X?via%3Dihub	1	0
22	MEDLINE	"Multiple sclerosis" and "outcome"	Clinical outcome	EDSS, cognition	Improvement of quality of life and its relationship with neuropsychiatric outcomes in patients with multiple sclerosis starting treatment with natalizumab: A 3-year follow-up multicentric study	Planche V	J Neurol Sci	2017-11-15	https://www.sciencedirect.com/science/article/pii/S0022510X17343733?via%3Dihub	1	0
23	MEDLINE	"Multiple sclerosis" and "outcome"	Clinical outcome	Relapses, EDSS, SDMT	Cognition and quality of life in clinically isolated syndrome patients starting a disease modifying therapy in the QUALICIS study may not predict treatment response at one year	Cohen M	J Neurol Sci	2017-11-15	https://www.sciencedirect.com/science/article/pii/S0022510X17343204?via%3Dihub	1	0
24	MEDLINE	"Multiple sclerosis" and "outcome"	Clinical outcome	Relapses, EDSS	Switching from branded to generic glatiramer acetate: 15-month GATE trial extension results	Selmaj K	Mult Scler J Exp Transl Clin	2017-12-01	https://journals.sagepub.com/doi/10.1177/1352458516688956	1	0
25	MEDLINE	"Multiple sclerosis" and "outcome"	Clinical outcome	Relapses, EDSS	Effectiveness and Safety of Dimethyl Fumarate Treatment in Relapsing Multiple Sclerosis Patients: Real-World Evidence	Alroughani R	Neurol Ther	2017-12-01	https://link.springer.com/article/10.1007/s40120-017-0080-x	1	0
26	MEDLINE	"Multiple sclerosis" and "outcome"	Clinical outcome	Brief Repeatable Battery, Delis-Kaplan Executive Function System, Relapses, EDSS	Efficacy of fingolimod and interferon beta-1b on cognitive, MRI, and clinical outcomes in relapsing-remitting multiple sclerosis: an 18-month, open-label, rater-blinded, randomised, multicentre study (the GOLDEN study)	Comi C	J Neurol	2017-12-01	https://link.springer.com/article/10.1007/s00415-017-8642-5	1	0
27	MEDLINE	"Multiple sclerosis" and "outcome"	Clinical outcome	EDSS	Evaluating the effect of adding Fish oil to Fingolimod on TNF-α, IL1β, IL6, and IFN-γ in patients with relapsing-remitting multiple sclerosis: A double-blind randomized placebo-controlled trial	Zandi-Esfahan S	Clin Neurol Neurosurg	2017-12-01	https://www.sciencedirect.com/science/article/pii/S0303846717302664?via%3Dihub	1	0
28	MEDLINE	"Multiple sclerosis" and "outcome"	Clinical outcome	Cognition (processing speed, working memory, verbal memory, verbal fluency, executive functioning)	Integrative group-based cognitive rehabilitation efficacy in multiple sclerosis: a randomized clinical trial	Rilo O	Disabil Rehabil	2018-01-01	https://www.tandfonline.com/doi/full/10.1080/09638288.2016.1250168	1	0
29	MEDLINE	"Multiple sclerosis" and "outcome"	Clinical outcome	Berg Balance Scale	Comparing the effect of Cawthorne-Cooksey and Frenkel exercises on balance in patients with multiple sclerosis: a randomized controlled trial	Afrasiabifar A	Clin Rehabil	2018-01-01	https://journals.sagepub.com/doi/10.1177/0269215517714592	1	0
30	MEDLINE	"Multiple sclerosis" and "outcome"	Clinical outcome	Relapse	Contribution of dietary intake to relapse rate in early paediatric multiple sclerosis	Azary S	J Neurol Neurosurg Psychiatry	2018-01-01	https://jnnp.bmj.com/content/89/1/28	1	0
31	MEDLINE	"Multiple sclerosis" and "outcome"	Clinical outcome	Modified Ashworth Scale (MAS), spasticity numerical rating scale (NRS), T25FW	THC/CBD oromucosal spray in patients with multiple sclerosis overactive bladder: a pilot prospective study	Maniscalco G	Neurol Sci	2018-01-01	https://link.springer.com/article/10.1007/s10072-017-3148-6	1	0
32	MEDLINE	"Multiple sclerosis" and "outcome"	Clinical outcome	9HPT, Box and Block test (BBT)	Serious games for arm rehabilitation of persons with multiple sclerosis. A randomized controlled pilot study	Jonsdottir J	Mult Scler Relat Disord	2018-01-01	https://www.sciencedirect.com/science/article/pii/S2211034817302675?via%3Dihub	1	0
33	MEDLINE	"Multiple sclerosis" and "outcome"	Clinical outcome	Relapses, EDSS	A 8-year retrospective cohort study comparing Interferon-β formulations for relapsing-remitting multiple sclerosis	Moccia M	Mult Scler Relat Disord	2018-01-01	https://www.sciencedirect.com/science/article/pii/S2211034817303012?via%3Dihub	1	0
34	MEDLINE	"Multiple sclerosis" and "outcome"	Clinical outcome	Relapses, EDSS	Clinical and Demographic Profile of Patients Receiving Fingolimod in Clinical Practice in Germany and the Benefit-Risk Profile of Fingolimod After 1 Year of Treatment: Initial Results From the Observational, Noninterventional Study PANGAEA	Ziemssen T	Neurotherapeutics	2017-12-22	https://link.springer.com/article/10.1007/s13311-017-0595-y	1	0
35	MEDLINE	"Multiple sclerosis" and "outcome"	Clinical outcome	EDSS, walking measures	Pulse Width Does Not Influence the Gains Achieved With Neuromuscular Electrical Stimulation in People With Multiple Sclerosis: Double-Blind, Randomized Trial	Almuklass A	Neurorehabil Neural Repair	2018-01-01	https://journals.sagepub.com/doi/10.1177/1545968317753681	1	0
38	MEDLINE	"Multiple sclerosis" and "outcome"	Clinical outcome	Cognition	Alemtuzumab Improves Cognitive Processing Speed in Active Multiple Sclerosis-A Longitudinal Observational Study	Riepl E	Front Neurol	2018-01-16	https://www.frontiersin.org/articles/10.3389/fneur.2017.00730/full	1	0
39	MEDLINE	"Multiple sclerosis" and "outcome"	Clinical outcome	Relapses	Half-dose fingolimod for treating relapsing-remitting multiple sclerosis: Observational study	Zecca C	Mult Scler J	2018-02-01	https://journals.sagepub.com/doi/10.1177/1352458517694089	1	0
40	MEDLINE	"Multiple sclerosis" and "outcome"	Clinical outcome	6MWT, Berg Balance Scale	Randomized Controlled Trial to Examine the Impact of Aquatic Exercise Training on Functional Capacity, Balance, and Perceptions of Fatigue in Female Patients With Multiple Sclerosis	Kargarfard M	Arch Phys Med Rehabil	2018-02-01	https://www.sciencedirect.com/science/article/pii/S0003999317304719?via%3Dihub	1	0
41	MEDLINE	"Multiple sclerosis" and "outcome"	Clinical outcome	Relapses, EDSS	Real-life clinical use of natalizumab and fingolimod in Austria	Guger M	Acta Neurol Scand	2018-02-01	https://onlinelibrary.wiley.com/doi/10.1111/ane.12864	1	0
42	MEDLINE	"Multiple sclerosis" and "outcome"	Clinical outcome	Relapses, EDSS	Fingolimod reduces the clinical expression of active demyelinating lesions in MS	Signoriella E	Mult Scler Relat Disord	2018-02-01	https://www.sciencedirect.com/science/article/pii/S2211034818300464?via%3Dihub	1	0
43	MEDLINE	"Multiple sclerosis" and "outcome"	Clinical outcome	EDSS	Efficacy of alemtuzumab and natalizumab in the treatment of different stages of multiple sclerosis patients	Wang L	Medicine (Baltimore)	2018-02-01	https://journals.lww.com/md-journal/pages/articleviewer.aspx?year=2018&issue=02230&article=00044&type=Fulltext	1	0
44	MEDLINE	"Multiple sclerosis" and "outcome"	Clinical outcome	Relapses	Smoking affects the interferon beta treatment response in multiple sclerosis	Petersen E	Neurology	2018-02-13	https://n.neurology.org/content/90/7/e593	1	0
45	MEDLINE	"Multiple sclerosis" and "outcome"	Clinical outcome	SDMT, Brief International Cognitive Assessment for MS (BiCAMS)	Anti-cholinergic medications for bladder dysfunction worsen cognition in persons with multiple sclerosis	Morrow S	J Neurol Sci	2018-02-15	https://www.sciencedirect.com/science/article/pii/S0022510X17344623?via%3Dihub	1	0
46	MEDLINE	"Multiple sclerosis" and "outcome"	Clinical outcome	Relapses, EDSS	Disability progression markers over 6-12 years in interferon-β-treated multiple sclerosis patients	Rio J	Mult Scler J	2018-03-01	https://journals.sagepub.com/doi/10.1177/1352458517698052	1	0
47	MEDLINE	"Multiple sclerosis" and "outcome"	Clinical outcome	Cambridge Neuropsychological Test Automated Battery (CANTAB)	Impact of short-term cycle ergometer training on quality of life, cognition and depressive symptomatology in multiple sclerosis patients: a pilot study	Barry A	Neurol Sci	2017-12-26	https://link.springer.com/article/10.1007/s10072-017-3230-0	1	0
48	MEDLINE	"Multiple sclerosis" and "outcome"	Clinical outcome	Relapses	Comparative Effectiveness of Rituximab and Other Initial Treatment Choices for Multiple Sclerosis	Granqvist M	JAMA Neurol	2018-03-01	https://jamanetwork.com/journals/jamaneurology/fullarticle/2668462	1	0
49	MEDLINE	"Multiple sclerosis" and "outcome"	Clinical outcome	6MWT, TUG, Fullerton Advanced Balance Scale	Impact of Pilates Exercise in Multiple Sclerosis: A Randomized Controlled Trial	Duff W	Int J MS Care	2018-03-01	https://meridian.allenpress.com/ijmsc/article/20/2/92/33425/Impact-of-Pilates-Exercise-in-Multiple-SclerosisA	1	0
50	MEDLINE	"Multiple sclerosis" and "outcome"	Clinical outcome	Relapses, EDSS	Beneficial effects of fingolimod in MS patients with high serum Sema4A levels	Koda T	Plos One	2018-03-01	https://journals.plos.org/plosone/article?id=10.1371/journal.pone.0193986	1	0
51	MEDLINE	"Multiple sclerosis" and "outcome"	Clinical outcome	EDSS, MSFC, T25FW, 9HPT, PASAT	Siponimod versus placebo in secondary progressive multiple sclerosis (EXPAND): a double-blind, randomised, phase 3 study	Kappos L	Lancet	2018-03-01	https://www.sciencedirect.com/science/article/pii/S0140673618304756?via%3Dihub	1	0
52	MEDLINE	"Multiple sclerosis" and "outcome"	Clinical outcome	Relapses, EDSS	Treatment response to dimethyl fumarate is characterized by disproportionate CD8+ T cell reduction in MS	Fleischer V	Mult Scler J	2018-04-01	https://journals.sagepub.com/doi/10.1177/1352458517703799	1	0
53	MEDLINE	"Multiple sclerosis" and "outcome"	Clinical outcome	EDSS	Multiple sclerosis: long-term outcomes in ethnic minorities. Analysis of a UK population-based registry	Alsaeed M O	Eur J Neurol	2018-04-01	https://onlinelibrary.wiley.com/doi/10.1111/ene.13571	1	0
54	MEDLINE	"Multiple sclerosis" and "outcome"	Clinical outcome	EDSS	Differences in the Reponses to Apheresis Therapy of Patients With 3 Histopathologically Classified Immunopathological Patterns of Multiple Sclerosis	Stork L	JAMA Neurol	2018-04-01	https://jamanetwork.com/journals/jamaneurology/fullarticle/2670436	1	0
55	MEDLINE	"Multiple sclerosis" and "outcome"	Clinical outcome	Relapses, EDSS	Effectiveness and baseline factors associated to fingolimod response in a real-world study on multiple sclerosis patients	Esposito F	J Neurol	2018-04-01	https://link.springer.com/article/10.1007/s00415-018-8791-1	1	0
57	MEDLINE	"Multiple sclerosis" and "outcome"	Clinical outcome	TUG, Chair Stand Test (CST)	Effects of Classic Progressive Resistance Training Versus Eccentric-Enhanced Resistance Training in People With Multiple Sclerosis	Patrocinio de Oliveira	Arch Phys Med Rehabil	2018-05-01	https://www.sciencedirect.com/science/article/pii/S0003999317313825?via%3Dihub	1	0
58	MEDLINE	"Multiple sclerosis" and "outcome"	Clinical outcome	Relapses, EDSS	Real-life long-term effectiveness of fingolimod in Swiss patients with relapsing-remitting multiple sclerosis	Zecca C	Eur J Neurol	2018-05-01	https://onlinelibrary.wiley.com/doi/10.1111/ene.13594	1	0
60	MEDLINE	"Multiple sclerosis" and "outcome"	Clinical outcome	Relapse	Lateral switch to IFN beta-1a 44 mcg may be effective as escalation switch to fingolimod in selected persons with relapsing remitting multiple sclerosis: a real-world setting experience	D'Amico	Expert Rev Clin Pharmacol	2018-05-01	https://www.tandfonline.com/doi/abs/10.1080/17512433.2018.1449643?journalCode=ierj20	1	0
61	MEDLINE	"Multiple sclerosis" and "outcome"	Clinical outcome	Relapse	Clinical outcomes in patients with relapsing-remitting multiple sclerosis who switch from natalizumab to delayed-release dimethyl fumarate: A multicenter retrospective observational study (STRATEGY)		Mult Scler Relat Disord	2018-05-01	https://www.sciencedirect.com/science/article/pii/S2211034818300816?via%3Dihub	1	0
62	MEDLINE	"Multiple sclerosis" and "outcome"	Clinical outcome	EDSS, T25FW, 9HPT	Effect of natalizumab on disease progression in secondary progressive multiple sclerosis (ASCEND): a phase 3, randomised, double-blind, placebo-controlled trial with an open-label extension	Kapoor R	Lancet Neurol	2018-05-01	https://www.thelancet.com/journals/laneur/article/PIIS1474-4422(18)30069-3/fulltext	1	0
63	MEDLINE	"Multiple sclerosis" and "outcome"	Clinical outcome	Relapses	Induction of disease remission with one cycle of alemtuzumab in relapsing-remitting MS	Kocsik A	J Neurol	2018-04-17	https://link.springer.com/article/10.1007/s00415-018-8845-4	1	0
65	MEDLINE	"Multiple sclerosis" and "outcome"	Clinical outcome	Relapses, EDSS	Comparative analysis of natalizumab versus fingolimod as second-line treatment in relapsing-remitting multiple sclerosis	Lorscheider J	Mult Scler J	2018-05-01	https://journals.sagepub.com/doi/10.1177/1352458518768433	1	0
66	MEDLINE	"Multiple sclerosis" and "outcome"	Clinical outcome	Cognition	A Cognitive Occupation-Based Programme for People with Multiple Sclerosis: A Study to Test Feasibility and Clinical Outcomes	Reilly S	Occup Ther Int	2018-05-02	https://www.hindawi.com/journals/oti/2018/1614901/	1	0
67	MEDLINE	"Multiple sclerosis" and "outcome"	Clinical outcome	Relapses, EDSS	Effectiveness and safety of Rituximab in multiple sclerosis: an observational study from Southern Switzerland	Scotti B	Plos One	2018-05-01	https://journals.plos.org/plosone/article?id=10.1371/journal.pone.0197415	1	0
68	MEDLINE	"Multiple sclerosis" and "outcome"	Clinical outcome	Cognition	Phase IV study of retention on fingolimod versus injectable multiple sclerosis therapies: a randomized clinical trial	Cree B	Ther Adv Neurol Disord	2018-05-01	https://journals.sagepub.com/doi/10.1177/1756286418774338	1	0
69	MEDLINE	"Multiple sclerosis" and "outcome"	Clinical outcome	Relapses	Three-year clinical outcomes of relapsing multiple sclerosis patients treated with dimethyl fumarate in a United States community health center	Smoot K	Mult Scler J	2018-06-01	https://journals.sagepub.com/doi/10.1177/1352458517709956	1	0
71	MEDLINE	"Multiple sclerosis" and "outcome"	Clinical outcome	Cognition	Efficacy of group cognitive rehabilitation therapy in multiple sclerosis	Mani A	Acta Neurol Scand	2018-06-01	https://onlinelibrary.wiley.com/doi/10.1111/ane.12904	1	0
72	MEDLINE	"Multiple sclerosis" and "outcome"	Clinical outcome	T25FW, 6MWT	Combined walking outcome measures identify clinically meaningful response to prolonged-release fampridine	Sola-Valls N	Ther Adv Neurol Disord	2018-06-10	https://journals.sagepub.com/doi/10.1177/1756286418780007	1	0
73	MEDLINE	"Multiple sclerosis" and "outcome"	Clinical outcome	Relapses, EDSS	Comparative effectiveness of rituximab relative to IFN-β or glatiramer acetate in relapsing-remitting MS from the Swedish MS registry	Spelman T	Mult Scler J	2018-07-01	https://journals.sagepub.com/doi/10.1177/1352458517713668	1	0
74	MEDLINE	"Multiple sclerosis" and "outcome"	Clinical outcome	Cognition	Computer-assisted cognitive rehabilitation in persons with multiple sclerosis: Results of a multi-site randomized controlled trial with six month follow-up	Stuifbergen A	Disabil Health J	2018-07-01	https://www.sciencedirect.com/science/article/pii/S1936657418300360?via%3Dihub	1	0
75	MEDLINE	"Multiple sclerosis" and "outcome"	Clinical outcome	Visual acuity (HCVA)	MD1003 (High-Dose Pharmaceutical-Grade Biotin) for the Treatment of Chronic Visual Loss Related to Optic Neuritis in Multiple Sclerosis: A Randomized, Double-Blind, Placebo-Controlled Study	Tourbah A	CNS Drugs	2018-07-01	https://link.springer.com/article/10.1007/s40263-018-0528-2	1	0
77	MEDLINE	"Multiple sclerosis" and "outcome"	Clinical outcome	T25FW	Objective and subjective measures of dalfampridine efficacy in clinical practice	Klineova S	Mult Scler J Exp Transl Clin	2018-07-09	https://journals.sagepub.com/doi/10.1177/2055217318786742	1	0
78	MEDLINE	"Multiple sclerosis" and "outcome"	Clinical outcome	Relapses	The impact of very short transition times on switching from Natalizumab to Fingolimod on imaging and clinical effectiveness outcomes in multiple sclerosis	Vollmer B	J Neurol Sci	2018-07-15	https://www.jns-journal.com/article/S0022-510X(18)30190-4/fulltext	1	0
79	MEDLINE	"Multiple sclerosis" and "outcome"	Clinical outcome	EDSS	Natalizumab treatment shows low cumulative probabilities of confirmed disability worsening to EDSS milestones in the long-term setting	Trojano M	Mult Scler Relat Disord	2018-08-01	https://www.msard-journal.com/article/S2211-0348(18)30140-8/fulltext	1	0
80	MEDLINE	"Multiple sclerosis" and "outcome"	Clinical outcome	Relapses	Different clinical response to interferon beta and glatiramer acetate related to the presence of oligoclonal IgM bands in CSF in multiple sclerosis patients	Casanova B	Neurol Sci	2018-08-01	https://link.springer.com/article/10.1007/s10072-018-3442-y	1	0
81	MEDLINE	"Multiple sclerosis" and "outcome"	Clinical outcome	Relapses, EDSS	Two-year real-life efficacy, tolerability and safety of dimethyl fumarate in an Italian multicentre study	Mallucci G	J Neurol	2018-08-01	https://link.springer.com/article/10.1007/s00415-018-8916-6	1	0
82	MEDLINE	"Multiple sclerosis" and "outcome"	Clinical outcome	Cognition (processing speed)	A Pilot Study Examining Speed of Processing Training (SPT) to Improve Processing Speed in Persons With Multiple Sclerosis	Chiaravalloti N	Front Neurol	2018-08-01	https://www.frontiersin.org/articles/10.3389/fneur.2018.00685/full	1	0
83	MEDLINE	"Multiple sclerosis" and "outcome"	Clinical outcome	T25FW, 2MWT	Fampridine response in MS patients with gait impairment in a real-world setting: Need for new response criteria?	Rodriguez-Leal F	Mult Scler J	2018-09-01	https://journals.sagepub.com/doi/10.1177/1352458517720043	1	0
84	MEDLINE	"Multiple sclerosis" and "outcome"	Clinical outcome	Berg Balance Scale	Hippotherapy for patients with multiple sclerosis: A multicenter randomized controlled trial (MS-HIPPO)	Vermöhlen V	Mult Scler J	2018-09-01	https://journals.sagepub.com/doi/10.1177/1352458517721354	1	0
85	MEDLINE	"Multiple sclerosis" and "outcome"	Clinical outcome	EDSS	Neurofilaments and 10-year follow-up in multiple sclerosis	Bhan A	Mult Scler J	2018-09-01	https://journals.sagepub.com/doi/10.1177/1352458518782005	1	0
86	MEDLINE	"Multiple sclerosis" and "outcome"	Clinical outcome	Cognition	Predicting cognitive decline in multiple sclerosis: a 5-year follow-up study	Eijlers A	Brain	2018-09-01	https://academic.oup.com/brain/article/141/9/2605/5059057?login=false	1	0
87	MEDLINE	"Multiple sclerosis" and "outcome"	Clinical outcome	T25FW, 2MWT, 6MWT	Effects of Rehabilitation on Gait Pattern at Usual and Fast Speeds Depend on Walking Impairment Level in Multiple Sclerosis	Leone C	Int J MS Care	2018-09-01	https://meridian.allenpress.com/ijmsc/article/20/5/199/33454/Effects-of-Rehabilitation-on-Gait-Pattern-at-Usual	1	0
88	MEDLINE	"Multiple sclerosis" and "outcome"	Clinical outcome	Relapses, EDSS	Outcomes and treatment management of a French cohort suffering from multiple sclerosis: A retrospective epidemiological study	Defer G	Mult Scler Relat Disord	2018-10-01	https://www.msard-journal.com/article/S2211-0348(18)30271-2/fulltext	1	0
90	MEDLINE	"Multiple sclerosis" and "outcome"	Clinical outcome	Action Research Arm Test. 9HPT, Fugl-Meyer Assessment Scale-upper extremity section	Effects of High-intensity Robot-assisted Hand Training on Upper Limb Recovery and Muscle Activity in Individuals With Multiple Sclerosis: A Randomized, Controlled, Single-Blinded Trial	Gandolfi M	Front Neurol	2018-10-01	https://www.frontiersin.org/articles/10.3389/fneur.2018.00905/full	1	0
91	MEDLINE	"Multiple sclerosis" and "outcome"	Clinical outcome	Relapses, EDSS	Safety and efficacy of venoplasty in MS: A randomized, double-blind, sham-controlled phase II trial	Traboulsee A	Neurology	2018-10-30	https://pubmed.ncbi.nlm.nih.gov/30266886/	1	0
92	MEDLINE	"Multiple sclerosis" and "outcome"	Clinical outcome	Relapses, EDSS, T25FW	Efficacy and safety of mycophenolate mofetil in progressive multiple sclerosis patients	Fakih R	J Neurol	2018-11-01	https://link.springer.com/article/10.1007/s00415-018-9050-1	1	0
94	MEDLINE	"Multiple sclerosis" and "outcome"	Clinical outcome	T25FW	Pilot randomized controlled trial of functional electrical stimulation cycling exercise in people with multiple sclerosis with mobility disability	Edwards T	Mult Scler Relat Disord	2018-11-01	https://doi.org/10.1016/j.msard.2018.08.020	1	0
95	MEDLINE	"Multiple sclerosis" and "outcome"	Clinical outcome	Relapses	Outcomes of Stable Multiple Sclerosis Patients Staying on Initial Interferon Beta Therapy Versus Switching to Another Interferon Beta Therapy: A US Claims Database Study	Cohan S	Adv Ther	2018-11-01	https://link.springer.com/article/10.1007/s12325-018-0799-5	1	0
96	MEDLINE	"Multiple sclerosis" and "outcome"	Clinical outcome	EDSS	Long-term follow-up for multiple sclerosis patients initially treated with interferon-beta and glatiramer acetate	Healy B	J Neurol Sci	2018-11-01	https://www.jns-journal.com/article/S0022-510X(18)30382-4/fulltext	1	0
97	MEDLINE	"Multiple sclerosis" and "outcome"	Clinical outcome	EDSS, mod. MSFC (mit SDMT statt PASAT)	Efficacy of daclizumab beta versus intramuscular interferon beta-1a on disability progression across patient demographic and disease activity subgroups in DECIDE	Cohan S	Mult Scler J	2018-12-01	https://journals.sagepub.com/doi/10.1177/1352458517735190	1	0
99	MEDLINE	"Multiple sclerosis" and "outcome"	Clinical outcome	Relapses, EDSS	A randomized double-blind trial of comparative efficacy and safety of Avonex and CinnoVex for treatment of relapsing-remitting multiple sclerosis	Pakdaman H	Neurol Sci	2018-12-01	https://link.springer.com/article/10.1007/s10072-018-3550-8	1	0
100	MEDLINE	"Multiple sclerosis" and "outcome"	Clinical outcome	EDSS	No evidence of disease activity (NEDA-3) and disability improvement after alemtuzumab treatment for multiple sclerosis: a 36-month real-world study	Prosperini L	J Neurol	2018-12-01	https://link.springer.com/article/10.1007/s00415-018-9070-x	1	0
101	MEDLINE	"Multiple sclerosis" and "outcome"	Clinical outcome	Relapses, EDSS	Comparative effectiveness of delayed-release dimethyl fumarate versus interferon, glatiramer acetate, teriflunomide, or fingolimod: results from the German NeuroTransData registry	Braune S	J Neurol	2018-12-01	https://link.springer.com/article/10.1007/s00415-018-9083-5	1	0
102	MEDLINE	"Multiple sclerosis" and "outcome"	Clinical outcome	9HPT	Ocrelizumab reduces progression of upper extremity impairment in patients with primary progressive multiple sclerosis: Findings from the phase III randomized ORATORIO trial	Fox E	Mult Scler J	2018-12-01	https://journals.sagepub.com/doi/10.1177/1352458518808189	1	0
103	MEDLINE	"Multiple sclerosis" and "outcome"	Clinical outcome	Relapses	Effectiveness of Delayed-release Dimethyl Fumarate on Clinical and Patient-reported Outcomes in Patients With Relapsing Multiple Sclerosis Switching From Glatiramer Acetate: RESPOND, a Prospective Observational Study	Kresa-Reahl K	Clin Ther	2018-12-01	https://www.sciencedirect.com/science/article/pii/S014929181830506X?via%3Dihub	1	0
104	MEDLINE	"Multiple sclerosis" and "outcome"	Clinical outcome	Measurements of gait and balance	Telerehabilitation in Multiple Sclerosis: Results of a Randomized Feasibility and Efficacy Pilot Study	Fjeldstad-Pardo C	Int J Telerehabil	2018-12-11	http://telerehab.pitt.edu/ojs/Telerehab/article/view/6256	1	0
105	MEDLINE	"Multiple sclerosis" and "outcome"	Clinical outcome	Verbal learning and memory test (VLMT)	Short-term interval aerobic exercise training does not improve memory functioning in relapsing-remitting multiple sclerosis-a randomized controlled trial	Baquet L	J Peer	2018-12-12	https://peerj.com/articles/6037/	1	0
106	MEDLINE	"Multiple sclerosis" and "outcome"	Clinical outcome	T25FW, BICAMS	Long-term effects of prolonged-release fampridine in cognitive function, fatigue, mood and quality of life of MS patients: The IGNITE study	Bakirtzis C	J Neurol Sci	2018-12-15	https://www.sciencedirect.com/science/article/pii/S0022510X18304179?via%3Dihub	1	0
107	MEDLINE	"Multiple sclerosis" and "outcome"	Clinical outcome	TUG, Berg Balance Scale, 500MWT	Acute and Chronic Effects of Whole-Body Vibration on Balance, Postural Stability, and Mobility in Women With Multiple Sclerosis	Freitas E	Dose Response	2018-12-27	https://journals.sagepub.com/doi/10.1177/1559325818816577	1	0
108	MEDLINE	"Multiple sclerosis" and "outcome"	Clinical outcome	Relapses, EDSS	Therapy of highly active pediatric multiple sclerosis	Huppke P	Mult Scler J	2019-01-01	https://journals.sagepub.com/doi/10.1177/1352458517732843	1	0
109	MEDLINE	"Multiple sclerosis" and "outcome"	Clinical outcome	Sit-to-stand test, 6MWT, MSWS-12, Brief Repeatable Battery (BRB), PASAT	Effects of an individual 12-week community-located "start-to-run" program on physical capacity, walking, fatigue, cognitive function, brain volumes, and structures in persons with multiple sclerosis	Feys P	Mult Scler J	2019-01-01	https://journals.sagepub.com/doi/10.1177/1352458517740211	1	0
110	MEDLINE	"Multiple sclerosis" and "outcome"	Clinical outcome	Relapses, EDSS	Impact of fingolimod on clinical and magnetic resonance imaging outcomes in routine clinical practice: A retrospective analysis of the multiple sclerosis, clinical and MRI outcomes in the USA (MS-MRIUS) study	Zivadinov R	Mult Scler Relat Disord	2019-01-01	https://www.sciencedirect.com/science/article/pii/S2211034818303547?via%3Dihub	1	0
111	MEDLINE	"Multiple sclerosis" and "outcome"	Clinical outcome	Relapses	Comparative effectiveness of dimethyl fumarate versus fingolimod and teriflunomide among MS patients switching from first-generation platform therapies in the US	Ontaneda D	Mult Scler Relat Disord	2019-01-01	https://www.sciencedirect.com/science/article/pii/S2211034818303560?via%3Dihub	1	0
112	MEDLINE	"Multiple sclerosis" and "outcome"	Clinical outcome	Relapses, EDSS	Efficacy and safety of alemtuzumab versus fingolimod in RRMS after natalizumab cessation	Pfeuffer S	J Neurol	2019-01-01	https://link.springer.com/article/10.1007/s00415-018-9117-z	1	0
113	MEDLINE	"Multiple sclerosis" and "outcome"	Clinical outcome	EDSS, MSFC, PASAT, 9HPT, T25FW	Achillea millefolium is beneficial as an add-on therapy in patients with multiple sclerosis: A randomized placebo-controlled clinical trial	Ayoobi F	Phytomedicine	2019-01-01	https://www.sciencedirect.com/science/article/pii/S0944711318302034?via%3Dihub	1	0
114	MEDLINE	"Multiple sclerosis" and "outcome"	Clinical outcome	6MWT, T25FW, TUG	Impact of Nutritional Intake on Function in People with Mild-to-Moderate Multiple Sclerosis	Bromley L	Int J MS Care	2019-01-01	https://meridian.allenpress.com/ijmsc/article/21/1/1/10683/Impact-of-Nutritional-Intake-on-Function-in-People	1	0
116	MEDLINE	"Multiple sclerosis" and "outcome"	Clinical outcome	Relapses, EDSS	Treatment escalation leads to fewer relapses compared with switching to another moderately effective therapy	Chalmer T	J Neurol	2019-02-01	https://link.springer.com/article/10.1007/s00415-018-9126-y	1	0
117	MEDLINE	"Multiple sclerosis" and "outcome"	Clinical outcome	Relapses, EDSS	Real-Life Outcome in Multiple Sclerosis in the Czech Republic	Kobelt G	Mult Scler Int	2019-02-18	https://www.hindawi.com/journals/msi/2019/7290285/	1	0
118	MEDLINE	"Multiple sclerosis" and "outcome"	Clinical outcome	Relapses, EDSS	Long-term follow-up of pediatric MS patients starting treatment with injectable first-line agents: A multicentre, Italian, retrospective, observational study	Baroncini D	Mult Scler J	2019-03-01	https://journals.sagepub.com/doi/10.1177/1352458518754364	1	0
119	MEDLINE	"Multiple sclerosis" and "outcome"	Clinical outcome	TUG, 6MWT, Sit-to-stand test	The Effects of M2M and Adapted Yoga on Physical and Psychosocial Outcomes in People With Multiple Sclerosis	Young H-J	Arch Phys Med Rehabil	2019-03-01	https://www.sciencedirect.com/science/article/pii/S0003999318309249?via%3Dihub	1	0
120	MEDLINE	"Multiple sclerosis" and "outcome"	Clinical outcome	EDSS	Assessing the long-term effectiveness of interferon-beta and glatiramer acetate in multiple sclerosis: final 10-year results from the UK multiple sclerosis risk-sharing scheme	Palace J	J Neurol Neurosurg Psychiatry	2019-03-01	https://jnnp.bmj.com/content/90/3/251	1	0
121	MEDLINE	"Multiple sclerosis" and "outcome"	Clinical outcome	Relapses, EDSS	Dimethyl fumarate and teriflunomide for multiple sclerosis in a real-life setting: a French retrospective cohort study	Conde S	Eur J Neurol	2019-03-01	https://onlinelibrary.wiley.com/doi/10.1111/ene.13839	1	0
122	MEDLINE	"Multiple sclerosis" and "outcome"	Clinical outcome	EDSS	Comparison of two high doses of oral methylprednisolone for multiple sclerosis relapses: a pilot, multicentre, randomized, double-blind, non-inferiority trial	Hervas-Garcia J	Eur J Neurol	2019-03-01	https://onlinelibrary.wiley.com/doi/10.1111/ene.13851	1	0
123	MEDLINE	"Multiple sclerosis" and "outcome"	Clinical outcome	2MWT, T25FW, Berg Balance Scale	Web-based physiotherapy for people affected by multiple sclerosis: a single blind, randomized controlled feasibility study	Paul L	Clin Rehabil	2019-03-01	https://journals.sagepub.com/doi/10.1177/0269215518817080	1	0
124	MEDLINE	"Multiple sclerosis" and "outcome"	Clinical outcome	T25FW, 2MWT, TUG	Safety and efficacy of ADS-5102 (amantadine) extended release capsules to improve walking in multiple sclerosis: A randomized, placebo-controlled, phase 2 trial	Cohen J	Mult Scler J	2019-04-01	https://journals.sagepub.com/doi/10.1177/1352458518754716	1	0
125	MEDLINE	"Multiple sclerosis" and "outcome"	Clinical outcome	Relapses, EDSS	Safety and efficacy of autologous hematopoietic stem-cell transplantation following natalizumab discontinuation in aggressive multiple sclerosis	Mariottini A	Eur J Neurol	2019-04-01	https://onlinelibrary.wiley.com/doi/10.1111/ene.13866	1	0
126	MEDLINE	"Multiple sclerosis" and "outcome"	Clinical outcome	T25FW	The use of brain stimulation in the rehabilitation of walking disability in patients with multiple sclerosis: A randomized double-blind clinical trial study	Oveisgharan S	Iran J Neurol	2019-04-04	https://www.ncbi.nlm.nih.gov/pmc/articles/PMC6755509/	1	0
127	MEDLINE	"Multiple sclerosis" and "outcome"	Clinical outcome	Relapses, EDSS	Comparative effectiveness of teriflunomide and dimethyl fumarate: A nationwide cohort study	Due Baron M	Neurology	2019-04-16	https://n.neurology.org/content/92/16/e1811	1	0
128	MEDLINE	"Multiple sclerosis" and "outcome"	Clinical outcome	Purdue Pegboard Test, Jebsen-Taylor Hand Function Test, Grooved Pegboard Test	Effects of a Game-Based Virtual Reality Video Capture Training Program Plus Occupational Therapy on Manual Dexterity in Patients with Multiple Sclerosis: A Randomized Controlled Trial	Walina-Paniagua C	J HealthC Engl	2019-04-22	https://www.hindawi.com/journals/jhe/2019/9780587/	1	0
130	MEDLINE	"Multiple sclerosis" and "outcome"	Clinical outcome	EDSS	Clinical Outcomes of Escalation vs Early Intensive Disease-Modifying Therapy in Patients With Multiple Sclerosis	Harding K	JAMA Neurol	2019-05-01	https://jamanetwork.com/journals/jamaneurology/fullarticle/2724324	1	0
131	MEDLINE	"Multiple sclerosis" and "outcome"	Clinical outcome	Relapses, EDSS	Real-world persistence and benefit-risk profile of fingolimod over 36 months in Germany	Ziemssen T	Neurol Neuroimmunolog Neuroinflamm	2019-03-07	https://nn.neurology.org/content/6/3/e548	1	0
132	MEDLINE	"Multiple sclerosis" and "outcome"	Clinical outcome	Relapses, EDSS	Real-world study of efficacy, risk management and reasons for discontinuation of natalizumab for treatment of multiple sclerosis in Russia	Evdoshenko E	Plos One	2019-05-28	https://journals.plos.org/plosone/article?id=10.1371/journal.pone.0217303	1	0
133	MEDLINE	"Multiple sclerosis" and "outcome"	Clinical outcome	Relapses, EDSS	Sleep quality can influence the outcome of patients with multiple sclerosis	Buratti L	Sleep Med	2019-06-01	https://www.sciencedirect.com/science/article/pii/S1389945719300607?via%3Dihub	1	0
134	MEDLINE	"Multiple sclerosis" and "outcome"	Clinical outcome	Relapses, EDSS, SDMT	Outcomes of natalizumab treatment within 3 years of relapsing-remitting multiple sclerosis diagnosis: a prespecified 2-year interim analysis of STRIVE	Perumal J	BMC Neurol	2019-06-08	https://bmcneurol.biomedcentral.com/articles/10.1186/s12883-019-1337-z	1	0
135	MEDLINE	"Multiple sclerosis" and "outcome"	Clinical outcome	Relapses	Induction of apoptosis in CD4(+) T-cells is linked with optimal treatment response in patients with relapsing-remitting multiple sclerosis treated with Glatiramer acetate	Boziki M	J Neurol Sci	2019-06-15	https://www.sciencedirect.com/science/article/pii/S0022510X1930156X?via%3Dihub	1	0
136	MEDLINE	"Multiple sclerosis" and "outcome"	Clinical outcome	Relapses, EDSS	Placebo-Controlled Trial of an Oral BTK Inhibitor in Multiple Sclerosis	Montalban X	N Engl J Med	2019-06-20	https://www.nejm.org/doi/10.1056/NEJMoa1901981	1	0
137	MEDLINE	"Multiple sclerosis" and "outcome"	Clinical outcome	EDSS, SDMT	Factors associated with and long-term outcome of benign multiple sclerosis: a nationwide cohort study	Crielaard L	J Neurol Neurosurg Psychiatry	2019-07-01	https://jnnp.bmj.com/content/90/7/761	1	0
138	MEDLINE	"Multiple sclerosis" and "outcome"	Clinical outcome	EDSS, T25FW, 9HPT, PASAT, SDMT	Cortical grey matter sodium accumulation is associated with disability and secondary progressive disease course in relapse-onset multiple sclerosis	Brownlee W	J Neurol Neurosurg Psychiatry	2019-07-01	https://jnnp.bmj.com/content/90/7/755	1	0
139	MEDLINE	"Multiple sclerosis" and "outcome"	Clinical outcome	5MWT, T25FW	The clinical- and cost-effectiveness of functional electrical stimulation and ankle-foot orthoses for foot drop in Multiple Sclerosis: a multicentre randomized trial	Miller Renfrew L	Clin Rehabil	2019-07-01	https://journals.sagepub.com/doi/10.1177/0269215519842254	1	0
140	MEDLINE	"Multiple sclerosis" and "outcome"	Clinical outcome	9HPT, grip strength, EDSS, T25FW	Longitudinal assessment of hand function in individuals with multiple sclerosis	Newsome S	Mult Scler Relat Disord	2019-07-01	https://www.sciencedirect.com/science/article/pii/S2211034819301956?via%3Dihub	1	0
141	MEDLINE	"Multiple sclerosis" and "outcome"	Clinical outcome	Relapses, EDSS	Therapeutic Outcome of Alemtuzumab in Korean Patients with Multiple Sclerosis: 2-Year Follow-Up	Hyun J W	J Clin Neurol	2019-07-01	https://www.thejcn.com/DOIx.php?id=10.3988/jcn.2019.15.3.328	1	0
142	MEDLINE	"Multiple sclerosis" and "outcome"	Clinical outcome	Relapses, EDSS	Use of glatiramer acetate between 2010-2015: effectiveness, safety and reasons to start GA as first or second line treatment in Swiss multiple sclerosis patients	Zecca C	BMC Neurol	2019-07-12	https://bmcneurol.biomedcentral.com/articles/10.1186/s12883-019-1383-6	1	0
143	MEDLINE	"Multiple sclerosis" and "outcome"	Clinical outcome	Relapses, EDSS	Fingolimod for the treatment of multiple sclerosis in French West Indies, a real-world study in patients from African ancestry	de Roquemaurel A	J Neurol Sci	2019-07-15	https://www.sciencedirect.com/science/article/pii/S0022510X19302436?via%3Dihub	1	0
144	MEDLINE	"Multiple sclerosis" and "outcome"	Clinical outcome	Relapses	Natalizumab, rituximab and fingolimod as escalation therapy in multiple sclerosis	Boremalm M	Eur J Neurol	2019-08-01	https://onlinelibrary.wiley.com/doi/10.1111/ene.13936	1	0
145	MEDLINE	"Multiple sclerosis" and "outcome"	Clinical outcome	EDSS	Long-term disability outcomes in relapsing-remitting multiple sclerosis: a 10-year follow-up study	Drulovic J	Neurol Sci	2019-08-01	https://link.springer.com/article/10.1007/s10072-019-03878-4	1	0
146	MEDLINE	"Multiple sclerosis" and "outcome"	Clinical outcome	EDSS	Long-term disease activity and disability progression in relapsing-remitting multiple sclerosis patients on natalizumab	Dekker I	Mult Scler Relat Disord	2019-08-01	https://www.sciencedirect.com/science/article/pii/S2211034819302214?via%3Dihub	1	0
147	MEDLINE	"Multiple sclerosis" and "outcome"	Clinical outcome	Relapses, EDSS	Comparative effectiveness of teriflunomide vs dimethyl fumarate in multiple sclerosis	Laplaud D-A	Neurology	2019-08-13	https://n.neurology.org/content/93/7/e635	1	0
148	MEDLINE	"Multiple sclerosis" and "outcome"	Clinical outcome	SDMT, PASAT	Effect of dalfampridine on information processing speed impairment in multiple sclerosis	De Giglio L	Neurology	2019-08-20	https://n.neurology.org/content/93/8/e733	1	0
149	MEDLINE	"Multiple sclerosis" and "outcome"	Clinical outcome	EDSS, T25FW, 9HPT, PASAT	Safety and efficacy of opicinumab in patients with relapsing multiple sclerosis (SYNERGY): a randomised, placebo-controlled, phase 2 trial	Cadavid D	Lancet Neurol	2019-09-01	https://www.sciencedirect.com/science/article/pii/S1474442219301371?via%3Dihub	1	0
151	MEDLINE	"Multiple sclerosis" and "outcome"	Clinical outcome	Relapses, EDSS	Cholecalciferol in relapsing-remitting MS: A randomized clinical trial (CHOLINE)	Camu W	Neurol Neuroimmunolog Neuroinflamm	2019-08-06	https://nn.neurology.org/content/6/5/e597	1	0
152	MEDLINE	"Multiple sclerosis" and "outcome"	Clinical outcome	EDSS	Outcomes after fingolimod to alemtuzumab treatment shift in relapsing-remitting MS patients: a multicentre cohort study	Frau J	J Neurol	2019-10-01	https://link.springer.com/article/10.1007/s00415-019-09424-8	1	0
153	MEDLINE	"Multiple sclerosis" and "outcome"	Clinical outcome	9HPT, Box and Block test (BBT)	Unilateral arm rehabilitation for persons with multiple sclerosis using serious games in a virtual reality approach: Bilateral treatment effect?	Jonsdottir J	Mult Scler Relat Disord	2019-10-01	https://www.sciencedirect.com/science/article/pii/S2211034819303037?via%3Dihub	1	0
154	MEDLINE	"Multiple sclerosis" and "outcome"	Clinical outcome	Relapses, EDSS	Discontinuation of disease-modifying therapy for patients with relapsing-remitting multiple sclerosis: Effect on clinical and MRI outcomes	Yano H	Mult Scler Relat Disord	2019-10-01	https://www.sciencedirect.com/science/article/pii/S2211034819303141?via%3Dihub	1	0
155	MEDLINE	"Multiple sclerosis" and "outcome"	Clinical outcome	T25FW, 9HPT	Fluoxetine in progressive multiple sclerosis: The FLUOX-PMS trial	Cambron M	Mult Scler J	2019-11-01	https://journals.sagepub.com/doi/10.1177/1352458519843051	1	0
156	MEDLINE	"Multiple sclerosis" and "outcome"	Clinical outcome	Relapses, EDSS	Switching from natalizumab to fingolimod treatment in multiple sclerosis: real life data from the Austrian MS Treatment Registry	Guger M	J Neurol	2019-11-01	https://link.springer.com/article/10.1007/s00415-019-09464-0	1	0
157	MEDLINE	"Multiple sclerosis" and "outcome"	Clinical outcome	Relapses, EDSS	Comparative analysis of fingolimod versus teriflunomide in relapsing-remitting multiple sclerosis	Boz C	Mult Scler Relat Disord	2019-11-01	https://www.sciencedirect.com/science/article/pii/S2211034819303530?via%3Dihub	1	0
158	MEDLINE	"Multiple sclerosis" and "outcome"	Clinical outcome	Cognition (10 domains)	Early effective treatment may protect from cognitive decline in paediatric multiple sclerosis	Johnen A	Eur J Paediatr Neurol	2019-11-01	https://www.sciencedirect.com/science/article/pii/S1090379819301801?via%3Dihub	1	0
160	MEDLINE	"Multiple sclerosis" and "outcome"	Clinical outcome	SDMT	Functional Electrical Stimulation Cycling Exercise in People with Multiple Sclerosis: Secondary Effects on Cognition, Symptoms, and Quality of Life	Pilutti L	Int J MS Care	2019-11-01	https://meridian.allenpress.com/ijmsc/article/21/6/258/12040/Functional-Electrical-Stimulation-Cycling-Exercise	1	0
161	MEDLINE	"Multiple sclerosis" and "outcome"	Clinical outcome	Relapse	Onset of clinical and MRI efficacy of ocrelizumab in relapsing multiple sclerosis	Barkhof F	Neurology	2019-11-05	https://n.neurology.org/content/93/19/e1778	1	0
162	MEDLINE	"Multiple sclerosis" and "outcome"	Clinical outcome	MSFC	Safety and efficacy of immunoadsorption versus plasma exchange in steroid-refractory relapse of multiple sclerosis and clinically isolated syndrome: A randomised, parallel-group, controlled trial	Dorst J	EClinicalMedicine	2019-11-14	https://www.sciencedirect.com/science/article/pii/S2589537019302032?via%3Dihub	1	0
163	MEDLINE	"Multiple sclerosis" and "outcome"	Clinical outcome	T25FW, 9HPT, LCLA, SDMT	Evaluation of multiple sclerosis disability outcome measures using pooled clinical trial data	Goldman M	Neurology	2019-11-19	https://n.neurology.org/content/93/21/e1921	1	0
164	MEDLINE	"Multiple sclerosis" and "outcome"	Clinical outcome	EDSS	Interferon β-1a subcutaneously 3 times/week clinical outcome in relapsing multiple sclerosis in Finland	Järvinen E	Neurol Int	2019-11-29	https://www.pagepress.org/journals/index.php/ni/article/view/8177	1	0
165	MEDLINE	"Multiple sclerosis" and "outcome"	Clinical outcome	Relapses, EDSS	Retrospectively acquired cohort study to evaluate the long-term impact of two different treatment strategies on disability outcomes in patients with relapsing multiple sclerosis (RE.LO.DI.MS): data from the Italian MS Register	Paolicelli D	J Neurol	2019-12-01	https://link.springer.com/article/10.1007/s00415-019-09531-6	1	0
166	MEDLINE	"Multiple sclerosis" and "outcome"	Clinical outcome	Relapses	Effectiveness of delayed-release dimethyl fumarate on patient-reported outcomes and clinical measures in patients with relapsing-remitting multiple sclerosis in a real-world clinical setting: PROTEC	Berger T	Mult Scler J Exp Transl Clin	2019-12-02	https://journals.sagepub.com/doi/10.1177/2055217319887191	1	0
167	MEDLINE	"Multiple sclerosis" and "outcome"	Clinical outcome	Relapses	Comparative discontinuation, effectiveness, and switching practices of dimethyl fumarate and fingolimod at 36-month follow-up	Vollmer B	J Neurol Sci	2019-12-15	https://www.sciencedirect.com/science/article/pii/S0022510X19304307?via%3Dihub	1	0
168	MEDLINE	"Multiple sclerosis" and "outcome"	Clinical outcome	HCVA, LCVA	Change in visual acuity and retinal structures following Repository Corticotropin Injection (RCI) therapy in patients with acute demyelinating optic neuritis: Improvement in low contrast visual acuity in both affected and contralateral eyes in a single-armed open-label study	Scannell Bryan M	J Neurol Sci	2019-12-15	https://www.sciencedirect.com/science/article/pii/S0022510X1930437X?via%3Dihub	1	0
169	MEDLINE	"Multiple sclerosis" and "outcome"	Clinical outcome	Berg Balance Scale, TUG, 6MWT	Comparison of the effects of two different exergaming systems on balance, functionality, fatigue, and quality of life in people with multiple sclerosis: A randomized controlled trial	Zenginler Yazgan Y	Mult Scler Relat Disord	2019-12-21	https://www.sciencedirect.com/science/article/pii/S2211034819309733?via%3Dihub	1	0
170	MEDLINE	"Multiple sclerosis" and "outcome"	Clinical outcome	Berg Balance Scale, TUG	Biofeedback Based Home Balance Training can Improve Balance but Not Gait in People with Multiple Sclerosis	Novotna K	Mult Scler Int	2019-12-23	https://www.hindawi.com/journals/msi/2019/2854130/	1	0
171	MEDLINE	"Multiple sclerosis" and "outcome"	Clinical outcome	SDMT, T25FW, 6MWT	Dalfampridine benefits ambulation but not cognition in multiple sclerosis	Satchidanand N	Mult Scler J	2020-01-01	https://journals.sagepub.com/doi/10.1177/1352458518815795	1	0
172	MEDLINE	"Multiple sclerosis" and "outcome"	Clinical outcome	2MWT, 10mWT	Group-based, individualized, comprehensive core stability and balance intervention provides immediate and long-term improvements in walking in individuals with multiple sclerosis: A randomized controlled trial	Arntzen E	Physiother Res Int	2020-01-01	https://onlinelibrary.wiley.com/doi/10.1002/pri.1798	1	0
173	MEDLINE	"Multiple sclerosis" and "outcome"	Clinical outcome	Relapses	Extending the Interval of Natalizumab Dosing: Is Efficacy Preserved?	Clerico M	Neurotherapeutics	2020-01-01	https://link.springer.com/article/10.1007/s13311-019-00776-7	1	0
174	MEDLINE	"Multiple sclerosis" and "outcome"	Clinical outcome	Relapses, EDSS, cognition	Effects of Natalizumab and Fingolimod on Clinical, Cognitive, and Magnetic Resonance Imaging Measures in Multiple Sclerosis	Preziosa P	Neurotherapeutics	2020-01-01	https://link.springer.com/article/10.1007/s13311-019-00781-w	1	0
177	MEDLINE	"Multiple sclerosis" and "outcome"	Clinical outcome	Relapses, EDSS	A 30-Year Clinical and Magnetic Resonance Imaging Observational Study of Multiple Sclerosis and Clinically Isolated Syndromes	Chung K	Ann Neurol	2020-01-01	https://onlinelibrary.wiley.com/doi/10.1002/ana.25637	1	0
178	MEDLINE	"Multiple sclerosis" and "outcome"	Clinical outcome	Relapses, EDSS	Short term real-world Fingolimod efficacy and safety in Emirati patients with multiple sclerosis	Ceccarelli A	J Clin Neurosci	2020-01-01	https://www.sciencedirect.com/science/article/pii/S0967586819312731?via%3Dihub	1	0
181	MEDLINE	"Multiple sclerosis" and "outcome"	Clinical outcome	HCVA, visual fields	High-dose vitamin B supplementation for persistent visual deficit in multiple sclerosis: a pilot study	Mallone F	Drug Discov Ther	2020-01-01	https://www.jstage.jst.go.jp/article/ddt/14/3/14_2020.03031/_article	1	0
183	MEDLINE	"Multiple sclerosis" and "outcome"	Clinical outcome	Brief International Cognitive Assessment for MS (BiCAMS)	Do Secondary Progressive Multiple Sclerosis patients benefit from Computer- based cognitive neurorehabilitation? A randomized sham controlled trial	Messinis L	Mult Scler Relat Disord	2020-01-07	https://www.sciencedirect.com/science/article/pii/S2211034820300080?via%3Dihub	1	0
184	MEDLINE	"Multiple sclerosis" and "outcome"	Clinical outcome	6MWT, T25FW, chair rise test, groved pegbord test	Sensory nerve stimulation causes an immediate improvement in motor function of persons with multiple sclerosis: A pilot study	Almuklass A	Mult Scler Relat Disord	2020-02-01	https://www.sciencedirect.com/science/article/pii/S2211034819304973?via%3Dihub	1	0
185	MEDLINE	"Multiple sclerosis" and "outcome"	Clinical outcome	T25FW	Responder rates to fampridine differ between clinical subgroups of MS patients and patient reported outcome influences treatment decision making	Van Munster C E P	Mult Scler Relat Disord	2020-02-01	https://www.sciencedirect.com/science/article/pii/S221103481930478X?via%3Dihub	1	0
186	MEDLINE	"Multiple sclerosis" and "outcome"	Clinical outcome	Relapses	Intravenous immunoglobulins for the prevention of postpartum relapses in multiple sclerosis	Horvat Ledinek A	Mult Scler Relat Disord	2020-02-01	https://www.sciencedirect.com/science/article/pii/S2211034819308405?via%3Dihub	1	0
187	MEDLINE	"Multiple sclerosis" and "outcome"	Clinical outcome	Relapses, EDSS	Clinical predictors of Dimethyl Fumarate response in multiple sclerosis: a real life multicentre study	Lanzillo R	Mult Scler Relat Disord	2020-02-01	https://www.sciencedirect.com/science/article/pii/S2211034819309435?via%3Dihub	1	0
188	MEDLINE	"Multiple sclerosis" and "outcome"	Clinical outcome	EDSS	Patients With High-disease-activity Relapsing-Remitting Multiple Sclerosis in Real-world Clinical Practice: A Population-based Study in Sweden	Spelman T	Clin Ther	2020-02-01	https://www.sciencedirect.com/science/article/pii/S0149291819305879?via%3Dihub	1	0
189	MEDLINE	"Multiple sclerosis" and "outcome"	Clinical outcome	Relapse	Pregnancy and the Postpartum Period in Women With Relapsing-Remitting Multiple Sclerosis Treated With Old and New Disease-Modifying Treatments: A Real-World Multicenter Experience	Zanghi A	Front Neurol	2020-02-25	https://www.frontiersin.org/articles/10.3389/fneur.2020.00105/full	1	0
191	MEDLINE	"Multiple sclerosis" and "outcome"	Clinical outcome	Relapses	Dimethyl fumarate vs fingolimod following different pretreatments: A retrospective study	Diem L	Neurol Neuroimmunolog Neuroinflamm	2020-01-14	https://nn.neurology.org/content/7/2/e660	1	0
192	MEDLINE	"Multiple sclerosis" and "outcome"	Clinical outcome	Relapses, EDSS	Fingolimod after a first unilateral episode of acute optic neuritis (MOVING) - preliminary results from a randomized, rater-blind, active-controlled, phase 2 trial	Albert C	BMC Neurol	2020-03-03	https://bmcneurol.biomedcentral.com/articles/10.1186/s12883-020-01645-z	1	0
194	MEDLINE	"Multiple sclerosis" and "outcome"	Clinical outcome	6MWT	Effect of remote ischaemic preconditioning on walking in people with multiple sclerosis: double-blind randomised controlled trial	Chotiyarnwong C	BMJ Neurol Open	2020-03-23	https://neurologyopen.bmj.com/content/2/1/e000022	1	0
195	MEDLINE	"Multiple sclerosis" and "outcome"	Clinical outcome	EDSS	Timing of high-efficacy therapy for multiple sclerosis: a retrospective observational cohort study	He A	Lancet Neurol	2020-04-01	https://www.sciencedirect.com/science/article/pii/S1474442220300673?via%3Dihub	1	0
196	MEDLINE	"Multiple sclerosis" and "outcome"	Clinical outcome	T25FW	Robot-assisted gait training is not superior to intensive overground walking in multiple sclerosis with severe disability (the RAGTIME study): A randomized controlled trial	Straudi S	Mult Scler J	2020-05-01	https://journals.sagepub.com/doi/10.1177/1352458519833901	1	0
199	MEDLINE	"Multiple sclerosis" and "outcome"	Clinical outcome	Relapses, EDSS	Long term effect of delayed treatment on disability in patients with paediatric onset multiple sclerosis: A prospective Danish cohort study	Iskov Kopp T	Mult Scler Relat Disord	2020-05-01	https://www.sciencedirect.com/science/article/pii/S2211034820300328?via%3Dihub	1	0
201	MEDLINE	"Multiple sclerosis" and "outcome"	Clinical outcome	Berg Balance Scale, TUG	The impact of balance specific physiotherapy, intensity of therapy and disability on static and dynamic balance in people with multiple sclerosis: A multi-center prospective study	Pavlikova M	Mult Scler Relat Disord	2020-05-01	https://www.sciencedirect.com/science/article/pii/S221103482030050X?via%3Dihub	1	0
202	MEDLINE	"Multiple sclerosis" and "outcome"	Clinical outcome	Cognition, walking, upper extremity	Effect of video-based exergaming on arm and cognitive function in persons with multiple sclerosis: A randomized controlled trial	Tuba Ozdogar A	Mult Scler Relat Disord	2020-05-01	https://www.sciencedirect.com/science/article/pii/S2211034820300420?via%3Dihub	1	0
203	MEDLINE	"Multiple sclerosis" and "outcome"	Clinical outcome	9HPT, grip strength, HCVA, LCVA	Effects of modified-release fampridine on upper limb impairment in patients with Multiple Sclerosis	Simpson M	Mult Scler Relat Disord	2020-05-01	https://www.sciencedirect.com/science/article/pii/S221103482030047X?via%3Dihub	1	0
204	MEDLINE	"Multiple sclerosis" and "outcome"	Clinical outcome	Relapses	Rituximab in the treatment of multiple sclerosis in the Hospital District of Southwest Finland	Airas L	Mult Scler Relat Disord	2020-05-01	https://www.sciencedirect.com/science/article/pii/S2211034820300560?via%3Dihub	1	0
206	MEDLINE	"Multiple sclerosis" and "outcome"	Clinical outcome	Clinical outcomes	Clinical outcome measures in multiple sclerosis: A review	Inojosa H	Autoimmun Rev	2020-05-01	https://www.sciencedirect.com/science/article/pii/S1568997220300641?via%3Dihub	1	0
209	MEDLINE	"Multiple sclerosis" and "outcome"	Clinical outcome	EDSS	Covarying patterns of white matter lesions and cortical atrophy predict progression in early MS	Muthuraman M	Neurol Neuroimmunolog Neuroinflamm	2020-02-05	https://nn.neurology.org/content/7/3/e681	1	0
210	MEDLINE	"Multiple sclerosis" and "outcome"	Clinical outcome	Gait, Cognition	Physical, cognitive and psychosocial effects of telerehabilitation-based motor imagery training in people with multiple sclerosis: A randomized controlled pilot trial	Kahraman T	J Telemed Telecare	2020-06-01	https://journals.sagepub.com/doi/10.1177/1357633X18822355	1	0
211	MEDLINE	"Multiple sclerosis" and "outcome"	Clinical outcome	Relapses, EDSS	Long-term safety and effectiveness of natalizumab treatment in clinical practice: 10 years of real-world data from the Tysabri Observational Program (TOP)	Butzkueven H	J Neurol Neurosurg Psychiatry	2020-06-01	https://jnnp.bmj.com/content/91/6/660	1	0
212	MEDLINE	"Multiple sclerosis" and "outcome"	Clinical outcome	EDSS	Real-World Results of Ocrelizumab Treatment for Primary Progressive Multiple Sclerosis	Daniels K	Mult Scler Int	2020-06-15	https://www.hindawi.com/journals/msi/2020/5463451/	1	0
213	MEDLINE	"Multiple sclerosis" and "outcome"	Clinical outcome	2MWT, 10mWT, Tinetti Score	Efficacy of an Internet-Based Program to Promote Physical Activity and Exercise after Inpatient Rehabilitation in Persons with Multiple Sclerosis: A Randomized, Single-Blind, Controlled Study	Flachenecker P	Int J Environ Res Public Health	2020-06-24	https://www.mdpi.com/1660-4601/17/12/4544	1	0
214	MEDLINE	"Multiple sclerosis" and "outcome"	Clinical outcome	Brief International Cognitive Assessment for Multiple Sclerosis battery, Stroop Color-Word Test, Trail making test	Computerized cognitive rehabilitation for treatment of cognitive impairment in multiple sclerosis: an explorative study	Vilou I	J Integr Neurosci	2020-06-30	https://www.imrpress.com/journal/JIN/19/2/10.31083/j.jin.2020.02.35	1	0
215	MEDLINE	"Multiple sclerosis" and "outcome"	Clinical outcome	EDSS	Predictors of treatment outcome in patients with paediatric onset multiple sclerosis	Iskov Kopp T	Mult Scler J	2020-07-01	https://journals.sagepub.com/doi/10.1177/1352458519846100	1	0
216	MEDLINE	"Multiple sclerosis" and "outcome"	Clinical outcome	SDMT	Cognitive processing speed in multiple sclerosis clinical practice: association with patient-reported outcomes, employment and magnetic resonance imaging metrics	Macaron G	Eur J Neurol	2020-07-01	https://onlinelibrary.wiley.com/doi/10.1111/ene.14239	1	0
217	MEDLINE	"Multiple sclerosis" and "outcome"	Clinical outcome	EDSS	Induction Versus Escalation in Multiple Sclerosis: A 10-Year Real World Study	Prosperini L	Neurotherapeutics	2020-07-01	https://link.springer.com/article/10.1007/s13311-020-00847-0	1	0
218	MEDLINE	"Multiple sclerosis" and "outcome"	Clinical outcome	Relapses, EDSS	Oral therapies for treatment of relapsing-remitting multiple sclerosis in Austria: a 2-year comparison using an inverse probability weighting method	Guger M	J Neurol	2020-07-01	https://link.springer.com/article/10.1007/s00415-020-09811-6	1	0
219	MEDLINE	"Multiple sclerosis" and "outcome"	Clinical outcome	Relapses	Real-World Effectiveness of Initial Disease-Modifying Therapies in Pediatric Multiple Sclerosis	Krysko K	Ann Neurol	2020-07-01	https://onlinelibrary.wiley.com/doi/10.1002/ana.25737	1	0
220	MEDLINE	"Multiple sclerosis" and "outcome"	Clinical outcome	Relapses, EDSS	Ocrelizumab initiation in patients with MS: A multicenter observational study	Ellwardt E	Neurol Neuroimmunolog Neuroinflamm	2020-04-09	https://nn.neurology.org/content/7/4/e719	1	0
222	MEDLINE	"Multiple sclerosis" and "outcome"	Clinical outcome	6MWT, T25FW, 5-STS, 9HPT, PASAT, SDMT	Feasibility study of a 10-week community-based program using the WalkWithMe application on physical activity, walking, fatigue and cognition in persons with Multiple Sclerosis	Van Geel F	Mult Scler Relat Disord	2020-07-01	https://www.sciencedirect.com/science/article/pii/S2211034820301437?via%3Dihub	1	0
223	MEDLINE	"Multiple sclerosis" and "outcome"	Clinical outcome	Relapses	Treatment Patterns Among Patients with Multiple Sclerosis Initiating Second-Line Disease-Modifying Therapy	Bowen J	Ther Adv	2020-07-01	https://link.springer.com/article/10.1007/s12325-020-01367-1	1	0
224	MEDLINE	"Multiple sclerosis" and "outcome"	Clinical outcome	Relapses, EDSS	Effectiveness and Adverse Events of Use of Natalizumab in a Brazilian Cohort of Patients With Multiple Sclerosis	Deslandes M Q	Clin Ther	2020-07-01	https://www.sciencedirect.com/science/article/pii/S0149291820302411?via%3Dihub	1	0
225	MEDLINE	"Multiple sclerosis" and "outcome"	Clinical outcome	Grip muscle strength, coordination, speed of movements, fine and gross UL dexterity	Effects of virtual reality associated with serious games for upper limb rehabilitation inpatients with multiple sclerosis: randomized controlled trial	Cuesta-Gomez A	J Neuroeng Rehabil	2020-07-13	https://jneuroengrehab.biomedcentral.com/articles/10.1186/s12984-020-00718-x	1	0
226	MEDLINE	"Multiple sclerosis" and "outcome"	Clinical outcome	EDSS	Double-blind, randomized controlled trial of therapeutic plasma exchanges vs sham exchanges in moderate-to-severe relapses of multiple sclerosis	Brochet B	J Clin Apher	2020-08-01	https://onlinelibrary.wiley.com/doi/10.1002/jca.21788	1	0
227	MEDLINE	"Multiple sclerosis" and "outcome"	Clinical outcome	10mWT	Nabiximols plus robotic assisted gait training in improving motor performances in people with Multiple Sclerosis	Calabro R	Mult Scler Relat Disord	2020-08-01	https://www.sciencedirect.com/science/article/pii/S2211034820302534?via%3Dihub	1	0
230	MEDLINE	"Multiple sclerosis" and "outcome"	Clinical outcome	Relapses, EDSS	Pregnancy Outcomes in Patients With Multiple Sclerosis Exposed to Natalizumab-A Retrospective Analysis From the Austrian Multiple Sclerosis Treatment Registry	Guger M	Front Neurol	2020-08-04	https://www.frontiersin.org/articles/10.3389/fneur.2020.00676/full	1	0
231	MEDLINE	"Multiple sclerosis" and "outcome"	Clinical outcome	Accelerometry	Smartphone Accelerometry: A Smart and Reliable Measurement of Real-Life Physical Activity in Multiple Sclerosis and Healthy Individuals	Zhai Y	Front Neurol	2020-08-14	https://www.frontiersin.org/articles/10.3389/fneur.2020.00688/full	1	0
232	MEDLINE	"Multiple sclerosis" and "outcome"	Clinical outcome	Relapses, EDSS	Initial high-efficacy disease-modifying therapy in multiple sclerosis: A nationwide cohort study	Due Buron M	Neurology	2020-08-25	https://n.neurology.org/content/95/8/e1041	1	0
233	MEDLINE	"Multiple sclerosis" and "outcome"	Clinical outcome	Relapses, EDSS	A randomized, placebo-controlled, phase 2 trial of laquinimod in primary progressive multiple sclerosis	Giovannoni G	Neurology	2020-08-25	https://n.neurology.org/content/95/8/e1027	1	0
234	MEDLINE	"Multiple sclerosis" and "outcome"	Clinical outcome	T25FWT, 6MWT, Berg Balance Scale (BBS)	Functional recovery in multiple sclerosis patients undergoing rehabilitation programs is associated with plasma levels of hemostasis inhibitors	Ziliotto N	Mult Scler Relat Disord	2020-09-01	https://www.sciencedirect.com/science/article/pii/S2211034820303953?via%3Dihub	1	0
235	MEDLINE	"Multiple sclerosis" and "outcome"	Clinical outcome	Relapses, EDSS	Efficacy and Safety of Alemtuzumab Through 9 Years of Follow-up in Patients with Highly Active Disease: Post Hoc Analysis of CARE-MS I and II Patients in the TOPAZ Extension Study	Ziemssen T	CNS Drugs	2020-09-01	https://link.springer.com/article/10.1007/s40263-020-00749-x	1	0
236	MEDLINE	"Multiple sclerosis" and "outcome"	Clinical outcome	Relapse	Rituximab versus natalizumab, fingolimod, and dimethyl fumarate in multiple sclerosis treatment	Vollmer B	Ann Clin Transl Neurol	2020-09-01	https://onlinelibrary.wiley.com/doi/10.1002/acn3.51111	1	0
237	MEDLINE	"Multiple sclerosis" and "outcome"	Clinical outcome	Relapses, EDSS	Delay from treatment start to full effect of immunotherapies for multiple sclerosis	Roos I	Brain	2020-09-01	https://academic.oup.com/brain/article/143/9/2742/5908734?login=true	1	0
238	MEDLINE	"Multiple sclerosis" and "outcome"	Clinical outcome	Grip strength, T25FW, TUG	Adherence to Physiotherapy-Guided Web-Based Exercise for Persons with Moderate-to-Severe Multiple Sclerosis: A Randomized Controlled Pilot Study	Donkers S	Int J MS Care	2020-09-01	https://meridian.allenpress.com/ijmsc/article/22/5/208/436110/Adherence-to-Physiotherapy-Guided-Web-Based	1	0
239	MEDLINE	"Multiple sclerosis" and "outcome"	Clinical outcome	T25FWT, 6MWT	Fampridine-induced changes in walking kinetics are associated with clinical improvements in patients with multiple sclerosis	Weller D	J Neurol Sci	2020-09-15	https://www.sciencedirect.com/science/article/pii/S0022510X20303154?via%3Dihub	1	0
240	MEDLINE	"Multiple sclerosis" and "outcome"	Clinical outcome	Relapses, EDSS	Five years of ocrelizumab in relapsing multiple sclerosis: OPERA studies open-label extension	Hauser S L	Neurology	2020-09-29	https://n.neurology.org/content/95/13/e1854	1	0
242	MEDLINE	"Multiple sclerosis" and "outcome"	Clinical outcome	EDSS, T25FW, 9HPT	Clinical outcome measures in SPMS trials: An analysis of the IMPACT and ASCEND original trial data sets	Koch M	Mult Scler J	2020-10-01	https://journals.sagepub.com/doi/10.1177/1352458519876701	1	0
243	MEDLINE	"Multiple sclerosis" and "outcome"	Clinical outcome	Relapses, EDSS	Treatment of multiple sclerosis with rituximab: A multicentric Italian-Swiss experience	Zecca C	Mult Scler J	2020-10-01	https://journals.sagepub.com/doi/10.1177/1352458519872889	1	0
244	MEDLINE	"Multiple sclerosis" and "outcome"	Clinical outcome	Relapses, EDSS	Aggressive multiple sclerosis: a single-centre, real-world treatment experience with autologous haematopoietic stem cell transplantation and alemtuzumab	Boffa G	Eur J Neurol	2020-10-01	https://pubmed.ncbi.nlm.nih.gov/32418281/	1	0
245	MEDLINE	"Multiple sclerosis" and "outcome"	Clinical outcome	T25FW	Effectiveness of blood flow-restricted slow walking on mobility in severe multiple sclerosis: A pilot randomized trial	Lamberti N	Scand J Med Sci Sports	2020-10-01	https://onlinelibrary.wiley.com/doi/10.1111/sms.13764	1	0
248	MEDLINE	"Multiple sclerosis" and "outcome"	Clinical outcome	Relapses, SDMT	Switching to fingolimod in PREFERMS: Effect of treatment history and naïvety on clinical, MRI and treatment satisfaction outcomes	Hunter S	Mult Scler Relat Disord	2020-10-01	https://www.sciencedirect.com/science/article/pii/S2211034820304211?via%3Dihub	1	0
249	MEDLINE	"Multiple sclerosis" and "outcome"	Clinical outcome	Clinical outcomes	Efficacy outcomes reported in trials of multiple sclerosis: A systematic scoping review	Laise Oliveira M	Mult Scler Relat Disord	2020-10-01	https://www.sciencedirect.com/science/article/pii/S2211034820305101?via%3Dihub	1	0
250	MEDLINE	"Multiple sclerosis" and "outcome"	Clinical outcome	Short Physical Performance Battery (SPPB), T25FW, 2MWT	Acceptability and outcomes of an individualized exergaming telePT program for veterans with multiple sclerosis: a pilot study	Chanpimol D	Arch Physther	2020-10-01	https://archivesphysiotherapy.biomedcentral.com/articles/10.1186/s40945-020-00089-5	1	0
252	MEDLINE	"Multiple sclerosis" and "outcome"	Clinical outcome	Relapses, EDSS	Effect of tobacco use on disease activity and DMT discontinuation in multiple sclerosis patients treated with dimethyl fumarate or fingolimod	Hersh C	Mult Scler J Exp Transl Clin	2020-10-13	https://journals.sagepub.com/doi/10.1177/2055217320959815	1	0
253	MEDLINE	"Multiple sclerosis" and "outcome"	Clinical outcome	EDSS, Rivermead Mobility Index (RMI), 9HPT	Long-term worsening of different body functions in persons with progressive multiple sclerosis	Kaufmann M	Mult Scler J Exp Transl Clin	2020-10-13	https://journals.sagepub.com/doi/10.1177/2055217320964514	1	0
254	MEDLINE	"Multiple sclerosis" and "outcome"	Clinical outcome	Relapses, EDSS	Serum neurofilament-light concentration and real-world outcome in MS	Anderson V	J Neurol Sci	2020-10-15	https://doi.org/10.1016/j.jns.2020.117079	1	0
255	MEDLINE	"Multiple sclerosis" and "outcome"	Clinical outcome	Relapses	Natalizumab versus fingolimod for patients with active relapsing-remitting multiple sclerosis: results from REVEAL, a prospective, randomised head-to-head study	Butzkueven H	BMJ Open	2020-10-20	https://bmjopen.bmj.com/content/10/10/e038861	1	0
256	MEDLINE	"Multiple sclerosis" and "outcome"	Clinical outcome	9HPT	Efficacy of levetiracetam on upper limb movement in multiple sclerosis patients with cerebellar signs: a multicenter double-blind, placebo-controlled, crossover study	Solaro C	Eur J Neurol	2020-11-01	https://onlinelibrary.wiley.com/doi/10.1111/ene.14403	1	0
257	MEDLINE	"Multiple sclerosis" and "outcome"	Clinical outcome	EDSS	Association of Sustained Immunotherapy With Disability Outcomes in Patients With Active Secondary Progressive Multiple Sclerosis	Lizak N	JAMA Neurol	2020-11-01	https://jamanetwork.com/journals/jamaneurology/fullarticle/2768700	1	0
258	MEDLINE	"Multiple sclerosis" and "outcome"	Clinical outcome	Relapses, EDSS	Cladribine vs other drugs in MS: Merging randomized trial with real-life data	Signori A	Neurol Neuroimmunolog Neuroinflamm	2020-08-14	https://nn.neurology.org/content/7/6/e878	1	0
259	MEDLINE	"Multiple sclerosis" and "outcome"	Clinical outcome	EDSS	CSF neurofilament light chain testing as an aid to determine treatment strategies in MS	Reyes S	Neurol Neuroimmunolog Neuroinflamm	2020-08-21	https://nn.neurology.org/content/7/6/e880	1	0
260	MEDLINE	"Multiple sclerosis" and "outcome"	Clinical outcome	EDSS, Clinical Global Impression Change (CGI-C)	Reasons for switching to fingolimod in patients relapsing-remitting multiple sclerosis in France: the ESGILE study	Tourbah A	Mult Scler Relat Disord	2020-11-01	https://www.sciencedirect.com/science/article/pii/S2211034820305083?via%3Dihub	1	0
261	MEDLINE	"Multiple sclerosis" and "outcome"	Clinical outcome	EDSS, MSSS, ARMSS	Prognostic value of odor identification impairment in multiple sclerosis: 10-Years follow-up	Martins da Silva A	Mult Scler Relat Disord	2020-11-01	https://www.sciencedirect.com/science/article/pii/S2211034820305617?via%3Dihub	1	0
263	MEDLINE	"Multiple sclerosis" and "outcome"	Clinical outcome	Relapses, EDSS, BRBN, T25FW, 9HPT, SDMT	Exploring the performance of outcome measures in MS for predicting cognitive and clinical progression in the following years	Damasceno A	Mult Scler Relat Disord	2020-11-01	https://www.sciencedirect.com/science/article/pii/S2211034820305885?via%3Dihub	1	0
264	MEDLINE	"Multiple sclerosis" and "outcome"	Clinical outcome	2MWT	Walking in multiple sclerosis improves with tDCS: a randomized, double-blind, sham-controlled study	Pilloni G	Ann Clin Transl Neurol	2020-11-01	https://onlinelibrary.wiley.com/doi/10.1002/acn3.51224	1	0
265	MEDLINE	"Multiple sclerosis" and "outcome"	Clinical outcome	Relapses	Disease activity in pregnancy and postpartum in women with MS who suspended rituximab and natalizumab	Razaz N	Neurol Neuroimmunolog Neuroinflamm	2020-10-21	https://nn.neurology.org/content/7/6/e903	1	0
266	MEDLINE	"Multiple sclerosis" and "outcome"	Clinical outcome	Relapses	MRI activity in MS and completed pregnancy: Data from a tertiary academic center	Houtchens M	Neurol Neuroimmunolog Neuroinflamm	2020-09-11	https://nn.neurology.org/content/7/6/e890	1	0
267	MEDLINE	"Multiple sclerosis" and "outcome"	Clinical outcome	EDSS	High-dose biotin in progressive multiple sclerosis: A prospective study of 178 patients in routine clinical practice	Couloume L	Mult Scler J	2020-12-01	https://journals.sagepub.com/doi/10.1177/1352458519894713	1	0
268	MEDLINE	"Multiple sclerosis" and "outcome"	Clinical outcome	Relapses	Clinical effectiveness of different natalizumab interval dosing schedules in a large Italian population of patients with multiple sclerosis	Chisari C	J Neurol Neurosurg Psychiatry	2020-12-01	https://jnnp.bmj.com/content/91/12/1297	1	0
270	MEDLINE	"Multiple sclerosis" and "outcome"	Clinical outcome	EDSS, T25FW	Safety and efficacy of MD1003 (high-dose biotin) in patients with progressive multiple sclerosis (SPI2): a randomised, double-blind, placebo-controlled, phase 3 trial	Cree B AC	Lancet Neurol	2020-12-01	https://www.thelancet.com/journals/laneur/article/PIIS1474-4422(20)30347-1/fulltext	1	0
271	MEDLINE	"Multiple sclerosis" and "outcome"	Clinical outcome	Relapses, EDSS	Three-Year Effectiveness of Dimethyl Fumarate in Multiple Sclerosis: A Prospective Multicenter Real-World Study	Pilo de la Fuente B	CNS Drugs	2020-12-01	https://link.springer.com/article/10.1007/s40263-020-00775-9	1	0
272	MEDLINE	"Multiple sclerosis" and "outcome"	Clinical outcome	EDSS	Ongoing microstructural changes in the cervical cord underpin disability progression in early primary progressive multiple sclerosis	Cortese R	Mult Scler J	2021-01-01	https://journals.sagepub.com/doi/10.1177/1352458519900971	1	0
273	MEDLINE	"Multiple sclerosis" and "outcome"	Clinical outcome	EDSS	Impact of autologous haematopoietic stem cell transplantation on disability and brain atrophy in secondary progressive multiple sclerosis	Mariottini A	Mult Scler J	2021-01-01	https://journals.sagepub.com/doi/10.1177/1352458520902392	1	0
274	MEDLINE	"Multiple sclerosis" and "outcome"	Clinical outcome	10mWT, 6MWT, Berg Balance Scale	Center-Based Group and Home-Based Individual Exercise Programs Have Similar Impacts on Gait and Balance in People With Multiple Sclerosis: A Randomized Trial	Williams K	PM R	2021-01-01	https://onlinelibrary.wiley.com/doi/10.1002/pmrj.12377	1	0
275	MEDLINE	"Multiple sclerosis" and "outcome"	Clinical outcome	Relapses	Real-world evidence on the safety and effectiveness of fingolimod in patients with multiple sclerosis from Taiwan	Yang C-C	J Formos Med Assoc	2021-01-01	https://www.sciencedirect.com/science/article/pii/S0929664620302916?via%3Dihub	1	0
276	MEDLINE	"Multiple sclerosis" and "outcome"	Clinical outcome	Accelerometry (Myoband)	Biosensor vital sign detects multiple sclerosis progression	Krysko K	Ann Clin Transl Neurol	2021-01-01	https://onlinelibrary.wiley.com/doi/10.1002/acn3.51187	1	0
277	MEDLINE	"Multiple sclerosis" and "outcome"	Clinical outcome	EDSS, T25FW, 9HPT	Reliability of Outcome Measures in Clinical Trials in Secondary Progressive Multiple Sclerosis	Koch M	Neurology	2021-01-05	https://n.neurology.org/content/96/1/e111	1	0
278	MEDLINE	"Multiple sclerosis" and "outcome"	Clinical outcome	Relapses	Treatment Response Score to Glatiramer Acetate or Interferon Beta-1a	Bovis F	Neurology	2021-01-12	https://n.neurology.org/content/96/2/e214	1	0
279	MEDLINE	"Multiple sclerosis" and "outcome"	Clinical outcome	Relapses, EDSS	Comparison of Therapies in MS Patients After the First Demyelinating Event in Real Clinical Practice in the Czech Republic: Data From the National Registry ReMuS	Pavelek Z	Front Neurol	2021-01-12	https://www.frontiersin.org/articles/10.3389/fneur.2020.593527/full	1	0
280	MEDLINE	"Multiple sclerosis" and "outcome"	Clinical outcome	EDSS, Relapses	Rituximab and glatiramer acetate in secondary progressive multiple sclerosis: A randomized clinical trial	Cheshmavar M	Acta Neurol Scand	2021-02-01	https://pubmed.ncbi.nlm.nih.gov/32897569/	1	0
281	MEDLINE	"Multiple sclerosis" and "outcome"	Clinical outcome	EDSS	SMILE: a predictive model for Scoring the severity of relapses in MultIple scLErosis	Lejeune F	J Neurol	2021-02-01	https://link.springer.com/article/10.1007/s00415-020-10154-5	1	0
282	MEDLINE	"Multiple sclerosis" and "outcome"	Clinical outcome	T25FW, 9HPT, PASAT	Predictors of Health Utility in Relapsing-Remitting and Secondary-Progressive Multiple Sclerosis: Implications for Future Economic Models of Disease-Modifying Therapies	Hernandez L	Pharmacoeconomics	2021-02-01	https://link.springer.com/article/10.1007/s40273-020-00964-w	1	0
283	MEDLINE	"Multiple sclerosis" and "outcome"	Clinical outcome	TUG, 10mWT, Berg Balance Scale	Effects of Virtual Reality vs Conventional Balance Training on Balance and Falls in People With Multiple Sclerosis: A Randomized Controlled Trial	Molhemi F	Arch Phys Med Rehabil	2021-02-01	https://www.archives-pmr.org/article/S0003-9993(20)31212-0/fulltext	1	0
284	MEDLINE	"Multiple sclerosis" and "outcome"	Clinical outcome	T25FW	Effects of Robotic Exoskeleton-Aided Gait Training in the Strength, Body Balance, and Walking Speed in Individuals With Multiple Sclerosis: A Single-Group Preliminary Study	Druzbicki M	Arch Phys Med Rehabil	2021-02-01	https://www.archives-pmr.org/article/S0003-9993(20)31224-7/fulltext	1	0
285	MEDLINE	"Multiple sclerosis" and "outcome"	Clinical outcome	U turn Speed (Smart phone)	U-turn speed is a valid and reliable smartphone-based measure of multiple sclerosis-related gait and balance impairment	Cheng W-Y	Gait Posture	2021-02-01	https://www.sciencedirect.com/science/article/pii/S0966636220306500?via%3Dihub	1	0
286	MEDLINE	"Multiple sclerosis" and "outcome"	Clinical outcome	EDSS	Real-world experience of ocrelizumab in multiple sclerosis in a Spanish population	Ferandez-Diaz E	Ann Clin Transl Neurol	2021-02-01	https://onlinelibrary.wiley.com/doi/10.1002/acn3.51282	1	0
287	MEDLINE	"Multiple sclerosis" and "outcome"	Clinical outcome	T25FW, Berg Balance Scale	How may patients with MS benefit from using music assisted therapy? A case-control feasability study investigating motor outcomes and beyond	Maggio M	Mult Scler Relat Disord	2021-02-01	https://doi.org/10.1016/j.msard.2020.102713	1	0
288	MEDLINE	"Multiple sclerosis" and "outcome"	Clinical outcome	SDMT	Brain atrophy and clinical characteristics predicting SDMT performance in multiple sclerosis: A 10-year follow-up study	Jacobsen C	Mult Scler J Exp Transl Clin	2021-02-08	https://journals.sagepub.com/doi/10.1177/2055217321992394	1	0
289	MEDLINE	"Multiple sclerosis" and "outcome"	Clinical outcome	Relapses, EDSS	Clinical effectiveness of reduced fingolimod dose in relapsing remitting multiple sclerosis-a Portuguese cohort	Ramos-Lopes J	Neurol Sci	2021-03-01	https://link.springer.com/article/10.1007/s10072-020-04629-6	1	0
290	MEDLINE	"Multiple sclerosis" and "outcome"	Clinical outcome	Relapses	Clinical and Radiologic Disease Activity in Pregnancy and Postpartum in MS	Anderson A	Neurol Neuroimmunolog Neuroinflamm	2021-02-19	https://nn.neurology.org/content/8/2/e959	1	0
291	MEDLINE	"Multiple sclerosis" and "outcome"	Clinical outcome	Relapses, EDSS	Does Extended Interval Dosing Natalizumab Preserve Effectiveness in Multiple Sclerosis? A 7 Year-Retrospective Observational Study	Riancho J	Front Immunol	2021-03-25	https://www.frontiersin.org/articles/10.3389/fimmu.2021.614715/full	1	0
292	MEDLINE	"Multiple sclerosis" and "outcome"	Clinical outcome	EDSS	Disability outcomes of early cerebellar and brainstem symptoms in multiple sclerosis	Le M	Mult Scler J	2021-04-01	https://journals.sagepub.com/doi/10.1177/1352458520926955	1	0
293	MEDLINE	"Multiple sclerosis" and "outcome"	Clinical outcome	SDMT	A novel in-home digital treatment to improve processing speed in people with multiple sclerosis: A pilot study	Bove R	Mult Scler J	2021-04-01	https://journals.sagepub.com/doi/10.1177/1352458520930371	1	0
294	MEDLINE	"Multiple sclerosis" and "outcome"	Clinical outcome	T25FW	Patient reported outcomes and performance metrics at diagnosis of secondary progressive multiple sclerosis	Conway D	Mult Scler J	2021-04-01	https://journals.sagepub.com/doi/10.1177/1352458520936214	1	0
296	MEDLINE	"Multiple sclerosis" and "outcome"	Clinical outcome	Relapses, EDSS	MAGNIMS score predicts long-term clinical disease activity-free status and confirmed disability progression in patients treated with subcutaneous interferon beta-1a	Sormani M	Mult Scler Relat Disord	2021-04-01	https://www.msard-journal.com/article/S2211-0348(21)00056-0/fulltext	1	0
297	MEDLINE	"Multiple sclerosis" and "outcome"	Clinical outcome	Relapses, EDSS	Real-world retrospective study of effectiveness and safety of FINgOlimod in relapsing remitting multiple sclerosis in the Middle East and North Africa (FINOMENA)	Alroughani R	Clin Neurol Neurosurg	2021-04-01	https://doi.org/10.1016/j.clineuro.2021.106576	1	0
298	MEDLINE	"Multiple sclerosis" and "outcome"	Clinical outcome	Relapses, EDSS	Exit Strategies in Natalizumab-Treated RRMS at High Risk of Progressive Multifocal Leukoencephalopathy: a Multicentre Comparison Study	Zanghi A	Neurotherapeutics	2021-04-01	https://link.springer.com/article/10.1007/s13311-021-01037-2	1	0
299	MEDLINE	"Multiple sclerosis" and "outcome"	Clinical outcome	EDSS	Confirmed disability progression provides limited predictive information regarding future disease progression in multiple sclerosis	Healy C	Mult Scler J Exp Transl Clin	2021-04-01	https://journals.sagepub.com/doi/10.1177/2055217321999070	1	0
300	MEDLINE	"Multiple sclerosis" and "outcome"	Clinical outcome	Relapses, EDSS	REALMS study: real-world effectiveness and safety of fingolimod in patients with relapsing-remitting multiple sclerosis in Portugal	Batista S	Neurol Sci	2021-05-01	https://link.springer.com/article/10.1007/s10072-020-04726-6	1	0
301	MEDLINE	"Multiple sclerosis" and "outcome"	Clinical outcome	10mWT, TUG	Overground Robotic Program Preserves Gait in Individuals With Multiple Sclerosis and Moderate to Severe Impairments: A Randomized Controlled Trial	Berriozabalgoitia R	Arch Phys Med Rehabil	2021-05-01	https://www.archives-pmr.org/article/S0003-9993(20)31317-4/fulltext	1	0
302	MEDLINE	"Multiple sclerosis" and "outcome"	Clinical outcome	Relapses, EDSS	Effect of lateral therapy switches to oral moderate-efficacy drugs in multiple sclerosis: a nationwide cohort study	Due Buron M	J Neurol Neurosurg Psychiatry	2021-05-01	https://jnnp.bmj.com/content/92/5/556	1	0
303	MEDLINE	"Multiple sclerosis" and "outcome"	Clinical outcome	Relapses	Comparative treatment effectiveness of oral fingolimod and conventional injectable disease-modifying agents in multiple sclerosis	Earla J	Pharmacotherapy	2021-05-01	https://accpjournals.onlinelibrary.wiley.com/doi/10.1002/phar.2517	1	0
304	MEDLINE	"Multiple sclerosis" and "outcome"	Clinical outcome	Berg Balance Scale	Efficacy of core stability versus task oriented trainings on balance in ataxic persons with multiple sclerosis. A single blinded randomized controlled trial	Ali A	Mult Scler Relat Disord	2021-05-01	https://www.msard-journal.com/article/S2211-0348(21)00132-2/fulltext	1	0
305	MEDLINE	"Multiple sclerosis" and "outcome"	Clinical outcome	Relapses, EDSS	Epigallocatechin Gallate in Relapsing-Remitting Multiple Sclerosis: A Randomized, Placebo-Controlled Trial	Bellmann-Strobl J	Neurol Neuroimmunolog Neuroinflamm	2021-03-24	https://nn.neurology.org/content/8/3/e981	1	0
306	MEDLINE	"Multiple sclerosis" and "outcome"	Clinical outcome	Relapses, EDSS	Real-world effectiveness of natalizumab treatment in patients with relapsing multiple sclerosis in Argentina and Chile	Ysrraelit M	Arq Neuropsiquiatr	2021-05-01	https://www.scielo.br/j/anp/a/Zdx6Xp4YJZ9wNjLkxGGRxFc/?lang=en	1	0
307	MEDLINE	"Multiple sclerosis" and "outcome"	Clinical outcome	6MWT	Trekking Poles to Aid Multiple Sclerosis Walking Impairment: An Exploratory Comparison of the Effects of Assistive Devices on Psychosocial Impact and Walking	Cohen E	Int J MS Care	2021-05-01	https://meridian.allenpress.com/ijmsc/article/23/3/135/466523/Trekking-Poles-to-Aid-Multiple-Sclerosis-Walking	1	0
308	MEDLINE	"Multiple sclerosis" and "outcome"	Clinical outcome	Relapses, EDSS	Real-world outcomes for a complete nationwide cohort of more than 3200 teriflunomide-treated multiple sclerosis patients in The Danish Multiple Sclerosis Registry	Papp V	Plos One	2021-05-18	https://journals.plos.org/plosone/article?id=10.1371/journal.pone.0250820	1	0
309	MEDLINE	"Multiple sclerosis" and "outcome"	Clinical outcome	TUG	The reliability and validity of the Timed Up and Go as a clinical tool in individuals with and without disabilities across a lifespan: a systematic review	Christopher A	Disabil Rehabil	2021-06-01	https://www.tandfonline.com/doi/abs/10.1080/09638288.2019.1682066?journalCode=idre20	1	0
311	MEDLINE	"Multiple sclerosis" and "outcome"	Clinical outcome	SDMT	Is the Symbol Digit Modalities Test a useful outcome in secondary progressive multiple sclerosis?	Koch M	Eur J Neurol	2021-06-01	https://onlinelibrary.wiley.com/doi/10.1111/ene.14732	1	0
312	MEDLINE	"Multiple sclerosis" and "outcome"	Clinical outcome	Relapses	Rabies vaccination and multiple sclerosis relapse: A retrospective cohort study	Huttner A	Mult Scler Relat Disord	2021-06-01	https://www.msard-journal.com/article/S2211-0348(21)00173-5/fulltext	1	0
313	MEDLINE	"Multiple sclerosis" and "outcome"	Clinical outcome	Relapses	Real-world propensity score comparison of treatment effectiveness of peginterferon beta-1a vs. subcutaneous interferon beta-1a, glatiramer acetate, and teriflunomide in patients with relapsing-remitting multiple sclerosis	Reder A	Mult Scler Relat Disord	2021-06-01	https://doi.org/10.1016/j.msard.2021.102935	1	0
314	MEDLINE	"Multiple sclerosis" and "outcome"	Clinical outcome	Relapses, EDSS, cognition	aHSCT is superior to alemtuzumab in maintaining NEDA and improving cognition in multiple sclerosis	Häußler V	Ann Clin Transl Neurol	2021-06-01	https://www.ncbi.nlm.nih.gov/pmc/articles/PMC8164852/	1	0
315	MEDLINE	"Multiple sclerosis" and "outcome"	Clinical outcome	EDSS, T25FW, 6MWT	Exercise leads to metabolic changes associated with improved strength and fatigue in people with MS	Keller J	Ann Clin Transl Neurol	2021-06-01	https://onlinelibrary.wiley.com/doi/10.1002/acn3.51368	1	0
316	MEDLINE	"Multiple sclerosis" and "outcome"	Clinical outcome	T25FW, 6MWT	Effects of prolonged-release fampridine on multiple sclerosis-related gait impairments. A crossover, double-blinded, placebo-controlled study	Valet M	Clin Biomech	2021-06-01	https://doi.org/10.1016/j.clinbiomech.2021.105382	1	0
317	MEDLINE	"Multiple sclerosis" and "outcome"	Clinical outcome	T25FW, 6MWT, 10mWT	Speed but Not Smoothness of Gait Reacts to Rehabilitation in Multiple Sclerosis	Gulde P	Mult Scler Int	2021-06-03	https://www.hindawi.com/journals/msi/2021/5589562/	1	0
318	MEDLINE	"Multiple sclerosis" and "outcome"	Clinical outcome	EDSS, T25FW, 9HPT, Brief Cognitive Assessment	Cortical involvement determines impairment 30 years after a clinically isolated syndrome	Haider L	Brain	2021-06-22	https://academic.oup.com/brain/article/144/5/1384/6242721?login=false	1	0
319	MEDLINE	"Multiple sclerosis" and "outcome"	Clinical outcome	9HPT	A Descriptive Correlational Study to Evaluate Three Measures of Assessing Upper Extremity Function in Individuals with Multiple Sclerosis	Saini A	Mult Scler Int	2021-06-26	https://www.hindawi.com/journals/msi/2021/5588335/	1	0
320	MEDLINE	"Multiple sclerosis" and "outcome"	Clinical outcome	Relapses, SDMT	Natalizumab is associated with early improvement of working ability in relapsing-remitting multiple sclerosis patients: WANT observational study results	Capra R	Neurol Sci	2021-07-01	https://link.springer.com/article/10.1007/s10072-020-04838-z	1	0
321	MEDLINE	"Multiple sclerosis" and "outcome"	Clinical outcome	Relapses, EDSS	Autologous haematopoietic stem cell transplantation as a first-line disease-modifying therapy in patients with 'aggressive' multiple sclerosis	Das J	Mult Scler J	2021-07-01	https://journals.sagepub.com/doi/10.1177/1352458520985238	1	0
323	MEDLINE	"Multiple sclerosis" and "outcome"	Clinical outcome	6MWT, accelerometry	Instrumentally assessed gait quality is more relevant than gait endurance and velocity to explain patient-reported walking ability in early-stage multiple sclerosis	Carpinella I	Eur J Neurol	2021-07-01	https://onlinelibrary.wiley.com/doi/10.1111/ene.14866	1	0
324	MEDLINE	"Multiple sclerosis" and "outcome"	Clinical outcome	Relapses, EDSS	A real-world single-centre analysis of alemtuzumab and cladribine for multiple sclerosis	Bose G	Mult Scler Relat Disord	2021-07-01	https://doi.org/10.1016/j.msard.2021.102945	1	0
325	MEDLINE	"Multiple sclerosis" and "outcome"	Clinical outcome	T25FW, 9HPT, PASAT	Longitudinal analysis of disability outcomes among young people with MS	Ow N	Mult Scler Relat Disord	2021-07-01	https://doi.org/10.1016/j.msard.2021.102966	1	0
326	MEDLINE	"Multiple sclerosis" and "outcome"	Clinical outcome	Relapses, EDSS	Natalizumab in Early Relapsing-Remitting Multiple Sclerosis: A 4-Year, Open-Label Study	Perumal J	Adv Ther	2021-07-01	https://link.springer.com/article/10.1007/s12325-021-01722-w	1	0
327	MEDLINE	"Multiple sclerosis" and "outcome"	Clinical outcome	Relapses, EDSS	Use of Disease-Modifying Therapies in Pediatric Relapsing-Remitting Multiple Sclerosis in the United Kingdom	Abdel-Mannan O	Neurol Neuroimmunolog Neuroinflamm	2021-05-21	https://nn.neurology.org/content/8/4/e1008	1	0
328	MEDLINE	"Multiple sclerosis" and "outcome"	Clinical outcome	Relapses, EDSS	Real-World Effectiveness of Natalizumab in Korean Patients With Multiple Sclerosis	Kim K H	Front Neurol	2021-07-08	https://www.frontiersin.org/articles/10.3389/fneur.2021.714941/full	1	0
329	MEDLINE	"Multiple sclerosis" and "outcome"	Clinical outcome	T25FW, 6MWT	Robot-Assisted Gait Training in Patients with Multiple Sclerosis: A Randomized Controlled Crossover Trial	Sconza C	Medicina	2021-07-14	https://www.mdpi.com/1648-9144/57/7/713	1	0
331	MEDLINE	"Multiple sclerosis" and "outcome"	Clinical outcome	Relapses, EDSS	Impact of drug diversity on treatment effectiveness in relapsing-remitting multiple sclerosis (RRMS) in Germany between 2010 and 2018: real-world data from the German NeuroTransData multiple sclerosis registry	Braune S	BMJ Open	2021-08-03	https://bmjopen.bmj.com/content/11/8/e042480	1	0
332	MEDLINE	"Multiple sclerosis" and "outcome"	Clinical outcome	SDMT, CVLT-II	A comparative study of the effects of yoga and clinical Pilates training on walking, cognition, respiratory functions, and quality of life in persons with multiple sclerosis: A quasi-experimental study	Abasiyanik Z	Explore	2021-09-01	https://www.sciencedirect.com/science/article/abs/pii/S1550830720302329?via%3Dihub	1	0
333	MEDLINE	"Multiple sclerosis" and "outcome"	Clinical outcome	Relapses	BEST-MS: A prospective head-to-head comparative study of natalizumab and fingolimod in active relapsing MS	Cohen M	Mult Scler J	2021-09-01	https://journals.sagepub.com/doi/10.1177/1352458520969145	1	0
334	MEDLINE	"Multiple sclerosis" and "outcome"	Clinical outcome	Relapses, EDSS	Impact of previous disease-modifying treatment on effectiveness and safety outcomes, among patients with multiple sclerosis treated with alemtuzumab	Pfeuffer S	J Neurol Neurosurg Psychiatry	2021-09-01	https://jnnp.bmj.com/content/92/9/1007	1	0
335	MEDLINE	"Multiple sclerosis" and "outcome"	Clinical outcome	Relapses	An Exposure-Response Analysis of the Clinical Efficacy of Ponesimod in a Randomized Phase II Study in Patients with Multiple Sclerosis	Olsson Gisleskog P	Clin Pharmacokinet	2021-09-01	https://link.springer.com/article/10.1007/s40262-021-01020-2	1	0
336	MEDLINE	"Multiple sclerosis" and "outcome"	Clinical outcome	Relapses, EDSS	Ocrelizumab Extended Interval Dosing in Multiple Sclerosis in Times of COVID-19	Rolfes L	Neurol Neuroimmunolog Neuroinflamm	2021-09-01	https://nn.neurology.org/content/8/5/e1035	1	0
337	MEDLINE	"Multiple sclerosis" and "outcome"	Clinical outcome	Cognition	Cognitive recovery in people with relapsing/remitting multiple sclerosis: A randomized clinical trial on virtual reality-based neurorehabilitation	Leonardi S	Clin Neurol Neurosurg	2021-09-01	https://www.sciencedirect.com/science/article/abs/pii/S0303846721003577?via%3Dihub	1	0
338	MEDLINE	"Multiple sclerosis" and "outcome"	Clinical outcome	Relapses, EDSS	Increased Serum Neurofilament Light and Thin Ganglion Cell-Inner Plexiform Layer Are Additive Risk Factors for Disease Activity in Early Multiple Sclerosis	Lin T-Y	Neurol Neuroimmunolog Neuroinflamm	2021-08-04	https://nn.neurology.org/content/8/5/e1051	1	0
339	MEDLINE	"Multiple sclerosis" and "outcome"	Clinical outcome	Clinical outcomes	Measuring Treatment Response in Progressive Multiple Sclerosis-Considerations for Adapting to an Era of Multiple Treatment Options	Krajnc N	Biomolecules	2021-09-10	https://www.mdpi.com/2218-273X/11/9/1342	1	0
341	MEDLINE	"Multiple sclerosis" and "outcome"	Clinical outcome	Wearables	Wearable technologies to measure clinical outcomes in multiple sclerosis: A scoping review	Alexander S	Mult Scler J	2021-10-01	https://journals.sagepub.com/doi/10.1177/1352458520946005	1	0
342	MEDLINE	"Multiple sclerosis" and "outcome"	Clinical outcome	EDSS, T25FW, 9HPT, PASAT	A comparison of clinical outcomes in PPMS in the INFORMS original trial data set	Koch M	Mult Scler J	2021-10-01	https://journals.sagepub.com/doi/10.1177/1352458520987539	1	0
343	MEDLINE	"Multiple sclerosis" and "outcome"	Clinical outcome	EDSS	Therapeutic plasma exchange in MS refractory relapses: Long-term outcome	Marrodan M	Mult Scler Relat Disord	2021-10-01	https://doi.org/10.1016/j.msard.2021.103168	1	0
344	MEDLINE	"Multiple sclerosis" and "outcome"	Clinical outcome	Relapses, EDSS	Treatment Escalation vs Immediate Initiation of Highly Effective Treatment for Patients With Relapsing-Remitting Multiple Sclerosis: Data From 2 Different National Strategies	Spelman T	JAMA Neurol	2021-10-01	https://jamanetwork.com/journals/jamaneurology/fullarticle/2783261	1	0
345	MEDLINE	"Multiple sclerosis" and "outcome"	Clinical outcome	Relapses, EDSS	Long-Term Effectiveness of Natalizumab in Patients with Relapsing-Remitting Multiple Sclerosis Treated in the Routine Care in Greece: Results from the Multicenter, Observational 5-Year Prospective Study 'TOPICS Greece'	Efthimios D	Clin Drug Investig	2021-10-01	https://link.springer.com/article/10.1007/s40261-021-01073-y	1	0
346	MEDLINE	"Multiple sclerosis" and "outcome"	Clinical outcome	Relapses, EDSS	Four-year safety and effectiveness data from patients with multiple sclerosis treated with fingolimod: The Spanish GILENYA registry	Meca-Lallana J	Plos One	2021-10-01	https://journals.plos.org/plosone/article?id=10.1371/journal.pone.0258437	1	0
347	MEDLINE	"Multiple sclerosis" and "outcome"	Clinical outcome	Digital Mobility Outcomes	Walking on common ground: a cross-disciplinary scoping review on the clinical utility of digital mobility outcomes	Polhemus A	NPJ Digit Med	2021-10-14	https://www.nature.com/articles/s41746-021-00513-5	1	0
348	MEDLINE	"Multiple sclerosis" and "outcome"	Clinical outcome	EDSS, T25FW, 9HPT	Comparison of the EDSS, Timed 25-Foot Walk, and the 9-Hole Peg Test as Clinical Trial Outcomes in Relapsing-Remitting Multiple Sclerosis	Koch M	Neurology	2021-10-01	https://n.neurology.org	1	0
349	MEDLINE	"Multiple sclerosis" and "outcome"	Clinical outcome	Relapses, EDSS	Long-term outcome and predictors of long-term disease activity in natalizumab-treated patients with multiple sclerosis: real life data from the Austrian MS Treatment Registry	Guger M	J Neurol	2021-11-01	https://link.springer.com/article/10.1007/s00415-021-10559-w	1	0
351	MEDLINE	"Multiple sclerosis" and "outcome"	Clinical outcome	EDSS	Racial and ethnic disparities in treatment response and tolerability in multiple sclerosis: A comparative study	Perez C	Mult Scler Relat Disord	2021-11-01	https://doi.org/10.1016/j.msard.2021.103248	1	0
353	MEDLINE	"Multiple sclerosis" and "outcome"	Clinical outcome	Relapses, EDSS	ProspeCtive study to evaluate efficacy, safety and tOlerability of dietary supplemeNT of Curcumin (BCM95) in subjects with Active relapsing MultIple Sclerosis treated with subcutaNeous Interferon beta 1a 44 mcg TIW (CONTAIN): A randomized, controlled trial	Petracca M	Mult Scler Relat Disord	2021-11-01	https://www.sciencedirect.com/science/article/pii/S2211034821005411?via%3Dihub	1	0
356	MEDLINE	"Multiple sclerosis" and "outcome"	Clinical outcome	Relapses, EDSS	Efficacy and safety of alemtuzumab treatment in a real-world cohort of patients with multiple sclerosis	Zmira O	Acta Neurol Belg	2021-12-01	https://link.springer.com/article/10.1007/s13760-020-01375-6	1	0
357	MEDLINE	"Multiple sclerosis" and "outcome"	Clinical outcome	EDSS	Disability improvement as a clinically relevant outcome in clinical trials of relapsing forms of multiple sclerosis	Cree B AC	Mult Scler J	2021-12-01	https://journals.sagepub.com/doi/10.1177/13524585211000280	1	0
358	MEDLINE	"Multiple sclerosis" and "outcome"	Clinical outcome	T25FW	Hydroxychloroquine for Primary Progressive Multiple Sclerosis	Koch M	Ann Neurol	2021-12-01	https://onlinelibrary.wiley.com/doi/10.1002/ana.26239	1	0
359	MEDLINE	"Multiple sclerosis" and "outcome"	Clinical outcome	Relapses, EDSS	Safety and efficacy of teriflunomide in paediatric multiple sclerosis (TERIKIDS): a multicentre, double-blind, phase 3, randomised, placebo-controlled trial	Chitnis T	Lancet Neurol	2021-12-01	https://www.sciencedirect.com/science/article/pii/S1474442221003641?via%3Dihub	1	0
360	MEDLINE	"Multiple sclerosis" and "outcome"	Clinical outcome	LCVA	Safety and efficacy of erythropoietin for the treatment of patients with optic neuritis (TONE): a randomised, double-blind, multicentre, placebo-controlled study	Lagreze W	Lancet Neurol	2021-12-01	https://www.sciencedirect.com/science/article/pii/S1474442221003227?via%3Dihub	1	0
361	MEDLINE	"Multiple sclerosis" and "outcome"	Clinical outcome	Relapses, EDSS	Real-World Comparative Cost-Effectiveness Analysis of Different Classes of Disease-Modifying Therapies for Relapsing-Remitting Multiple Sclerosis in Saudi Arabia	AlRuthia Y	Int J Environ Res Public Health	2021-12-16	https://www.mdpi.com/1660-4601/18/24/13261	1	0
362	MEDLINE	"Multiple sclerosis" and "outcome"	Clinical outcome	SDMT	A much needed metric: Defining reliable and statistically meaningful change of the oral version Symbol Digit Modalities Test (SDMT)	Strober L	Mult Scler Relat Disord	2022-01-01	https://www.sciencedirect.com/science/article/pii/S2211034821006726?via%3Dihub	1	0
363	MEDLINE	"Multiple sclerosis" and "outcome"	Clinical outcome	Relapses, EDSS	Safety and clinical effectiveness of peginterferon beta-1a for relapsing multiple sclerosis in the real-world setting: Interim results from the Plegridy Observational Program	Salvetti M	Mult Scler Relat Disord	2022-01-01	https://www.sciencedirect.com/science/article/pii/S2211034821006179?via%3Dihub	1	0
364	MEDLINE	"Multiple sclerosis" and "outcome"	Clinical outcome	Relapses, EDSS	Early treatment responses to peginterferon beta-1a are associated with longer-term clinical outcomes in patients with relapsing-remitting multiple sclerosis: Subgroup analyses of ADVANCE and ATTAIN	Newsome S	Mult Scler Relat Disord	2022-01-01	https://www.sciencedirect.com/science/article/pii/S2211034821006349?via%3Dihub	1	0
365	MEDLINE	"Multiple sclerosis" and "outcome"	Clinical outcome	Relapses, EDSS	Multiple Sclerosis Disease Activity and Disability Following Discontinuation of Natalizumab for Pregnancy	Hellwig K	JAMA Netw Open	2022-01-04	https://jamanetwork.com/journals/jamanetworkopen/fullarticle/2788309	1	0
366	MEDLINE	"Multiple sclerosis" and "outcome"	Clinical outcome	T25FW	The timed 25-foot walk in a large cohort of multiple sclerosis patients	Kalinowski A	Mult Scler J	2022-02-01	https://journals.sagepub.com/doi/10.1177/13524585211017013	1	0
367	MEDLINE	"Multiple sclerosis" and "outcome"	Clinical outcome	Relapses, EDSS	Initial treatment strategy and clinical outcomes in Finnish MS patients: a propensity-matched study	Hänninen K	J Neurol	2022-02-01	https://link.springer.com/article/10.1007/s00415-021-10673-9	1	0
368	MEDLINE	"Multiple sclerosis" and "outcome"	Clinical outcome	T25FW, 9HPT	Cerebellar pathology and disability worsening in relapsing-remitting multiple sclerosis: A retrospective analysis from the CombiRx trial	Petracca M	Eur J Neurol	2022-02-01	https://onlinelibrary.wiley.com/doi/10.1111/ene.15157	1	0
369	MEDLINE	"Multiple sclerosis" and "outcome"	Clinical outcome	10mWT, 6MWT, 9HPT	BDNF Val66Met Polymorphism Is Associated With Motor Recovery After Rehabilitation in Progressive Multiple Sclerosis Patients	Giordano A	Front Neurol	2022-02-21	https://www.frontiersin.org/articles/10.3389/fneur.2022.790360/full	1	0
370	MEDLINE	"Multiple sclerosis" and "outcome"	Clinical outcome	Relapses, EDSS	Comparative effectiveness of dimethyl fumarate in multiple sclerosis	Bosco-Levy P	Br J Clin Pharmacol	2022-03-01	https://bpspubs.onlinelibrary.wiley.com/doi/10.1111/bcp.15071	1	0
371	MEDLINE	"Multiple sclerosis" and "outcome"	Clinical outcome	EDSS	Contribution of relapse-associated worsening to overall disability accrual in patients with relapsing-onset multiple sclerosis: A mediation analysis	Chen B	Mult Scler Relat Disord	2022-03-01	https://www.sciencedirect.com/science/article/pii/S2211034822000700?via%3Dihub	1	0
372	MEDLINE	"Multiple sclerosis" and "outcome"	Clinical outcome	EDSS, T25FW, 9HPT, SDMT	MRI brain volume loss, lesion burden, and clinical outcome in secondary progressive multiple sclerosis	Koch M	Mult Scler J	2022-04-01	https://journals.sagepub.com/doi/10.1177/13524585211031801	1	0
373	MEDLINE	"Multiple sclerosis" and "outcome"	Clinical outcome	Relapses, EDSS	Ocrelizumab treatment for relapsing-remitting multiple sclerosis after a suboptimal response to previous disease-modifying therapy: A nonrandomized controlled trial	Weinstock-Guttmann B	Mult Scler J	2022-04-01	https://journals.sagepub.com/doi/10.1177/13524585211035740	1	0
374	MEDLINE	"Multiple sclerosis" and "outcome"	Clinical outcome	TUG, 2MWT	A Phase 3, double-blind, placebo-controlled efficacy and safety study of ADS-5102 (Amantadine) extended-release capsules in people with multiple sclerosis and walking impairment	Cohen J	Mult Scler J	2022-04-01	https://journals.sagepub.com/doi/10.1177/13524585211035333	1	0
375	MEDLINE	"Multiple sclerosis" and "outcome"	Clinical outcome	Relapses, EDSS	Long-term safety and efficacy of dimethyl fumarate for up to 13 years in patients with relapsing-remitting multiple sclerosis: Final ENDORSE study results	Gold R	Mult Scler J	2022-04-01	https://journals.sagepub.com/doi/10.1177/13524585211037909	1	0
376	MEDLINE	"Multiple sclerosis" and "outcome"	Clinical outcome	T25FW, 6MWT	Whole-Brain Metabolic Abnormalities Are Associated With Mobility in Older Adults With Multiple Sclerosis	Mueller C	Neurorehabil Neural Repair	2022-04-01	https://journals.sagepub.com/doi/10.1177/15459683221076461	1	0
377	MEDLINE	"Multiple sclerosis" and "outcome"	Clinical outcome	SDMT	Measuring cognitive function by the SDMT across functional domains: Useful but not sufficient	Leach J	Mult Scler Relat Disord	2022-04-01	https://www.sciencedirect.com/science/article/pii/S221103482200219X?via%3Dihub	1	0
378	MEDLINE	"Multiple sclerosis" and "outcome"	Clinical outcome	6MWT, T25FW, TUG	Combining a supervised and home-based task-oriented circuit training improves walking endurance in patients with multiple sclerosis. The MS_TOCT randomized-controlled trial	Straudi S	Mult Scler Relat Disord	2022-04-01	https://www.sciencedirect.com/science/article/pii/S221103482200236X?via%3Dihub	1	0
379	MEDLINE	"Multiple sclerosis" and "outcome"	Clinical outcome	Relapses, EDSS	Efficacy and safety of rituximab in patients with multiple sclerosis: An observational study at a tertiary center in Makkah, Saudi Arabia	Almatrafi Y	Neurosciences (Riyadh)	2022-04-01	https://nsj.org.sa/content/27/2/65	1	0
380	MEDLINE	"Multiple sclerosis" and "outcome"	Clinical outcome	Relapses, EDSS	Prognostic Markers of Ocrelizumab Effectiveness in Multiple Sclerosis: A Real World Observational Multicenter Study	Lanzillo R	J Clin Med	2022-04-07	https://www.mdpi.com/2077-0383/11/8/2081	1	0
381	MEDLINE	"Multiple sclerosis" and "outcome"	Clinical outcome	Relapses, EDSS	Real-world effectiveness and safety of fingolimod in patients with multiple sclerosis in the Czech Republic: results from core and extension parts of the GOLEMS study up to 48 months	Ticha V	BMC Neurol	2022-04-15	https://bmcneurol.biomedcentral.com/articles/10.1186/s12883-022-02656-8	1	0
382	MEDLINE	"Multiple sclerosis" and "outcome"	Clinical outcome	EDSS	Efficacy and Safety of Masitinib in Progressive Forms of Multiple Sclerosis: A Randomized, Phase 3, Clinical Trial	Vermersch P	Neurol Neuroimmunolog Neuroinflamm	2022-02-21	https://nn.neurology.org/content/9/3/e1148	1	0
383	MEDLINE	"Multiple sclerosis" and "outcome"	Clinical outcome	Relapses	Finnish multiple sclerosis patients treated with cladribine tablets: a nationwide registry study	Rauma I	Mult Scler Relat Disord	2022-05-01	https://www.sciencedirect.com/science/article/pii/S221103482200270X?via%3Dihub	1	0
385	MEDLINE	"Multiple sclerosis" and "outcome"	Clinical outcome	EDSS, T25FW, 9HPT	The timed 25-foot walk is a more sensitive outcome measure than the EDSS for PPMS trials: an analysis of the PROMISE clinical trial dataset	Koch M	J Neurol	2022-05-16	https://link.springer.com/article/10.1007/s00415-022-11171-2	1	0
386	MEDLINE	"Multiple sclerosis" and "outcome"	Clinical outcome	6MWT, Berg Balance Scale	Comparative Effectiveness of 4 Exercise Interventions Followed by 2 Years of Exercise Maintenance in Multiple Sclerosis: A Randomized Controlled Trial	Hortobagyi T	Arch Phys Med Rehabil	2022-05-16	https://www.sciencedirect.com/science/article/pii/S0003999322004026?via%3Dihub	1	0
387	MEDLINE	"Multiple sclerosis" and "outcome"	Clinical outcome	EDSS	Stopping Interferon Beta 1b Does Not Influence the Risk of Disability Accrual in Non-Active SPMS: Results from an Italian Real-World Study	Zanghi A	Int J Environ Res Public Health	2022-05-17	https://www.mdpi.com/1660-4601/19/10/6069	1	0
388	MEDLINE	"Multiple sclerosis" and "outcome"	Clinical outcome	TUG, Berg Balance Scale	Efficacy of prolonged-release fampridine versus placebo on walking ability, dynamic and static balance, physical impact of multiple sclerosis, and quality of life: an integrated analysis of MOBILE and ENHANCE	Hupperts R	Ther Adv Neurol Disord	2022-05-18	https://journals.sagepub.com/doi/10.1177/17562864221090398	1	0
389	MEDLINE	"Multiple sclerosis" and "outcome"	Clinical outcome	EDSS, SDMT, PASAT	Blood Neurofilament Light in Progressive Multiple Sclerosis: Post Hoc Analysis of 2 Randomized Controlled Trials	Leppert D	Neurology	2022-05-24	https://n.neurology.org/content/98/21/e2120.long	1	0
390	MEDLINE	"Multiple sclerosis" and "outcome"	Clinical outcome	Relapses, EDSS	Autologous haematopoietic stem cell transplantation versus low-dose immunosuppression in secondary-progressive multiple sclerosis	Mariottini A	Eur J Neurol	2022-06-01	https://onlinelibrary.wiley.com/doi/10.1111/ene.15280	1	0
391	MEDLINE	"Multiple sclerosis" and "outcome"	Clinical outcome	Relapses, EDSS	Long-Term Effectiveness, Safety and Tolerability of Fingolimod in Patients with Multiple Sclerosis in Real-World Treatment Settings in France: The VIRGILE Study	Papeix V	Neurol Ther	2022-06-01	https://link.springer.com/article/10.1007/s40120-022-00334-y	1	0
392	MEDLINE	"Multiple sclerosis" and "outcome"	Clinical outcome	EDSS, T25FW, 9HPT, SDMT	Brain grey matter perfusion in primary progressive multiple sclerosis: Mild decrease over years and regional associations with cognition and hand function	Testud B	Eur J Neurol	2022-06-01	https://onlinelibrary.wiley.com/doi/10.1111/ene.15289	1	0
393	MEDLINE	"Multiple sclerosis" and "outcome"	Clinical outcome	EDSS, T25FW, 6MWT, 9HPT	Phase II study of ketogenic diets in relapsing multiple sclerosis: safety, tolerability and potential clinical benefits	Brenton J	J Neurol Neurosurg Psychiatry	2022-06-01	https://jnnp.bmj.com/content/93/6/637	1	0
394	MEDLINE	"Multiple sclerosis" and "outcome"	Clinical outcome	Relapses	Risk of fingolimod rebound after switching to cladribine or rituximab in multiple sclerosis	Nygaard GO	Mult Scler Relat Disord	2022-06-01	https://www.sciencedirect.com/science/article/pii/S2211034822003248?via%3Dihub	1	0
395	MEDLINE	"Multiple sclerosis" and "outcome"	Clinical outcome	Relapses, EDSS	Serum neurofilament light chain concentration predicts disease worsening in multiple sclerosis	Brune S	Mult Scler J	2022-06-04	https://journals.sagepub.com/doi/10.1177/13524585221097296?url_ver=Z39.88-2003&rfr_id=ori:rid:crossref.org&rfr_dat=cr_pub%20%200pubmed	1	0
396	MEDLINE	"Multiple sclerosis" and "outcome"	Clinical outcome	Relapses, EDSS	Long-term outcome after COVID-19 infection in multiple sclerosis: a nation-wide multicenter matched-control study	Bsteh G	Eur J Neurol	2022-06-25	https://onlinelibrary.wiley.com/doi/10.1111/ene.15477	1	0
397	MEDLINE	"Multiple sclerosis" and "outcome"	Clinical outcome	EDSS, T25FW, 9HPT, SDMT	Impact of clinical outcomes and imaging measures on health-related quality of life in secondary progressive MS	Koch M	Mult Scler J	2022-07-01	https://journals.sagepub.com/doi/10.1177/13524585211063623	1	0
398	MEDLINE	"Multiple sclerosis" and "outcome"	Clinical outcome	EDSS	Effectiveness of rituximab vs. ocrelizumab for the treatment of primary progressive multiple sclerosis: a real-world observational study	Alcala C	J Neurol	2022-07-01	https://link.springer.com/article/10.1007/s00415-022-10989-0	1	0
399	MEDLINE	"Multiple sclerosis" and "outcome"	Clinical outcome	Cognition (processing speed)	The efficacy of speed of processing training for improving processing speed in individuals with multiple sclerosis: a randomized clinical trial	Chiaravalloti N	J Neurol	2022-07-01	https://link.springer.com/article/10.1007/s00415-022-10980-9	1	0
401	MEDLINE	"Multiple sclerosis" and "outcome"	Clinical outcome	Relapses, EDSS	Comparison of switching to 6-week dosing of natalizumab versus continuing with 4-week dosing in patients with relapsing-remitting multiple sclerosis (NOVA): a randomised, controlled, open-label, phase 3b trial	Foley J	Lancet Neurol	2022-07-01	https://www.sciencedirect.com/science/article/pii/S1474442222001430?via%3Dihub	1	0
402	MEDLINE	"Multiple sclerosis" and "outcome"	Clinical outcome	SDMT, CVLT-II, 9HPT	Effects and safety of exergaming in persons with multiple sclerosis during corticosteroid treatment: a pilot study	Ozdogar A	Mult Scler Relat Disord	2022-07-01	https://www.sciencedirect.com/science/article/pii/S2211034822003352?via%3Dihub	1	0
403	MEDLINE	"Multiple sclerosis" and "outcome"	Clinical outcome	Relapses	Transitioning From S1P Receptor Modulators to B Cell-Depleting Therapies in Multiple Sclerosis: Clinical, Radiographic, and Laboratory Data	Rowles W	Neurol Neuroimmunolog Neuroinflamm	2022-05-17	https://nn.neurology.org/content/9/4/e1183	1	0
404	MEDLINE	"Multiple sclerosis" and "outcome"	Clinical outcome	T25FW, 2MWT, 9HPT	Evaluation of functional outcome measures after fampridine treatment in patients with multiple sclerosis - An interventional follow-up study	Dollerup Skov C	Mult Scler Relat Disord	2022-07-05	https://www.sciencedirect.com/science/article/pii/S2211034822005429?via%3Dihub	1	0
405	MEDLINE	"Multiple sclerosis" and "outcome"	Clinical outcome	TUG	Six weeks of whole-body vibration improves fine motor accuracy, functional mobility and quality of life in people with multiple sclerosis	Krause A	Plos One	2022-07-11	https://journals.plos.org/plosone/article?id=10.1371/journal.pone.0270698	1	0
406	MEDLINE	"Multiple sclerosis" and "outcome"	Clinical outcome	EDSS	Disease-Modifying Treatments and Time to Loss of Ambulatory Function in Patients With Primary Progressive Multiple Sclerosis	Portaccio E	JAMA Neurol	2022-07-25	https://jamanetwork.com/journals/jamaneurology/fullarticle/2794292	1	0
407	MEDLINE	"Multiple sclerosis" and "outcome"	Clinical outcome	Relapses	Prediction of relapse activity when switching to cladribine for multiple sclerosis	Zhong M	Mult Scler J	2022-08-01	https://journals.sagepub.com/doi/10.1177/13524585221111677	1	0
409	MEDLINE	"Multiple sclerosis" and "outcome"	Clinical outcome	Relapses, EDSS	Safety and efficacy of rituximab versus dimethyl fumarate in patients with relapsing-remitting multiple sclerosis or clinically isolated syndrome in Sweden: a rater-blinded, phase 3, randomised controlled trial	Svenningsson A	Lancet Neurol	2022-08-01	https://www.sciencedirect.com/science/article/pii/S1474442222002095?via%3Dihub	1	0
410	MEDLINE	"Multiple sclerosis" and "outcome"	Clinical outcome	Relapses, EDSS	Overall and patient-level comparative effectiveness of dimethyl fumarate and fingolimod: A precision medicine application to the Observatoire Français de la Sclérose en Plaques registry	Simoneau G	Mult Scler J Exp Transl Clin	2022-08-01	https://journals.sagepub.com/doi/10.1177/20552173221116591	1	0
411	MEDLINE	"Multiple sclerosis" and "outcome"	Clinical outcome	EDSS	Younger age at multiple sclerosis onset is associated with worse outcomes at age 50	Bose G	J Neurol Neurosurg Psychiatry	2022-08-11	https://jnnp.bmj.com/content/early/2022/08/11/jnnp-2022-329353	1	0
412	MEDLINE	"Multiple sclerosis" and "outcome"	Clinical outcome	Relapses, EDSS	Disease Reactivation After Cessation of Disease-Modifying Therapy in Patients With Relapsing-Remitting Multiple Sclerosis	Roos I	Neurology	2022-08-17	https://n.neurology.org/content/early/2022/08/17/WNL.0000000000201029	1	0
413	MEDLINE	"Multiple sclerosis" and "outcome"	Clinical outcome	TUG, Berg Balance Scale	Effects of hippotherapy simulation exercise vs. conventional home exercises on muscle strength and balance in people with multiple sclerosis: A randomized controlled trial	Salbas E	Mult Scler Relat Disord	2022-09-01	https://www.sciencedirect.com/science/article/pii/S2211034822006186?via%3Dihub	1	0
414	MEDLINE	"Multiple sclerosis" and "outcome"	Clinical outcome	Relapses, EDSS	Is It Time for Ocrelizumab Extended Interval Dosing in Relapsing Remitting MS? Evidence from An Italian Multicenter Experience During the COVID-19 Pandemic	Zanghi A	Neurotherapeutics	2022-08-29	https://link.springer.com/article/10.1007/s13311-022-01289-6	1	0
415	MEDLINE	"Multiple sclerosis" and "outcome"	Clinical outcome	6MWT, T25FW, TUG, SDMT	Objectively assessed physiological, physical, and cognitive function along with patient-reported outcomes during the first 2 years of Alemtuzumab treatment in multiple sclerosis: a prospective observational study	Hvid L	J Neurol	2022-09-01	https://link.springer.com/article/10.1007/s00415-022-11134-7	1	0
416	MEDLINE	"Multiple sclerosis" and "outcome"	Clinical outcome	T25FW, PASAT	The Effect of Smoking on Long-term Gray Matter Atrophy and Clinical Disability in Patients with Relapsing-Remitting Multiple Sclerosis	Lie I	Neurol Neuroimmunolog Neuroinflamm	2022-06-23	https://nn.neurology.org/content/9/5/e200008	1	0
417	MEDLINE	"Multiple sclerosis" and "outcome"	Clinical outcome	EDSS, T25FW, 9HPT	Plasma glial fibrillary acidic protein and neurofilament light chain in relation to disability worsening in multiple sclerosis	Pauwels A	Mult Scler J	2022-10-01	https://journals.sagepub.com/doi/10.1177/13524585221094224	1	0
418	MEDLINE	"Multiple sclerosis" and "outcome"	Clinical outcome	Relapses, EDSS	Randomized trial of daily high-dose vitamin D 3 in patients with RRMS receiving subcutaneous interferon β-1a	Hupperts R	Neurology	2019-11-12	https://n.neurology.org/content/93/20/e1906	1	0
419	MEDLINE	"Multiple sclerosis" and "outcome"	Clinical outcome	Relapses, EDSS	Fingolimod vs dimethyl fumarate in multiple sclerosis: A real-world propensity score-matched study	Prosperini L	Neurology	2018-07-10	https://n.neurology.org/content/91/2/e153	1	0
420	MEDLINE	"Multiple sclerosis" and "outcome"	Clinical outcome	T25FW, 9HPT, SDMT	Idebenone does not inhibit disability progression in primary progressive MS	Kosa P	Mult Scler Relat Disord	2020-10-01	https://www.sciencedirect.com/science/article/pii/S2211034820305095?via%3Dihub	1	0
421	MEDLINE	"Multiple sclerosis" and "outcome"	Clinical outcome	Relapses, EDSS	Dimethyl fumarate-induced lymphocyte count drop is related to clinical effectiveness in relapsing-remitting multiple sclerosis	Tsantes E	Eur J Neurol	2021-01-01	https://onlinelibrary.wiley.com/doi/10.1111/ene.14538	1	0
422	MEDLINE	"Multiple sclerosis" and "outcome"	Clinical outcome	9HPT	Reliability, precision, and clinically important change of the Nine-Hole Peg Test in individuals with multiple sclerosis	Hervault M	Int J Rehabil Res	2017-03-01	https://journals.lww.com/intjrehabilres/Abstract/2017/03000/Reliability,_precision,_and_clinically_important.13.aspx	1	0
423	MEDLINE	"Multiple sclerosis" and "outcome"	Clinical outcome	SDMT, Verbal fluency	What Are the Minimal Detectable Changes in SDMT and Verbal Fluency Tests for Assessing Changes in Cognitive Performance in Persons with Multiple Sclerosis and Non-Multiple Sclerosis Controls?	Magnin E	Eur Neurol	2020-07-07	https://www.karger.com/Article/FullText/508607	1	0
424	MEDLINE	"Multiple sclerosis" and "outcome"	Clinical outcome	2MWT, TUG	Timed Up-and-Go and 2-Minute Walk Test in patients with multiple sclerosis with mild disability: reliability, responsiveness and link with perceived fatigue	Valet M	Eur J Phys Rehabil Med	2018-10-04	https://www.minervamedica.it/en/journals/europa-medicophysica/article.php?cod=R33Y2019N04A0450	1	0
425	MEDLINE	"Multiple sclerosis" and "outcome"	Clinical outcome	PASAT	The reliability of the MSFC and its components	Rosti-Otajärvi E	Acta Neurol Scand	2007-12-12	https://d1wqtxts1xzle7.cloudfront.net/39550421/The_reliability_of_the_MSFC_and_its_comp20151030-20071-1q7w4tg-with-cover-page-v2.pdf?Expires=1669375927&Signature=D1PaJ4tKiM5sykbznSIhON6oYyl14GN71qtUcDw9yyJM1AFqTW5gJLME-lLpKozLySqja62UCxajQyu0KR3W-egfMFx6Ec3cqEFthcDNiWDPFfr59Mj-wHcYgZeIw2H~HTkBGKvYODn4SfFkoLeDXcEceOEBGgvdzX0pfImTRhBEq1pA3rF6UgGxWlHjt3QfyogD-cXSj7P9dgoN3Eq4DWbY9FI0GkLQ3vWy1ae9OegKJ…	1	0
426	MEDLINE	"Multiple sclerosis" and "outcome"	Clinical outcome	Berg Balance Scale	Between-Rater Reliability of the 6-Minute Walk Test, Berg Balance Scale, and Handheld Dynamometry in People with Multiple Sclerosis	Toomey E	Int J MS Care	2013-03-01	https://www.ncbi.nlm.nih.gov/pmc/articles/PMC3883033/	1	0
427	MEDLINE	"Multiple sclerosis" and "outcome"	Clinical outcome	Brief International Cognitive Assessment for MS (BiCAMS)	The Reliability of the Brief Visuospatial Memory Test - Revised in Brazilian multiple sclerosis patients	Caneda M	Dement Neuropsychol	2018-04-01	https://www.scielo.br/j/dn/a/TCKn9dKdvYZyPCTSDyLMkbt/?lang=en	1	0
428	MEDLINE	"Multiple sclerosis" and "outcome"	Clinical outcome	Brief Repeatable Battery	Reliability, practice effects, and change indices for Rao’s brief repeatable battery	Portaccio E	Mult Scler J	2010-03-05	https://journals.sagepub.com/doi/10.1177/1352458510362818	1	0
429	MEDLINE	"Multiple sclerosis" and "outcome"	Clinical outcome	HCVA, LCVA	Minimum Detectable Change of Visual Acuity MeasurementsUsing ETDRS Charts (Early Treatment DiabeticRetinopathy Study)	Sanchez-Gonzalez M	Int J Environ Res Public Health	2021-07-25	https://www.mdpi.com/1660-4601/18/15/7876	1	0
430	MEDLINE	"Multiple sclerosis" and "outcome"	Clinical outcome	California Verbal Learning Test-II (CVLT-II, verbal memory)	Long-term test-retest reliability of the California Verbal Learning Test – second edition	Alioto A	Clin Neuropsychol	2017-04-07	https://www.tandfonline.com/doi/abs/10.1080/13854046.2017.1310300?journalCode=ntcn20	1	0
1	MEDLINE	"Multiple sclerosis" and "outcome"	Clinical outcome	EDSS	Decreased interferon-β induced STAT-4 activation in immune cells and clinical outcome in multiple sclerosis	Tanasescu	Acta Neurol Scand	2017-09-01	https://onlinelibrary.wiley.com/doi/10.1111/ane.12715	0	1	no treatment effect
8	MEDLINE	"Multiple sclerosis" and "outcome"	Clinical outcome	EDSS	Clinical and metabolic response to probiotic supplementation in patients with multiple sclerosis: A randomized, double-blind, placebo-controlled trial	Kouchaki	Clin Nutr	2017-10-01	https://www.sciencedirect.com/science/article/pii/S026156141630214X?via%3Dihub	0	1	no fulltext available
9	MEDLINE	"Multiple sclerosis" and "outcome"	Clinical outcome	EDSS	Efficacy and safety of mitoxantrone use in primary and secondary progressive multiple sclerosis - study site experience based on the therapy of 104 patients	Lasek-Bal	Int J Neurosci	2017-10-01	https://www.tandfonline.com/doi/abs/10.1080/00207454.2016.1269327?journalCode=ines20	0	1	no fulltext available
36	MEDLINE	"Multiple sclerosis" and "outcome"	Clinical outcome	Relapses, EDSS	Clinical and Serological Biomarkers of Treatment's Response in Multiple Sclerosis Patients Treated Continuously with Interferonβ-1b for More than a Decade	Barcutean L I	CNS Neurol Disord Drug Targets	2018-01-01	https://www.eurekaselect.com/article/93086	0	1	no fulltext available
37	MEDLINE	"Multiple sclerosis" and "outcome"	Clinical outcome	EDSS, Tinetti Balance and Gait scale, Berg Balance Scale, 2MWT, T25FW	Vestibular rehabilitation has positive effects on balance, fatigue and activities of daily living in highly disabled multiple sclerosis people: A preliminary randomized controlled trial	Tramontano M	Restor Neurol Neurosci	2018-01-01	https://content.iospress.com/articles/restorative-neurology-and-neuroscience/rnn180850	0	1	no fulltext available
56	MEDLINE	"Multiple sclerosis" and "outcome"	Clinical outcome	TUG, T25FW, Balance	Influence of aquatic exercises in physical condition in patients with multiple sclerosis	Aidar F	J Sports Med Phys Fitness	2018-05-01	https://www.minervamedica.it/en/journals/sports-med-physical-fitness/article.php?cod=R40Y2018N05A0684	0	1	no fulltext available
59	MEDLINE	"Multiple sclerosis" and "outcome"	Clinical outcome	Cognition	Positive effects of fampridine on cognition, fatigue and depression in patients with multiple sclerosis over 2 years	Broicher S	J Neurol	2018-05-01	https://link.springer.com/article/10.1007/s00415-018-8796-9	0	1	Outcome measures varied and are not described
64	MEDLINE	"Multiple sclerosis" and "outcome"	Clinical outcome	Relapses, EDSS	Matching-adjusted comparisons demonstrate better clinical outcomes with SC peginterferon beta-1a every two weeks than with SC interferon beta-1a three times per week	Coyle P	Mult Scler Relat Disord	2018-05-01	https://www.msard-journal.com/article/S2211-0348(18)30074-9/fulltext	0	1	no original data
70	MEDLINE	"Multiple sclerosis" and "outcome"	Clinical outcome	EDSS, Functional Independence Measure, TUG, Tinetti balance scale	The role of robotic gait training coupled with virtual reality in boosting the rehabilitative outcomes in patients with multiple sclerosis	Russo M	Int J Rehab Res	2018-06-01	https://journals.lww.com/intjrehabilres/Abstract/2018/06000/The_role_of_robotic_gait_training_coupled_with.11.aspx	0	1	no fulltext available
76	MEDLINE	"Multiple sclerosis" and "outcome"	Clinical outcome	Relapses, EDSS	Safety and Effectiveness of Fingolimod in Real-World Multiple Sclerosis Portuguese Patients	Ribeiro de Barros A	Clin Neuropharmacol	2018-08-01	https://journals.lww.com/clinicalneuropharm/Abstract/2018/07000/Safety_and_Effectiveness_of_Fingolimod_in.4.aspx	0	1	no fulltext available
89	MEDLINE	"Multiple sclerosis" and "outcome"	Clinical outcome	International Cooperative Ataxia Rating Scale (ICARS), Mini-Balance Evaluations Systems Test (Mini-BESTest)	Targeted ballet program mitigates ataxia and improves balance in females with mild-to-moderate multiple sclerosis	Scheidler A	Plos One	2018-10-01	https://journals.plos.org/plosone/article?id=10.1371/journal.pone.0205382	0	1	unfeasible treatment target
93	MEDLINE	"Multiple sclerosis" and "outcome"	Clinical outcome	Relapses, EDSS	Natalizumab Treatment for Relapsing-Remitting Multiple Sclerosis: The Experience From Saudi Arabia	Algahtani H	Clin Neuropharmacol	2018-11-01	https://journals.lww.com/clinicalneuropharm/Abstract/2018/11000/Natalizumab_Treatment_for_Relapsing_Remitting.1.aspx	0	1	no fulltext available
98	MEDLINE	"Multiple sclerosis" and "outcome"	Clinical outcome	Global cognitive score (GCS)	Improvement in Cognitive Function as Measured by NeuroTrax in Patients with Relapsing Multiple Sclerosis Treated with Natalizumab: A 2-Year Retrospective Analysis	Gudesblatt M	CNS Drugs	2018-12-01	https://link.springer.com/article/10.1007/s40263-018-0553-1	0	1	Composite score
115	MEDLINE	"Multiple sclerosis" and "outcome"	Clinical outcome	T25FW, 6MWT	Predicting responsiveness to fampridine in gait-impaired patients with multiple sclerosis	Filli L	Eur J Neurol	2019-02-01	https://onlinelibrary.wiley.com/doi/10.1111/ene.13805	0	1	no original data
129	MEDLINE	"Multiple sclerosis" and "outcome"	Clinical outcome	EDSS	Efficacy of Cladribine Tablets in high disease activity subgroups of patients with relapsing multiple sclerosis: A post hoc analysis of the CLARITY study	Giovannoni G	Mult Scler J	2019-05-02	https://journals.sagepub.com/doi/10.1177/1352458518771875	0	1	no original data
150	MEDLINE	"Multiple sclerosis" and "outcome"	Clinical outcome	Relapses, EDSS	A retrospective observational study of rituximab treatment in multiple sclerosis patients in Cyprus	Leonidou E	Postgrad Med	2019-09-01	https://www.tandfonline.com/doi/abs/10.1080/00325481.2019.1649975?journalCode=ipgm20	0	1	no fulltext available
159	MEDLINE	"Multiple sclerosis" and "outcome"	Clinical outcome	Relapses, EDSS	Early initiation of fingolimod reduces the rate of severe relapses over the long term: Post hoc analysis from the FREEDOMS, FREEDOMS II, and TRANSFORMS studies	Haas J	Mult Scler Relat Disord	2019-11-01	https://www.sciencedirect.com/science/article/pii/S2211034819303025?via%3Dihub	0	1	no original data
175	MEDLINE	"Multiple sclerosis" and "outcome"	Clinical outcome	Relapses, EDSS	Consistent control of disease activity with fingolimod versus IFN β-1a in paediatric-onset multiple sclerosis: further insights from PARADIG MS	Deiva K	J Neurol Neurosurg Psychiatry	2020-01-01	https://jnnp.bmj.com/content/91/1/58	0	1	no original data
176	MEDLINE	"Multiple sclerosis" and "outcome"	Clinical outcome	Relapses, EDSS	Clinical and MRI efficacy of sc IFN β-1a tiw in patients with relapsing MS appearing to transition to secondary progressive MS: post hoc analyses of PRISMS and SPECTRIMS	Freedman M	J Neurol	2020-01-01	https://link.springer.com/article/10.1007/s00415-019-09532-5	0	1	no original data
179	MEDLINE	"Multiple sclerosis" and "outcome"	Clinical outcome	B	An integrative cognitive rehabilitation using neurologic music therapy in multiple sclerosis: A pilot study	Impellizzeri F	Medicine (Baltimore)	2020-01-01	https://journals.lww.com/md-journal/pages/articleviewer.aspx?year=2020&issue=01240&article=00047&type=Fulltext	0	1	only composite measures
180	MEDLINE	"Multiple sclerosis" and "outcome"	Clinical outcome	PASAT, Phonemic Fluency Test, Novel Task, SDMT, 2MWT, 10MWT, Berg Balance Scale	Effects of robot-assisted gait training combined with virtual reality on motor and cognitive functions in patients with multiple sclerosis: A pilot, single-blind, randomized controlled trial	Munari D	Restor Neurol Neurosci	2020-01-01	https://content.iospress.com/articles/restorative-neurology-and-neuroscience/rnn190974	0	1	no fulltext available
182	MEDLINE	"Multiple sclerosis" and "outcome"	Clinical outcome	Modified Barthel Index, Rivermead Mobility Index	Sensor-based technology for upper limb rehabilitation in patients with multiple sclerosis: A randomized controlled trial	Tramontano M	Restor Neurol Neurosci	2020-01-01	https://content.iospress.com/articles/restorative-neurology-and-neuroscience/rnn201033	0	1	unfeasible treatment target
190	MEDLINE	"Multiple sclerosis" and "outcome"	Clinical outcome	Berg Balance Scale	Factors influencing balance improvement in multiple sclerosis rehabilitation: A pragmatic multicentric trial	Cattaneo D	Ann Phys Rehabil Med	2020-03-01	https://www.sciencedirect.com/science/article/pii/S1877065719300740?via%3Dihub	0	1	no original data
193	MEDLINE	"Multiple sclerosis" and "outcome"	Clinical outcome	EDSS	An exploratory analysis of the efficacy of ocrelizumab in patients with multiple sclerosis with increased disability	Wollinsky J	Mult Scler J Exp Transl Clin	2020-03-16	https://journals.sagepub.com/doi/10.1177/2055217320911939	0	1	no original data
197	MEDLINE	"Multiple sclerosis" and "outcome"	Clinical outcome	HCVA, EDSS	B-cell related biomarkers associated with severity of the first demyelinating event of acute optic neuritis	Achiron A	Eye	2020-05-01	https://www.nature.com/articles/s41433-019-0614-9	0	1	no MS population
198	MEDLINE	"Multiple sclerosis" and "outcome"	Clinical outcome	Tinetti Assessment Tool, Berg Balance Scale, 6MWT	Exercise Effects on Multiple Sclerosis Quality of Life and Clinical-Motor Symptoms	Tollar J	Med Sci Sports Exerc	2020-05-01	https://journals.lww.com/acsm-msse/pages/articleviewer.aspx?year=2020&issue=05000&article=00001&type=Fulltext	0	1	no fulltext available
200	MEDLINE	"Multiple sclerosis" and "outcome"	Clinical outcome	Relapse	A method to compare prospective and historical cohorts to evaluate drug effects. Application to the analysis of early treatment effectiveness of intramuscular interferon-β1a in multiple sclerosis patients	Mallucci G	Mult Scler Relat Disord	2020-05-01	https://www.sciencedirect.com/science/article/pii/S2211034820300286?via%3Dihub	0	1	no original data
205	MEDLINE	"Multiple sclerosis" and "outcome"	Clinical outcome	Relapses, EDSS	Matching-adjusted comparisons demonstrate better clinical outcomes in patients with relapsing multiple sclerosis treated with peginterferon beta-1a than with teriflunomide	Newsome S	Mult Scler Relat Disord	2020-05-01	https://www.sciencedirect.com/science/article/pii/S2211034820300304?via%3Dihub	0	1	no original data
207	MEDLINE	"Multiple sclerosis" and "outcome"	Clinical outcome	HCVA, LCVA	Association of Individual-Level Factors With Visual Outcomes in Optic Neuritis: Secondary Analysis of a Randomized Clinical Trial	De Lott L	JAMA Network Open	2020-05-01	https://jamanetwork.com/journals/jamanetworkopen/fullarticle/2765658	0	1	no original data
208	MEDLINE	"Multiple sclerosis" and "outcome"	Clinical outcome	Relapses, EDSS	Real-Word Effectiveness and Safety of Dimethyl Fumarate in a Multiple Sclerosis Portuguese Population	Barros A	Clin Neuropharmacol	2020-05-01	https://journals.lww.com/clinicalneuropharm/Abstract/2020/05000/Real_Word_Effectiveness_and_Safety_of_Dimethyl.1.aspx	0	1	no fulltext available
221	MEDLINE	"Multiple sclerosis" and "outcome"	Clinical outcome	SDMT, PASAT	Effects of 4-week mindfulness training versus adaptive cognitive training on processing speed and working memory in multiple sclerosis	Manglani H	Neuropsycholoy	2020-07-01	https://psycnet.apa.org/doiLanding?doi=10.1037%2Fneu0000633	0	1	no fulltext available
228	MEDLINE	"Multiple sclerosis" and "outcome"	Clinical outcome	Relapses	Pregnancy outcomes and postpartum relapse rates in women with RRMS treated with alemtuzumab in the phase 2 and 3 clinical development program over 16 years	Oh J	Mult Scler Relat Disord	2020-08-01	https://www.sciencedirect.com/science/article/pii/S2211034820302224?via%3Dihub	0	1	no original data
229	MEDLINE	"Multiple sclerosis" and "outcome"	Clinical outcome	Relapses, EDSS	Comorbidity is associated with disease activity in MS: Findings from the CombiRx trial	Salter A	Neurology	2020-08-04	https://n.neurology.org/content/95/5/e446	0	1	no original data
241	MEDLINE	"Multiple sclerosis" and "outcome"	Clinical outcome	T25FWT, 2MWT, TUG	Repeated assessment of key clinical walking measures can induce confounding practice effects	Meyer C	Mult Scler J	2020-10-01	https://journals.sagepub.com/doi/10.1177/1352458519845839	0	1	no original data
246	MEDLINE	"Multiple sclerosis" and "outcome"	Clinical outcome	Relapses, EDSS	Impact of intrathecal IgG synthesis on neurological disability in patients with multiple sclerosis	Akaishi T	Mult Scler Relat Disord	2020-10-01	https://www.sciencedirect.com/science/article/pii/S2211034820304570?via%3Dihub	0	1	no treatment effect
247	MEDLINE	"Multiple sclerosis" and "outcome"	Clinical outcome	HCVA, LCVA, visual fields	Promising recovery biomarkers after first event acute demyelinating optic neuritis	Klineova S	Mult Scler Relat Disord	2020-10-01	https://www.sciencedirect.com/science/article/pii/S2211034820304752?via%3Dihub	0	1	no MS population
251	MEDLINE	"Multiple sclerosis" and "outcome"	Clinical outcome	Relapses, EDSS	Prior treatment status: impact on the efficacy and safety of teriflunomide in multiple sclerosis	Comi G	BMC Neurol	2020-10-06	https://bmcneurol.biomedcentral.com/articles/10.1186/s12883-020-01937-4	0	1	no original data
262	MEDLINE	"Multiple sclerosis" and "outcome"	Clinical outcome	Ambulation	Evaluation of the impact of intrathecal baclofen on the walking ability of people with Multiple Sclerosis related spasticity	Sammaraiee Y	Mult Scler Relat Disord	2020-11-01	https://www.sciencedirect.com/science/article/pii/S2211034820305782?via%3Dihub	0	1	insufficient description of methodology
269	MEDLINE	"Multiple sclerosis" and "outcome"	Clinical outcome	EDSS, T25FW, 9HPT	Long-term follow-up from the ORATORIO trial of ocrelizumab for primary progressive multiple sclerosis: a post-hoc analysis from the ongoing open-label extension of the randomised, placebo-controlled, phase 3 trial	Wollinsky J	Lancet Neurol	2020-12-01	https://doi.org/10.1016/s1474-4422(20)30342-2	0	1	no original data
295	MEDLINE	"Multiple sclerosis" and "outcome"	Clinical outcome	Relapses, EDSS	Alemtuzumab outcomes by age: Post hoc analysis from the randomized CARE-MS studies over 8 years	Bass A	Mult Scler Relat Disord	2021-04-01	https://doi.org/10.1016/j.msard.2020.102717	0	1	no original data
310	MEDLINE	"Multiple sclerosis" and "outcome"	Clinical outcome	EDSS	Real world prognosis in MS: does early versus late diagnosis matter?	Zachariah J	Neurol Res	2021-06-01	https://www.tandfonline.com/doi/abs/10.1080/01616412.2020.1867947?journalCode=yner20	0	1	no fulltext available
322	MEDLINE	"Multiple sclerosis" and "outcome"	Clinical outcome	Relapses, EDSS	Comparative Efficacy and Safety of Ozanimod and Dimethyl Fumarate for Relapsing-Remitting Multiple Sclerosis Using Matching-Adjusted Indirect Comparison	Cohan S	CNS Drugs	2021-07-01	https://link.springer.com/article/10.1007/s40263-021-00805-0	0	1	no original data
330	MEDLINE	"Multiple sclerosis" and "outcome"	Clinical outcome	Relapses, EDSS	The effectiveness of natalizumab vs fingolimod-A comparison of international registry studies	Andersen J	Mult Scler Relat Disord	2021-08-01	https://doi.org/10.1016/j.msard.2021.103012	0	1	no original data
340	MEDLINE	"Multiple sclerosis" and "outcome"	Clinical outcome	EDSS	Methylprednisolone stimulated gene expression (GILZ, MCL-1) and basal cortisol levels in multiple sclerosis patients in relapse are associated with clinical response	Evangelopoulos M	Sci Rep	2021-09-30	https://www.nature.com/articles/s41598-021-98868-y	0	1	insufficient description of methodology
350	MEDLINE	"Multiple sclerosis" and "outcome"	Clinical outcome	Relapses, EDSS	Plasma neurofilament light chain concentrations as a biomarker of clinical and radiologic outcomes in relapsing multiple sclerosis: Post hoc analysis of Phase 3 ozanimod trials	Harris S	Eur J Neurol	2021-11-01	https://onlinelibrary.wiley.com/doi/10.1111/ene.15009	0	1	no original data
352	MEDLINE	"Multiple sclerosis" and "outcome"	Clinical outcome	Clinical outcomes	Prediction in treatment outcomes in multiple sclerosis: challenges and recent advances	Rose D	Expert Rev Clin Immunolog	2021-11-01	https://www.tandfonline.com/doi/abs/10.1080/1744666X.2021.1986005?journalCode=ierm20	0	1	no fulltext available
354	MEDLINE	"Multiple sclerosis" and "outcome"	Clinical outcome	Relapses, EDSS	Measuring treatment response to advance precision medicine for multiple sclerosis	Calabresi P	Ann Clin Transl Neurol	2021-11-01	https://onlinelibrary.wiley.com/doi/10.1002/acn3.51471	0	1	no original data
355	MEDLINE	"Multiple sclerosis" and "outcome"	Clinical outcome	Digital Mobility Outcomes	Potentials and barriers of using digital tools for collecting daily measurements in multiple sclerosis research	Westergaard K	Digit Health	2021-11-26	https://journals.sagepub.com/doi/10.1177/20552076211055552	0	1	no original data
384	MEDLINE	"Multiple sclerosis" and "outcome"	Clinical outcome	Relapses, EDSS	Effectiveness and Safety of Early High-Efficacy Versus Escalation Therapy in Relapsing-Remitting Multiple Sclerosis in Argentina	Rojas J	Clin Neuropharmacol	2022-05-01	https://journals.lww.com/clinicalneuropharm/pages/articleviewer.aspx?year=2022&issue=05000&article=00003&type=Fulltext	0	1	no fulltext available
400	MEDLINE	"Multiple sclerosis" and "outcome"	Clinical outcome	EDSS	Prevalence of disability improvement in relapsing-remitting multiple sclerosis patients treated with cladribine tablets	Signori A	Eur J Neurol	2022-07-01	https://onlinelibrary.wiley.com/doi/10.1111/ene.15316	0	1	no original data
408	MEDLINE	"Multiple sclerosis" and "outcome"	Clinical outcome	EDSS, Berg Balance Scale, 6MWT	Effects of Robot-Assisted Gait Training in Patients With Multiple Sclerosis: A Single-Blinded Randomized Controlled Study	Ozsoy-Unubol T	Am J Phys Med Rehabil	2022-08-01	https://journals.lww.com/ajpmr/Fulltext/2022/08000/Effects_of_Robot_Assisted_Gait_Training_in.8.aspx	0	1	no fulltext available

## Sheet: SLR composite outcome 
Supplemental Table 1. Screening list for composite outcome.
Screening number	Database	Exact search term	Category	Outcome(s)	Full study title	First author	Journal	Date of Publication	Link	Included	Excluded	Reason
1	MEDLINE	"Multiple sclerosis" and "outcome"	Composite outcome	NEDA 3	Alemtuzumab CARE-MS I 5-year follow-up: Durable efficacy in the absence of continuous MS therapy	Havrdova E	Neurology	2017-09-12	https://n.neurology.org/content/89/11/1107	1	0
2	MEDLINE	"Multiple sclerosis" and "outcome"	Composite outcome	NEDA 3	No evidence of disease activity in patients receiving daclizumab versus intramuscular interferon beta-1a for relapsing-remitting multiple sclerosis in the DECIDE study	Kappos L	Mult Scler J	2017-11-01	https://journals.sagepub.com/doi/10.1177/1352458516683266	1	0
3	MEDLINE	"Multiple sclerosis" and "outcome"	Composite outcome	NEDA 3	Cognition and quality of life in clinically isolated syndrome patients starting a disease modifying therapy in the QUALICIS study may not predict treatment response at one year	Cohen M	J Neurol Sci	2017-11-15	https://www.sciencedirect.com/science/article/pii/S0022510X17343204?via%3Dihub	1	0
4	MEDLINE	"Multiple sclerosis" and "outcome"	Composite outcome	Composite functional measure (walking control, balance, manual dexterity, postvoid residual urine volume, and visual acuity)	Efficacy and Safety of Extracranial Vein Angioplasty in Multiple Sclerosis: A Randomized Clinical Trial	Zamboni P	JAMA Neurol	2018-01-01	https://jamanetwork.com/journals/jamaneurology/fullarticle/2664001	1	0
5	MEDLINE	"Multiple sclerosis" and "outcome"	Composite outcome	NEDA 3, Rio	Disability progression markers over 6-12 years in interferon-β-treated multiple sclerosis patients	Rio J	Mult Scler J	2018-03-01	https://journals.sagepub.com/doi/10.1177/1352458517698052	1	0
6	MEDLINE	"Multiple sclerosis" and "outcome"	Composite outcome	NEDA 3	No evidence of disease activity (NEDA) analysis by epochs in patients with relapsing multiple sclerosis treated with ocrelizumab vs interferon beta-1a	Havrdova E	Mult Scler J Exp Transl Clin	2018-03-12	https://journals.sagepub.com/doi/10.1177/2055217318760642	1	0
7	MEDLINE	"Multiple sclerosis" and "outcome"	Composite outcome	NEDA 3	Effectiveness and baseline factors associated to fingolimod response in a real-world study on multiple sclerosis patients	Esposito F	J Neurol	2018-04-01	https://link.springer.com/article/10.1007/s00415-018-8791-1	1	0
8	MEDLINE	"Multiple sclerosis" and "outcome"	Composite outcome	NEDA 3	Effectiveness and safety of Rituximab in multiple sclerosis: an observational study from Southern Switzerland	Scotti B	Plos One	2018-05-01	https://journals.plos.org/plosone/article?id=10.1371/journal.pone.0197415	1	0
9	MEDLINE	"Multiple sclerosis" and "outcome"	Composite outcome	NEDA 3	Fingolimod vs dimethyl fumarate in multiple sclerosis: A real-world propensity score-matched study	Prosperini L	Neurology	2018-07-10	https://n.neurology.org/content/91/2/e153	1	0
10	MEDLINE	"Multiple sclerosis" and "outcome"	Composite outcome	NEDA 3	Two-year real-life efficacy, tolerability and safety of dimethyl fumarate in an Italian multicentre study	Mallucci G	J Neurol	2018-08-01	https://link.springer.com/article/10.1007/s00415-018-8916-6	1	0
11	MEDLINE	"Multiple sclerosis" and "outcome"	Composite outcome	NEPAD (EDSS, 9HPT, T25FW)	Evaluation of no evidence of progression or active disease (NEPAD) in patients with primary progressive multiple sclerosis in the ORATORIO trial	Wolinsky J	Ann Neurol	2018-10-01	https://onlinelibrary.wiley.com/doi/10.1002/ana.25313	1	0
12	MEDLINE	"Multiple sclerosis" and "outcome"	Composite outcome	Rio	Predicting therapeutic response to fingolimod treatment in multiple sclerosis patients	Quirant-Sanchez B	CNS Neurosci Ther	2018-12-01	https://www.ncbi.nlm.nih.gov/pmc/articles/PMC6489963/	1	0
13	MEDLINE	"Multiple sclerosis" and "outcome"	Composite outcome	NEDA 3	No evidence of disease activity (NEDA-3) and disability improvement after alemtuzumab treatment for multiple sclerosis: a 36-month real-world study	Prosperini L	J Neurol	2018-12-01	https://link.springer.com/article/10.1007/s00415-018-9070-x	1	0
14	MEDLINE	"Multiple sclerosis" and "outcome"	Composite outcome	Rio, modRio, NEDA, BREMSO	Evaluation of clinical prognostic factors in Polish interferon beta-1b treated multiple sclerosis patients	Pietrzak A	Neurol Neurochir Pol	2019-01-01	https://journals.viamedica.pl/neurologia_neurochirurgia_polska/article/view/65218	1	0
15	MEDLINE	"Multiple sclerosis" and "outcome"	Composite outcome	Relapse+MRIactivity	Natalizumab versus fingolimod and dimethyl fumarate in multiple sclerosis treatment	Vollmer B	Ann Clin Transl Neurol	2018-12-01	https://onlinelibrary.wiley.com/doi/10.1002/acn3.700	1	0
16	MEDLINE	"Multiple sclerosis" and "outcome"	Composite outcome	NEDA 3	Treatment with alemtuzumab or rituximab after fingolimod withdrawal in relapsing-remitting multiple sclerosis is effective and safe	Alcala C	J Neurol	2019-03-01	https://link.springer.com/article/10.1007/s00415-019-09195-2	1	0
17	MEDLINE	"Multiple sclerosis" and "outcome"	Composite outcome	NEDA 3	Safety and efficacy of autologous hematopoietic stem-cell transplantation following natalizumab discontinuation in aggressive multiple sclerosis	Mariottini A	Eur J Neurol	2019-04-01	https://onlinelibrary.wiley.com/doi/10.1111/ene.13866	1	0
18	MEDLINE	"Multiple sclerosis" and "outcome"	Composite outcome	NEDA	Predictive validity of NEDA in the 16- and 21-year follow-up from the pivotal trial of interferon beta-1b	Goodin D	Mult Scler J	2018-05-15	https://journals.sagepub.com/doi/10.1177/1352458518773511	1	0
19	MEDLINE	"Multiple sclerosis" and "outcome"	Composite outcome	NEDA 2	Real-world persistence and benefit-risk profile of fingolimod over 36 months in Germany	Ziemssen T	Neurol Neuroimmunolog Neuroinflamm	2019-03-07	https://nn.neurology.org/content/6/3/e548	1	0
20	MEDLINE	"Multiple sclerosis" and "outcome"	Composite outcome	NEDA	Real-world study of efficacy, risk management and reasons for discontinuation of natalizumab for treatment of multiple sclerosis in Russia	Evdoshenko E	Plos One	2019-05-28	https://journals.plos.org/plosone/article?id=10.1371/journal.pone.0217303	1	0
21	MEDLINE	"Multiple sclerosis" and "outcome"	Composite outcome	NEDA	Outcomes of natalizumab treatment within 3 years of relapsing-remitting multiple sclerosis diagnosis: a prespecified 2-year interim analysis of STRIVE	Perumal J	BMC Neurol	2019-06-08	https://bmcneurol.biomedcentral.com/articles/10.1186/s12883-019-1337-z	1	0
22	MEDLINE	"Multiple sclerosis" and "outcome"	Composite outcome	NEDA	Therapeutic Outcome of Alemtuzumab in Korean Patients with Multiple Sclerosis: 2-Year Follow-Up	Hyun J W	J Clin Neurol	2019-07-01	https://www.thejcn.com/DOIx.php?id=10.3988/jcn.2019.15.3.328	1	0
23	MEDLINE	"Multiple sclerosis" and "outcome"	Composite outcome	NEDA	Fingolimod for the treatment of multiple sclerosis in French West Indies, a real-world study in patients from African ancestry	de Roquemaurel A	J Neurol Sci	2019-07-15	https://www.sciencedirect.com/science/article/pii/S0022510X19302436?via%3Dihub	1	0
24	MEDLINE	"Multiple sclerosis" and "outcome"	Composite outcome	NEDA 4	Prospective Assessment of No Evidence of Disease Activity-4 Status in Early Disease Stages of Multiple Sclerosis in Routine Clinical Practice	Guevara C	Front Neurol	2019-07-24	https://www.frontiersin.org/articles/10.3389/fneur.2019.00788/full	1	0
25	MEDLINE	"Multiple sclerosis" and "outcome"	Composite outcome	NEDA, NEPAD	Long-term disease activity and disability progression in relapsing-remitting multiple sclerosis patients on natalizumab	Dekker I	Mult Scler Relat Disord	2019-08-01	https://www.sciencedirect.com/science/article/pii/S2211034819302214?via%3Dihub	1	0
26	MEDLINE	"Multiple sclerosis" and "outcome"	Composite outcome	NEDA	Optimal response to dimethyl fumarate is mediated by a reduction of Th1-like Th17 cells after 3 months of treatment	Mansilla M	CNS Neurosci Ther	2019-09-01	https://onlinelibrary.wiley.com/doi/10.1111/cns.13142	1	0
27	MEDLINE	"Multiple sclerosis" and "outcome"	Composite outcome	NEDA 2	Discontinuation of disease-modifying therapy for patients with relapsing-remitting multiple sclerosis: Effect on clinical and MRI outcomes	Yano H	Mult Scler Relat Disord	2019-10-01	https://www.sciencedirect.com/science/article/pii/S2211034819303141?via%3Dihub	1	0
28	MEDLINE	"Multiple sclerosis" and "outcome"	Composite outcome	NEDA 3	Randomized trial of daily high-dose vitamin D 3 in patients with RRMS receiving subcutaneous interferon β-1a	Hupperts R	Neurology	2019-11-12	https://n.neurology.org/content/93/20/e1906	1	0
29	MEDLINE	"Multiple sclerosis" and "outcome"	Composite outcome	NEDA 3	Effects of Natalizumab and Fingolimod on Clinical, Cognitive, and Magnetic Resonance Imaging Measures in Multiple Sclerosis	Preziosa P	Neurotherapeutics	2020-01-01	https://link.springer.com/article/10.1007/s13311-019-00781-w	1	0
30	MEDLINE	"Multiple sclerosis" and "outcome"	Composite outcome	NEDA 3 plus	No evidence of disease activity including cognition (NEDA-3 plus) in naïve pediatric multiple sclerosis patients treated with natalizumab	Margoni M	J Neurol	2020-01-01	https://link.springer.com/article/10.1007/s00415-019-09554-z	1	0
31	MEDLINE	"Multiple sclerosis" and "outcome"	Composite outcome	NEDA 3	Alemtuzumab treatment of multiple sclerosis in real-world clinical practice: A report from a single Italian center	Di Ioia M	Mult Scler Relat Disord	2020-02-01	https://www.sciencedirect.com/science/article/pii/S2211034819304936?via%3Dihub	1	0
32	MEDLINE	"Multiple sclerosis" and "outcome"	Composite outcome	NEDA 3	Clinical predictors of Dimethyl Fumarate response in multiple sclerosis: a real life multicentre study	Lanzillo R	Mult Scler Relat Disord	2020-02-01	https://www.sciencedirect.com/science/article/pii/S2211034819309435?via%3Dihub	1	0
33	MEDLINE	"Multiple sclerosis" and "outcome"	Composite outcome	NEDA 3	Pregnancy and the Postpartum Period in Women With Relapsing-Remitting Multiple Sclerosis Treated With Old and New Disease-Modifying Treatments: A Real-World Multicenter Experience	Zanghi A	Front Neurol	2020-02-25	https://www.frontiersin.org/articles/10.3389/fneur.2020.00105/full	1	0
34	MEDLINE	"Multiple sclerosis" and "outcome"	Composite outcome	NEDA, MEDA	Minimal evidence of disease activity (MEDA) in relapsing-remitting multiple sclerosis	Prosperini L	J Neurol Neurosurg Psychiatr	2020-03-01	https://jnnp.bmj.com/content/91/3/271	1	0
35	MEDLINE	"Multiple sclerosis" and "outcome"	Composite outcome	NEDA 3	Real-Word Effectiveness and Safety of Dimethyl Fumarate in a Multiple Sclerosis Portuguese Population	Barros A	Clin Neuropharmacol	2020-05-01	https://journals.lww.com/clinicalneuropharm/Abstract/2020/05000/Real_Word_Effectiveness_and_Safety_of_Dimethyl.1.aspx	0	1	no fulltext available
36	MEDLINE	"Multiple sclerosis" and "outcome"	Composite outcome	NEDA 3, NEDA 4	Inclusion of the Symbol Digit Modalities Test in a revised assessment of 'no evidence of disease activity-4 (NEDA-4)' in Latin-American patients with multiple sclerosis	Guevara C	Mult Scler Relat Disord	2020-07-01	https://www.sciencedirect.com/science/article/pii/S2211034820301528?via%3Dihub	1	0
37	MEDLINE	"Multiple sclerosis" and "outcome"	Composite outcome	NEDA 3	Aggressive multiple sclerosis: a single-centre, real-world treatment experience with autologous haematopoietic stem cell transplantation and alemtuzumab	Boffa G	Eur J Neurol	2020-10-01	https://pubmed.ncbi.nlm.nih.gov/32418281/	1	0
38	MEDLINE	"Multiple sclerosis" and "outcome"	Composite outcome	NEDA 3	Long-term outcome in multiple sclerosis patients treated with fingolimod	Lattanzi S	Mult Scler Relat Disord	2020-10-01	https://www.sciencedirect.com/science/article/pii/S2211034820304910?via%3Dihub	1	0
39	MEDLINE	"Multiple sclerosis" and "outcome"	Composite outcome	Combinatorial Weight-Adjusted Disability Score (CombiWISE)	Idebenone does not inhibit disability progression in primary progressive MS	Kosa P	Mult Scler Relat Disord	2020-10-01	https://www.sciencedirect.com/science/article/pii/S2211034820305095?via%3Dihub	1	0
40	MEDLINE	"Multiple sclerosis" and "outcome"	Composite outcome	NEDA 2	Effect of tobacco use on disease activity and DMT discontinuation in multiple sclerosis patients treated with dimethyl fumarate or fingolimod	Hersh C	Mult Scler J Exp Transl Clin	2020-10-13	https://journals.sagepub.com/doi/10.1177/2055217320959815	1	0
41	MEDLINE	"Multiple sclerosis" and "outcome"	Composite outcome	NEDA 3, MEDA, T25FW+9HPT+BRBN	Exploring the performance of outcome measures in MS for predicting cognitive and clinical progression in the following years	Damasceno A	Mult Scler Relat Disord	2020-11-01	https://www.sciencedirect.com/science/article/pii/S2211034820305885?via%3Dihub	1	0
42	MEDLINE	"Multiple sclerosis" and "outcome"	Composite outcome	NEDA 3	Long-term effectiveness of natalizumab on MRI outcomes and no evidence of disease activity in relapsing-remitting multiple sclerosis patients treated in a Czech Republic real-world setting: A longitudinal, retrospective study	Horakova D	Mult Scler Relat Disord	2020-11-01	https://doi.org/10.1016/j.msard.2020.102543	1	0
43	MEDLINE	"Multiple sclerosis" and "outcome"	Composite outcome	NEDA 3	Safety and efficacy of autologous hematopoietic stem cell transplantation for multiple sclerosis in Norway	Stokke Kvistad S	Mult Scler J	2020-12-01	https://journals.sagepub.com/doi/10.1177/1352458519893926	1	0
44	MEDLINE	"Multiple sclerosis" and "outcome"	Composite outcome	NEPAD (EDSS, 9HPT, T25FW)	Long-term follow-up from the ORATORIO trial of ocrelizumab for primary progressive multiple sclerosis: a post-hoc analysis from the ongoing open-label extension of the randomised, placebo-controlled, phase 3 trial	Wollinsky J	Lancet Neurol	2020-12-01	https://doi.org/10.1016/s1474-4422(20)30342-2	1	0
45	MEDLINE	"Multiple sclerosis" and "outcome"	Composite outcome	EDSS+T25FW	Safety and efficacy of MD1003 (high-dose biotin) in patients with progressive multiple sclerosis (SPI2): a randomised, double-blind, placebo-controlled, phase 3 trial	Cree B AC	Lancet Neurol	2020-12-01	https://www.thelancet.com/journals/laneur/article/PIIS1474-4422(20)30347-1/fulltext	1	0
46	MEDLINE	"Multiple sclerosis" and "outcome"	Composite outcome	NEDA 3, NEDA 4	Three-Year Effectiveness of Dimethyl Fumarate in Multiple Sclerosis: A Prospective Multicenter Real-World Study	Pilo de la Fuente B	CNS Drugs	2020-12-01	https://link.springer.com/article/10.1007/s40263-020-00775-9	1	0
47	MEDLINE	"Multiple sclerosis" and "outcome"	Composite outcome	NEDA 3	Impact of autologous haematopoietic stem cell transplantation on disability and brain atrophy in secondary progressive multiple sclerosis	Mariottini A	Mult Scler J	2021-01-01	https://journals.sagepub.com/doi/10.1177/1352458520902392	1	0
48	MEDLINE	"Multiple sclerosis" and "outcome"	Composite outcome	NEDA 3	Dimethyl fumarate-induced lymphocyte count drop is related to clinical effectiveness in relapsing-remitting multiple sclerosis	Tsantes E	Eur J Neurol	2021-01-01	https://onlinelibrary.wiley.com/doi/10.1111/ene.14538	1	0
49	MEDLINE	"Multiple sclerosis" and "outcome"	Composite outcome	NEDA 3	A real-world cohort analysis of alemtuzumab outcomes in relapsing multiple sclerosis	Acevedo Herman J	Mult Scler Relat Disord	2021-01-01	https://www.sciencedirect.com/science/article/pii/S2211034820306933?via%3Dihub	1	0
50	MEDLINE	"Multiple sclerosis" and "outcome"	Composite outcome	NEDA 3	Real-world experience of ocrelizumab in multiple sclerosis in a Spanish population	Ferandez-Diaz E	Ann Clin Transl Neurol	2021-02-01	https://onlinelibrary.wiley.com/doi/10.1002/acn3.51282	1	0
51	MEDLINE	"Multiple sclerosis" and "outcome"	Composite outcome	NEDA 3	Increased Within-Network Functional Connectivity May Predict NEDA Status in Fingolimod-Treated MS Patients	Piervincenzi C	Front Neurol	2021-03-05	https://www.frontiersin.org/articles/10.3389/fneur.2021.632917/full	1	0
52	MEDLINE	"Multiple sclerosis" and "outcome"	Composite outcome	NEDA 3	Does Extended Interval Dosing Natalizumab Preserve Effectiveness in Multiple Sclerosis? A 7 Year-Retrospective Observational Study	Riancho J	Front Immunol	2021-03-25	https://www.frontiersin.org/articles/10.3389/fimmu.2021.614715/full	1	0
53	MEDLINE	"Multiple sclerosis" and "outcome"	Composite outcome	MAGNIMS	MAGNIMS score predicts long-term clinical disease activity-free status and confirmed disability progression in patients treated with subcutaneous interferon beta-1a Sormani M Mult Scler Relat Disord 01.04.21 https://www.msard-journal.com/article/S2211-0348(21)00056-0/fulltext	Sormani M	Mult Scler Relat Disord	2021-04-01	https://www.msard-journal.com/article/S2211-0348(21)00056-0/fulltext	1	0
54	MEDLINE	"Multiple sclerosis" and "outcome"	Composite outcome	NEDA 3	Real-world retrospective study of effectiveness and safety of FINgOlimod in relapsing remitting multiple sclerosis in the Middle East and North Africa (FINOMENA)	Alroughani R	Clin Neurol Neurosurg	2021-04-01	https://doi.org/10.1016/j.clineuro.2021.106576	1	0
55	MEDLINE	"Multiple sclerosis" and "outcome"	Composite outcome	ModRio, NEDA-3	Modified Rio Score with Platform Therapy Predicts Treatment Success with Fingolimod and Natalizumab in Relapsing-Remitting Multiple Sclerosis Patients	Jamroz-Wisniewska A	J Clin Med	2021-04-22	https://www.mdpi.com/2077-0383/10/9/1830	1	0
56	MEDLINE	"Multiple sclerosis" and "outcome"	Composite outcome	NEDA 3	Low serum neurofilament light chain values identify optimal responders to dimethyl fumarate in multiple sclerosis treatment	Walo-Delgado P	Sci Rep	2021-04-29	https://www.nature.com/articles/s41598-021-88624-7	1	0
57	MEDLINE	"Multiple sclerosis" and "outcome"	Composite outcome	NEDA 3	aHSCT is superior to alemtuzumab in maintaining NEDA and improving cognition in multiple sclerosis	Häußler V	Ann Clin Transl Neurol	2021-06-01	https://www.ncbi.nlm.nih.gov/pmc/articles/PMC8164852/	1	0
58	MEDLINE	"Multiple sclerosis" and "outcome"	Composite outcome	NEDA 3	A real-world single-centre analysis of alemtuzumab and cladribine for multiple sclerosis	Bose G	Mult Scler Relat Disord	2021-07-01	https://doi.org/10.1016/j.msard.2021.102945	1	0
59	MEDLINE	"Multiple sclerosis" and "outcome"	Composite outcome	NEDA 3	Natalizumab in Early Relapsing-Remitting Multiple Sclerosis: A 4-Year, Open-Label Study	Perumal J	Adv Ther	2021-07-01	https://link.springer.com/article/10.1007/s12325-021-01722-w	1	0
60	MEDLINE	"Multiple sclerosis" and "outcome"	Composite outcome	NEDA 3	Real-World Effectiveness of Natalizumab in Korean Patients With Multiple Sclerosis	Kim K H	Front Neurol	2021-07-08	https://www.frontiersin.org/articles/10.3389/fneur.2021.714941/full	1	0
61	MEDLINE	"Multiple sclerosis" and "outcome"	Composite outcome	NEDA2, NEDA 3	Impact of drug diversity on treatment effectiveness in relapsing-remitting multiple sclerosis (RRMS) in Germany between 2010 and 2018: real-world data from the German NeuroTransData multiple sclerosis registry	Braune S	BMJ Open	2021-08-03	https://bmjopen.bmj.com/content/11/8/e042480	1	0
62	MEDLINE	"Multiple sclerosis" and "outcome"	Composite outcome	NEDA 3	BEST-MS: A prospective head-to-head comparative study of natalizumab and fingolimod in active relapsing MS	Cohen M	Mult Scler J	2021-09-01	https://journals.sagepub.com/doi/10.1177/1352458520969145	1	0
63	MEDLINE	"Multiple sclerosis" and "outcome"	Composite outcome	NEDA 3	Ocrelizumab Extended Interval Dosing in Multiple Sclerosis in Times of COVID-19	Rolfes L	Neurol Neuroimmunolog Neuroinflamm	2021-09-01	https://nn.neurology.org/content/8/5/e1035	1	0
64	MEDLINE	"Multiple sclerosis" and "outcome"	Composite outcome	NEDA 3	Increased Serum Neurofilament Light and Thin Ganglion Cell-Inner Plexiform Layer Are Additive Risk Factors for Disease Activity in Early Multiple Sclerosis	Lin T-Y	Neurol Neuroimmunolog Neuroinflamm	2021-08-04	https://nn.neurology.org/content/8/5/e1051	1	0
65	MEDLINE	"Multiple sclerosis" and "outcome"	Composite outcome	NEDA 3, NEDA 4	Long-term comparative analysis of no evidence of disease activity (NEDA-3) status between multiple sclerosis patients treated with natalizumab and fingolimod for up to 4 years	Guerra T	Neurol Sci	2021-11-01	https://link.springer.com/article/10.1007/s10072-021-05127-z	1	0
66	MEDLINE	"Multiple sclerosis" and "outcome"	Composite outcome	NEDA 3	Plasma neurofilament light chain concentrations as a biomarker of clinical and radiologic outcomes in relapsing multiple sclerosis: Post hoc analysis of Phase 3 ozanimod trials	Harris S	Eur J Neurol	2021-11-01	https://onlinelibrary.wiley.com/doi/10.1111/ene.15009	1	0
67	MEDLINE	"Multiple sclerosis" and "outcome"	Composite outcome	NEDA 3	Prognostic Accuracy of NEDA-3 in Long-term Outcomes of Multiple Sclerosis	Prosperini L	Neurol Neuroimmunolog Neuroinflamm	2021-08-09	https://nn.neurology.org/content/8/6/e1059	1	0
68	MEDLINE	"Multiple sclerosis" and "outcome"	Composite outcome	NEDA 3	Efficacy and safety of alemtuzumab treatment in a real-world cohort of patients with multiple sclerosis	Zmira O	Acta Neurol Belg	2021-12-01	https://link.springer.com/article/10.1007/s13760-020-01375-6	1	0
69	MEDLINE	"Multiple sclerosis" and "outcome"	Composite outcome	NEDA 3	Safety and clinical effectiveness of peginterferon beta-1a for relapsing multiple sclerosis in the real-world setting: Interim results from the Plegridy Observational Program	Salvetti M	Mult Scler Relat Disord	2022-01-01	https://www.sciencedirect.com/science/article/pii/S2211034821006179?via%3Dihub	1	0
70	MEDLINE	"Multiple sclerosis" and "outcome"	Composite outcome	NEDA 3	Early treatment responses to peginterferon beta-1a are associated with longer-term clinical outcomes in patients with relapsing-remitting multiple sclerosis: Subgroup analyses of ADVANCE and ATTAIN	Newsome S	Mult Scler Relat Disord	2022-01-01	https://www.sciencedirect.com/science/article/pii/S2211034821006349?via%3Dihub	1	0
71	MEDLINE	"Multiple sclerosis" and "outcome"	Composite outcome	MS Performance Test	Real-world effectiveness of dimethyl fumarate versus fingolimod in a cohort of patients with multiple sclerosis using standardized, quantitative outcome metrics	Hersh C	Mult Scler J Exp Transl Clin	2022-01-01	https://www.ncbi.nlm.nih.gov/pmc/articles/PMC8744178/	1	0
72	MEDLINE	"Multiple sclerosis" and "outcome"	Composite outcome	NEDA 3	Effect of natalizumab treatment on the rate of No Evidence of Disease Activity in young adults with multiple sclerosis in relation to pubertal stage	Menascu S	J Neurol Sci	2022-01-15	https://www.sciencedirect.com/science/article/pii/S0022510X21027763?via%3Dihub	1	0
73	MEDLINE	"Multiple sclerosis" and "outcome"	Composite outcome	Floodlight	A smartphone sensor-based digital outcome assessment of multiple sclerosis	Montalban X	Mult Scler J	2022-04-01	https://journals.sagepub.com/doi/10.1177/13524585211028561	1	0
74	MEDLINE	"Multiple sclerosis" and "outcome"	Composite outcome	NEDA 3	Ocrelizumab treatment for relapsing-remitting multiple sclerosis after a suboptimal response to previous disease-modifying therapy: A nonrandomized controlled trial	Weinstock-Guttmann B	Mult Scler J	2022-04-01	https://journals.sagepub.com/doi/10.1177/13524585211035740	1	0
75	MEDLINE	"Multiple sclerosis" and "outcome"	Composite outcome	NEDA 3	Early first-line treatment response and subsequent disability worsening in relapsing-remitting multiple sclerosis	Koch M	Eur J Neurol	2022-04-01	https://onlinelibrary.wiley.com/doi/10.1111/ene.15220	1	0
76	MEDLINE	"Multiple sclerosis" and "outcome"	Composite outcome	NEDA 3	Association of No Evidence of Disease Activity With No Long-term Disability Progression in Multiple Sclerosis: A Systematic Review and Meta-analysis	Rotstein D	Neurol Neuroimmunolog Neuroinflamm	2022-04-26	https://n.neurology.org/content/99/2/e209	1	0
77	MEDLINE	"Multiple sclerosis" and "outcome"	Composite outcome	NEDA 3	Self-injectable DMTs in relapsing MS: NEDA assessment at 10 years in a real-world cohort	Ozakbas S	Acta Neurol Scand	2022-05-01	https://onlinelibrary.wiley.com/doi/10.1111/ane.13582	1	0
78	MEDLINE	"Multiple sclerosis" and "outcome"	Composite outcome	MS Performance Test	Association of socioeconomic disadvantage and neighborhood disparities with clinical outcomes in multiple sclerosis patients	Abbatemarco J	Mult Scler Relat Disord	2022-05-01	https://www.sciencedirect.com/science/article/pii/S2211034822002498?via%3Dihub	1	0
79	MEDLINE	"Multiple sclerosis" and "outcome"	Composite outcome	NEDA 3	Effectiveness and Safety of Early High-Efficacy Versus Escalation Therapy in Relapsing-Remitting Multiple Sclerosis in Argentina	Rojas J	Clin Neuropharmacol	2022-05-01	https://journals.lww.com/clinicalneuropharm/pages/articleviewer.aspx?year=2022&issue=05000&article=00003&type=Fulltext	0	1	no fulltext available
80	MEDLINE	"Multiple sclerosis" and "outcome"	Composite outcome	NEDA 2	Autologous haematopoietic stem cell transplantation versus low-dose immunosuppression in secondary-progressive multiple sclerosis	Mariottini A	Eur J Neurol	2022-06-01	https://onlinelibrary.wiley.com/doi/10.1111/ene.15280	1	0
81	MEDLINE	"Multiple sclerosis" and "outcome"	Composite outcome	NEDA 3	Durability of no evidence of disease activity-3 (NEDA-3) in patients receiving cladribine tablets: The CLARITY extension study	Giovannoni G	Mult Scler J	2022-07-01	https://journals.sagepub.com/doi/10.1177/13524585211049392	1	0
82	MEDLINE	"Multiple sclerosis" and "outcome"	Composite outcome	NEDA 3	Detecting ongoing disease activity in mildly affected multiple sclerosis patients under first-line therapies	Masanneck L	Mult Scler Relat Disord	2022-07-01	https://www.sciencedirect.com/science/article/pii/S2211034822004382?via%3Dihub	1	0
83	MEDLINE	"Multiple sclerosis" and "outcome"	Composite outcome	NEDA 3	Impact of previous disease-modifying treatment on safety and efficacy in patients with MS treated with AHSCT	Stokke Kvistad S	J Neurol Neurosurg Psychiatr	2022-08-01	https://jnnp.bmj.com/content/93/8/844	1	0
84	MEDLINE	"Multiple sclerosis" and "outcome"	Composite outcome	NEPAD (EDSS, 9HPT, T25FW)	Effect of natalizumab on disease progression in secondary progressive multiple sclerosis (ASCEND): a phase 3, randomised, double-blind, placebo-controlled trial with an open-label extension	Kapoor R	Lancet Neurol	2018-05-01	https://www.thelancet.com/journals/laneur/article/PIIS1474-4422(18)30069-3/fulltext	1	0
85	MEDLINE	"Multiple sclerosis" and "outcome"	Composite outcome	Global cognitive score (GCS)	Improvement in Cognitive Function as Measured by NeuroTrax in Patients with Relapsing Multiple Sclerosis Treated with Natalizumab: A 2-Year Retrospective Analysis	Gudesblatt M	CNS Drugs	2018-12-01	https://link.springer.com/article/10.1007/s40263-018-0553-1	1	0
86	MEDLINE	"Multiple sclerosis" and "outcome"	Composite outcome	NEPAD (EDSS, 9HPT, T25FW)	Effect of natalizumab on disease progression in secondary progressive multiple sclerosis (ASCEND): a phase 3, randomised, double-blind, placebo-controlled trial with an open-label extension	Kapoor R	Lancet Neurol	2018-05-01	https://www.thelancet.com/journals/laneur/article/PIIS1474-4422(18)30069-3/fulltext	1	0
87	MEDLINE	"Multiple sclerosis" and "outcome"	Composite outcome	mod. MSFC (SDMT instead of PASAT)	Efficacy of daclizumab beta versus intramuscular interferon beta-1a on disability progression across patient demographic and disease activity subgroups in DECIDE	Cohan S	Mult Scler J	2018-12-01	https://journals.sagepub.com/doi/10.1177/1352458517735190	1	0
88	MEDLINE	"Multiple sclerosis" and "outcome"	Composite outcome	Brief International Cognitive Assessment for MS (BiCAMS, SDMT, CVLT-II,BVMT-R)	Anti-cholinergic medications for bladder dysfunction worsen cognition in persons with multiple sclerosis	Morrow S	J Neurol Sci	2018-02-15	https://www.sciencedirect.com/science/article/pii/S0022510X17344623?via%3Dihub	1	0
89	MEDLINE	"Multiple sclerosis" and "outcome"	Composite outcome	Brief International Cognitive Assessment for MS (BiCAMS, SDMT, CVLT-II,BVMT-R)	Long-term effects of prolonged-release fampridine in cognitive function, fatigue, mood and quality of life of MS patients: The IGNITE study	Bakirtzis C	J Neurol Sci	2018-12-15	https://www.sciencedirect.com/science/article/pii/S0022510X18304179?via%3Dihub	1	0
90	MEDLINE	"Multiple sclerosis" and "outcome"	Composite outcome	Brief Repeatable Battery (Selective Reminding Test [SRT], 10/36 Spatial Recall Test [10/36 SPART], Digit Symbol Substitution Test [DSST], PASAT and Word List Generation [WLG])	Effects of an individual 12-week community-located "start-to-run" program on physical capacity, walking, fatigue, cognitive function, brain volumes, and structures in persons with multiple sclerosis	Feys P	Mult Scler J	2019-01-01	https://journals.sagepub.com/doi/10.1177/1352458517740211	1	0
91	MEDLINE	"Multiple sclerosis" and "outcome"	Composite outcome	Brief Repeatable Battery (Selective Reminding Test [SRT], 10/36 Spatial Recall Test [10/36 SPART], SDMT, PASAT and Word List Generation [WLG])	Efficacy of fingolimod and interferon beta-1b on cognitive, MRI, and clinical outcomes in relapsing-remitting multiple sclerosis: an 18-month, open-label, rater-blinded, randomised, multicentre study (the GOLDEN study)	Comi C	J Neurol	2017-12-01	https://link.springer.com/article/10.1007/s00415-017-8642-5	1	0
92	MEDLINE	"Multiple sclerosis" and "outcome"	Composite outcome	Brief Repeatable Battery (Selective Reminding Test [SRT], 10/36 Spatial Recall Test [10/36 SPART], SDMT, PASAT and Word List Generation [WLG])	Predicting cognitive decline in multiple sclerosis: a 5-year follow-up study	Eijlers A	Brain	2018-09-01	https://academic.oup.com/brain/article/141/9/2605/5059057?login=false	1	0
93	MEDLINE	"Multiple sclerosis" and "outcome"	Composite outcome	NEDA 3	Comparative effectiveness of teriflunomide vs dimethyl fumarate in multiple sclerosis	Laplaud D-A	Neurology	2019-08-13	https://n.neurology.org/content/93/7/e635	1	0
94	MEDLINE	"Multiple sclerosis" and "outcome"	Composite outcome	NEDA 3	Cholecalciferol in relapsing-remitting MS: A randomized clinical trial (CHOLINE)	Camu W	Neurol Neuroimmunolog Neuroinflamm	2019-08-06	https://nn.neurology.org/content/6/5/e597	1	0
95	MEDLINE	"Multiple sclerosis" and "outcome"	Composite outcome	Combined disability improvement	Safety and efficacy of opicinumab in patients with relapsing multiple sclerosis (SYNERGY): a randomised, placebo-controlled, phase 2 trial	Cadavid D	Lancet Neurol	2019-09-01	https://www.sciencedirect.com/science/article/pii/S1474442219301371?via%3Dihub	1	0
96	MEDLINE	"Multiple sclerosis" and "outcome"	Composite outcome	Brief Repeatable Battery (Selective Reminding Test [SRT], 10/36 Spatial Recall Test [10/36 SPART], SDMT, PASAT and Word List Generation [WLG])	An integrative cognitive rehabilitation using neurologic music therapy in multiple sclerosis: A pilot study	Impellizzeri F	Medicine (Baltimore)	2020-01-01	https://journals.lww.com/md-journal/pages/articleviewer.aspx?year=2020&issue=01240&article=00047&type=Fulltext	0	1
97	MEDLINE	"Multiple sclerosis" and "outcome"	Composite outcome	Brief International Cognitive Assessment for MS (BiCAMS, SDMT, CVLT-II,BVMT-R)	Do Secondary Progressive Multiple Sclerosis patients benefit from Computer- based cognitive neurorehabilitation? A randomized sham controlled trial	Messinis L	Mult Scler Relat Disord	2020-01-07	https://www.sciencedirect.com/science/article/pii/S2211034820300080?via%3Dihub	1	0
98	MEDLINE	"Multiple sclerosis" and "outcome"	Composite outcome	Brief International Cognitive Assessment for MS (BiCAMS, SDMT, CVLT-II,BVMT-R)	Computerized cognitive rehabilitation for treatment of cognitive impairment in multiple sclerosis: an explorative study	Vilou I	J Integr Neurosci	2020-06-30	https://www.imrpress.com/journal/JIN/19/2/10.31083/j.jin.2020.02.35	1	0
99	MEDLINE	"Multiple sclerosis" and "outcome"	Composite outcome	Multiple Sclerosis Performance Test (MSPT: Processing Speed Test [PST] = virtual SDMT, virtual 9HPT, virtual T25FW, virtual LCLA)	Cognitive processing speed in multiple sclerosis clinical practice: association with patient-reported outcomes, employment and magnetic resonance imaging metrics	Macaron G	Eur J Neurol	2020-07-01	https://onlinelibrary.wiley.com/doi/10.1111/ene.14239	1	0
100	MEDLINE	"Multiple sclerosis" and "outcome"	Composite outcome	NEPAD (EDSS, 9HPT, T25FW, SDMT)	A randomized, placebo-controlled, phase 2 trial of laquinimod in primary progressive multiple sclerosis	Giovannoni G	Neurology	2020-08-25	https://n.neurology.org/content/95/8/e1027	1	0
101	MEDLINE	"Multiple sclerosis" and "outcome"	Composite outcome	NEDA 3	Efficacy and Safety of Alemtuzumab Through 9 Years of Follow-up in Patients with Highly Active Disease: Post Hoc Analysis of CARE-MS I and II Patients in the TOPAZ Extension Study	Ziemssen T	CNS Drugs	2020-09-01	https://link.springer.com/article/10.1007/s40263-020-00749-x	1	0
102	MEDLINE	"Multiple sclerosis" and "outcome"	Composite outcome	NEDA 3	Five years of ocrelizumab in relapsing multiple sclerosis: OPERA studies open-label extension	Hauser S L	Neurology	2020-09-29	https://n.neurology.org/content/95/13/e1854	1	0
103	MEDLINE	"Multiple sclerosis" and "outcome"	Composite outcome	NEPAD (EDSS, 9HPT, T25FW)	Clinical outcome measures in SPMS trials: An analysis of the IMPACT and ASCEND original trial data sets	Koch M	Mult Scler J	2020-10-01	https://journals.sagepub.com/doi/10.1177/1352458519876701	1	0
104	MEDLINE	"Multiple sclerosis" and "outcome"	Composite outcome	NEDA 2	Clinical effectiveness of different natalizumab interval dosing schedules in a large Italian population of patients with multiple sclerosis	Chisari C	J Neurol Neurosurg Psychiatry	2020-12-01	https://jnnp.bmj.com/content/91/12/1297	1	0
105	MEDLINE	"Multiple sclerosis" and "outcome"	Composite outcome	NEPAD (EDSS, 9HPT, T25FW)	Reliability of Outcome Measures in Clinical Trials in Secondary Progressive Multiple Sclerosis	Koch M	Neurology	2021-01-05	https://n.neurology.org/content/96/1/e111	1	0
106	MEDLINE	"Multiple sclerosis" and "outcome"	Composite outcome	NEDA 3	Real-world experience of ocrelizumab in multiple sclerosis in a Spanish population	Fernandez-Diaz E	Ann Clin Transl Neurol	2021-02-01	https://onlinelibrary.wiley.com/doi/10.1002/acn3.51282	1	0
107	MEDLINE	"Multiple sclerosis" and "outcome"	Composite outcome	NEDA 3	Real-world effectiveness of natalizumab treatment in patients with relapsing multiple sclerosis in Argentina and Chile	Ysrraelit M	Arq Neuropsiquiatr	2021-05-01	https://www.scielo.br/j/anp/a/Zdx6Xp4YJZ9wNjLkxGGRxFc/?lang=en	1	0
108	MEDLINE	"Multiple sclerosis" and "outcome"	Composite outcome	Brief International Cognitive Assessment for MS (BiCAMS, SDMT, CVLT-II,BVMT-R)	Cortical involvement determines impairment 30 years after a clinically isolated syndrome	Haider L	Brain	2021-06-22	https://academic.oup.com/brain/article/144/5/1384/6242721?login=false	1	0
109	MEDLINE	"Multiple sclerosis" and "outcome"	Composite outcome	NEDA 3	Autologous haematopoietic stem cell transplantation as a first-line disease-modifying therapy in patients with 'aggressive' multiple sclerosis	Das J	Mult Scler J	2021-07-01	https://journals.sagepub.com/doi/10.1177/1352458520985238	1	0
110	MEDLINE	"Multiple sclerosis" and "outcome"	Composite outcome	Brief International Cognitive Assessment for MS (BiCAMS, SDMT, CVLT-II,BVMT-R)	A comparative study of the effects of yoga and clinical Pilates training on walking, cognition, respiratory functions, and quality of life in persons with multiple sclerosis: A quasi-experimental study	Abasiyanik Z	Explore	2021-09-01	https://www.sciencedirect.com/science/article/abs/pii/S1550830720302329?via%3Dihub	1	0
111	MEDLINE	"Multiple sclerosis" and "outcome"	Composite outcome	Brief Repeatable Battery (Selective Reminding Test [SRT], 10/36 Spatial Recall Test [10/36 SPART], SDMT, PASAT and Word List Generation [WLG])	Cognitive recovery in people with relapsing/remitting multiple sclerosis: A randomized clinical trial on virtual reality-based neurorehabilitation	Leonardi S	Clin Neurol Neurosurg	2021-09-01	https://www.sciencedirect.com/science/article/abs/pii/S0303846721003577?via%3Dihub	1	0
112	MEDLINE	"Multiple sclerosis" and "outcome"	Composite outcome	NEPAD (EDSS, 9HPT, T25FW)	Measuring Treatment Response in Progressive Multiple Sclerosis-Considerations for Adapting to an Era of Multiple Treatment Options	Krajnc N	Biomolecules	2021-09-10	https://www.mdpi.com/2218-273X/11/9/1342	1	0
113	MEDLINE	"Multiple sclerosis" and "outcome"	Composite outcome	NEPAD (EDSS, 9HPT, T25FW)	A comparison of clinical outcomes in PPMS in the INFORMS original trial data set	Koch M	Mult Scler J	2021-10-01	https://journals.sagepub.com/doi/10.1177/1352458520987539	1	0
114	MEDLINE	"Multiple sclerosis" and "outcome"	Composite outcome	NEDA 2, NEDA 3	Four-year safety and effectiveness data from patients with multiple sclerosis treated with fingolimod: The Spanish GILENYA registry	Meca-Lallana J	Plos One	2021-10-01	https://journals.plos.org/plosone/article?id=10.1371/journal.pone.0258437	1	0
115	MEDLINE	"Multiple sclerosis" and "outcome"	Composite outcome	EDSS+T25FW	Comparison of the EDSS, Timed 25-Foot Walk, and the 9-Hole Peg Test as Clinical Trial Outcomes in Relapsing-Remitting Multiple Sclerosis	Koch M	Neurology	2021-10-01	https://n.neurology.org	1	0
116	MEDLINE	"Multiple sclerosis" and "outcome"	Composite outcome	NEDA 3	Racial and ethnic disparities in treatment response and tolerability in multiple sclerosis: A comparative study	Perez C	Mult Scler Relat Disord	2021-11-01	https://doi.org/10.1016/j.msard.2021.103248	1	0
117	MEDLINE	"Multiple sclerosis" and "outcome"	Composite outcome	NEDA 3	Safety and efficacy of teriflunomide in paediatric multiple sclerosis (TERIKIDS): a multicentre, double-blind, phase 3, randomised, placebo-controlled trial	Chitnis T	Lancet Neurol	2021-12-01	https://www.sciencedirect.com/science/article/pii/S1474442221003641?via%3Dihub	1	0
118	MEDLINE	"Multiple sclerosis" and "outcome"	Composite outcome	NEDA 3	Real-World Comparative Cost-Effectiveness Analysis of Different Classes of Disease-Modifying Therapies for Relapsing-Remitting Multiple Sclerosis in Saudi Arabia	AlRuthia Y	Int J Environ Res Public Health	2021-12-16	https://www.mdpi.com/1660-4601/18/24/13261	1	0
119	MEDLINE	"Multiple sclerosis" and "outcome"	Composite outcome	Severe Relapse Disability Composite Score (SRDCS)	Multiple Sclerosis Disease Activity and Disability Following Discontinuation of Natalizumab for Pregnancy	Hellwig K	JAMA Netw Open	2022-01-04	https://jamanetwork.com/journals/jamanetworkopen/fullarticle/2788309	1	0
120	MEDLINE	"Multiple sclerosis" and "outcome"	Composite outcome	MSFC	Long-term follow-up of a randomized study of combination interferon and glatiramer acetate in multiple sclerosis: Efficacy and safety results up to 7 years	Lublin F	Mult Scler Relat Disord	2017-11-01	https://www.sciencedirect.com/science/article/pii/S221103481730216X?via%3Dihub	1	0
121	MEDLINE	"Multiple sclerosis" and "outcome"	Composite outcome	MSFC	Achillea millefolium is beneficial as an add-on therapy in patients with multiple sclerosis: A randomized placebo-controlled clinical trial	Ayoobi F	Phytomedicine	2019-01-01	https://www.sciencedirect.com/science/article/pii/S0944711318302034?via%3Dihub	1	0
122	MEDLINE	"Multiple sclerosis" and "outcome"	Composite outcome	MSFC	Epigallocatechin Gallate in Relapsing-Remitting Multiple Sclerosis: A Randomized, Placebo-Controlled Trial	Bellmann-Strobl J	Neurol Neuroimmunolog Neuroinflamm	2021-03-24	https://nn.neurology.org/content/8/3/e981	1	0
123	MEDLINE	"Multiple sclerosis" and "outcome"	Composite outcome	MSFC	Safety and efficacy of immunoadsorption versus plasma exchange in steroid-refractory relapse of multiple sclerosis and clinically isolated syndrome: A randomised, parallel-group, controlled trial	Dorst J	EClinicalMedicine	2019-11-14	https://www.sciencedirect.com/science/article/pii/S2589537019302032?via%3Dihub	1	0
124	MEDLINE	"Multiple sclerosis" and "outcome"	Composite outcome	MSFC	Clinical outcome measures in multiple sclerosis: A review	Inojosa H	Autoimmun Rev	2020-05-01	https://www.sciencedirect.com/science/article/pii/S1568997220300641?via%3Dihub	1	0
125	MEDLINE	"Multiple sclerosis" and "outcome"	Composite outcome	MSFC	Efficacy and Safety of Masitinib in Progressive Forms of Multiple Sclerosis: A Randomized, Phase 3, Clinical Trial	Vermersch P	Neurol Neuroimmunolog Neuroinflamm	2022-02-21	https://nn.neurology.org/content/9/3/e1148	1	0
126	MEDLINE	"Multiple sclerosis" and "outcome"	Composite outcome	NEPAD (EDSS, 9HPT, T25FW)	The timed 25-foot walk is a more sensitive outcome measure than the EDSS for PPMS trials: an analysis of the PROMISE clinical trial dataset	Koch M	J Neurol	2022-05-16	https://link.springer.com/article/10.1007/s00415-022-11171-2	1	0
127	MEDLINE	"Multiple sclerosis" and "outcome"	Composite outcome	MSFC	Phase II study of ketogenic diets in relapsing multiple sclerosis: safety, tolerability and potential clinical benefits	Brenton J	J Neurol Neurosurg Psychiatry	2022-06-01	https://jnnp.bmj.com/content/93/6/637	1	0
128	MEDLINE	"Multiple sclerosis" and "outcome"	Composite outcome	NEDA 3	Serum neurofilament light chain concentration predicts disease worsening in multiple sclerosis	Brune S	Mult Scler J	2022-06-04	https://journals.sagepub.com/doi/10.1177/13524585221097296?url_ver=Z39.88-2003&rfr_id=ori:rid:crossref.org&rfr_dat=cr_pub%20%200pubmed	1	0
129	MEDLINE	"Multiple sclerosis" and "outcome"	Composite outcome	Useful Field of View (UFOV, computerized test of processing speed)	The efficacy of speed of processing training for improving processing speed in individuals with multiple sclerosis: a randomized clinical trial	Chiaravalloti N	J Neurol	2022-07-01	https://link.springer.com/article/10.1007/s00415-022-10980-9	1	0
130	MEDLINE	"Multiple sclerosis" and "outcome"	Composite outcome	NEDA 2, NEDA 3	Is It Time for Ocrelizumab Extended Interval Dosing in Relapsing Remitting MS? Evidence from An Italian Multicenter Experience During the COVID-19 Pandemic	Zanghi A	Neurotherapeutics	2022-08-29	https://link.springer.com/article/10.1007/s13311-022-01289-6	1	0
131	MEDLINE	"Multiple sclerosis" and "outcome"	Composite outcome	Brief International Cognitive Assessment for MS (BiCAMS, SDMT, CVLT-II,BVMT-R)	Effects and safety of exergaming in persons with multiple sclerosis during corticosteroid treatment: a pilot study	Ozdogar A	Mult Scler Relat Disord	2022-07-01	https://www.sciencedirect.com/science/article/pii/S2211034822003352?via%3Dihub	1	0
132	MEDLINE	"Multiple sclerosis" and "outcome"	Composite outcome	NEDA 3	Safety and efficacy of rituximab versus dimethyl fumarate in patients with relapsing-remitting multiple sclerosis or clinically isolated syndrome in Sweden: a rater-blinded, phase 3, randomised controlled trial	Svenningsson A	Lancet Neurol	2022-08-01	https://www.sciencedirect.com/science/article/pii/S1474442222002095?via%3Dihub	1	0
133	MEDLINE	"Multiple sclerosis" and "outcome"	Composite outcome	EDSS+T25FW+9HPT	Plasma glial fibrillary acidic protein and neurofilament light chain in relation to disability worsening in multiple sclerosis	Pauwels A	Mult Scler J	2022-10-01	https://journals.sagepub.com/doi/10.1177/13524585221094224	1	0
134	MEDLINE	"Multiple sclerosis" and "outcome"	Composite outcome	NEDA 4	Association of NEDA-4 With No Long-termDisability Progression in Multiple Sclerosis andComparison With NEDA-3	Rotstein D	Neurol Neuroimmunolog Neuroinflamm	2022-10-12	https://pubmed.ncbi.nlm.nih.gov/36224046/	1	0
135	MEDLINE	"Multiple sclerosis" and "outcome"	Composite outcome	Brief Repeatable Battery (Selective Reminding Test [SRT], 10/36 Spatial Recall Test [10/36 SPART], SDMT, PASAT and Word List Generation [WLG])	Reliability, practice effects, and change indices for Rao’s brief repeatable battery	Portaccio E	Mult Scler J	2010-03-05	https://journals.sagepub.com/doi/10.1177/1352458510362818	1	0

## Sheet: SLR paraclinical
Supplemental Table 1. Screening list for paraclinical outcome.
Screening number	Database	Exact search term	Category	Outcome(s)	Full study title	First author	Date of Publication	Link	Included	Excluded	Reason
18	MEDLINE	"Multiple sclerosis" and "outcome"	Paraclinical outcome	T2 and T1 lesion volume, new/enlarging T2 lesions, Gd-enhancing lesions, whole brain volume, lateral ventricle volume	An Observational Study to Assess Brain MRI Change and Disease Progression in Multiple Sclerosis Clinical Practice-The MS-MRIUS Study	Robert Zivadinov	2017-05-01	10.1111/jon.12411	0	1	Validation study
269	MEDLINE	"Multiple sclerosis" and "outcome"	Paraclinical outcome	New T2 lesions, T2 lesion load, Gd-enhancing lesions, new T1 lesions	Predicting disease activity in patients with multiple sclerosis: An explainable machine-learning approach in the Mavenclad trials	Sreetama Basu	2022-07-01	10.1002/psp4.12796	0	1	Validation study
176	MEDLINE	"Multiple sclerosis" and "outcome"	Paraclinical outcome	New T2 and/or T1 lesions	Impact of disease-modifying therapies on MRI and neurocognitive outcomes in relapsing-remitting multiple sclerosis: a protocol for a systematic review and network meta-analysis	Samuel Lees	2021-11-01	10.1136/bmjopen-2021-051509	0	1	Study protocol
66	MEDLINE	"Multiple sclerosis" and "outcome"	Paraclinical outcome	Number of T2 lesions	Comparative effectiveness of teriflunomide and dimethyl fumarate: A nationwide cohort study	Mathias Due Buron	2019-04-01	10.1212/WNL.0000000000007314	0	1	Only clinical outcomes
105	MEDLINE	"Multiple sclerosis" and "outcome"	Paraclinical outcome	New/enlarging T2 lesions, Gd-enhancing lesions	Effect of Disease-Modifying Therapy on Disability in Relapsing-Remitting Multiple Sclerosis Over 15 Years	Tomas Kalincik	2021-02-01	10.1212/WNL.0000000000011242	0	1	Only clinical outcomes
231	MEDLINE	"Multiple sclerosis" and "outcome"	Paraclinical outcome	New T2 lesions, Gd-enhancing lesions	Natalizumab Versus Fingolimod in Patients with Relapsing-Remitting Multiple Sclerosis: A Subgroup Analysis From Three International Cohorts	Sifat Sharmin, Mathilde Lefort and Johanna Balslev Andersen	2021-11-01	10.1007/s40263-021-00860-7	0	1	Only clinical outcomes
232	MEDLINE	"Multiple sclerosis" and "outcome"	Paraclinical outcome	sNfL, new T2 lesions, Gd-enhancing lesions, whole brain volume, gray and white matter volume	Neurofilament light chain and MRI volume parameters as markers of neurodegeneration in multiple sclerosis	Pavol Filippi	2020-04-01	32338853	0	1	No fulltext available
217	MEDLINE	"Multiple sclerosis" and "outcome"	Paraclinical outcome	New/enlarging T2 lesions, Gd-enhancing lesions, brain atrophy	Measuring Treatment Response in Progressive Multiple Sclerosis-Considerations for Adapting to an Era of Multiple Treatment Options	Nik Krajnc	2021-09-01	10.3390/biom11091342	0	1	Insufficient description of methodology/results
236	MEDLINE	"Multiple sclerosis" and "outcome"	Paraclinical outcome	Gray matter volume, white matter volume, whole brain volume	Neuroimaging predictors of longitudinal disability and cognition outcomes in multiple sclerosis patients: A systematic review and meta-analysis	Ashley R Pike	2022-01-01	10.1016/j.msard.2021.103452	0	1	Insufficient description of methodology/results
10	MEDLINE	"Multiple sclerosis" and "outcome"	Paraclinical outcome	White matter atrophy	Advanced diffusion-weighted imaging models better characterize white matter neurodegeneration and clinical outcomes in multiple sclerosis	Loredana Storelli	2022-09-01	10.1007/s00415-022-11104-z	0	1	Infeasible treatment target
22	MEDLINE	"Multiple sclerosis" and "outcome"	Paraclinical outcome	T2 lesion volume, whole brain atrophy, GM atrophy, cervical spinal cord lesions (T2LV) and atrophy	Association Between Serum MicroRNAs and Magnetic Resonance Imaging Measures of Multiple Sclerosis Severity	Keren Regev	2017-03-01	10.1001/jamaneurol.2016.5197	0	1	Infeasible treatment target
163	MEDLINE	"Multiple sclerosis" and "outcome"	Paraclinical outcome	T2 lesions, gray matter atrophy	Gray matter atrophy in relapsing-remitting multiple sclerosis is associated with white matter lesions in connecting fibers	Matthias Bussas	2022-05-01	10.1177/13524585211044957	0	1	Infeasible treatment target
181	MEDLINE	"Multiple sclerosis" and "outcome"	Paraclinical outcome	Deep GM atrophy (third ventricular width)	Increased glutamate and deep brain atrophy can predict the severity of multiple sclerosis	Hubert Polacek	2019-02-01	10.5507/bp.2018.036	0	1	Infeasible treatment target
291	MEDLINE	"Multiple sclerosis" and "outcome"	Paraclinical outcome	T2 and T1 lesion volume, brain volume, white and gray matter volume, cortical volume, lateral ventricular volume, deep GM volume	Relationships Among Circulating Levels of Hemostasis Inhibitors, Chemokines, Adhesion Molecules, and MRI Characteristics in Multiple Sclerosis	Nicole Ziliotto	2020-10-01	10.3389/fneur.2020.553616	0	1	Infeasible treatment target
11	MEDLINE	"Multiple sclerosis" and "outcome"	Paraclinical outcome	New/enlarging T2 lesions, Gd-enhancing lesions	Aggressive multiple sclerosis: a single-centre, real-world treatment experience with autologous haematopoietic stem cell transplantation and alemtuzumab	G Boffa	2020-10-01	10.1111/ene.14324	0	1	Double inclusion
58	MEDLINE	"Multiple sclerosis" and "outcome"	Paraclinical outcome	New T2 lesions, Gd-enhancing lesions	Clinical and radiological control of highly active relapsing-remitting multiple sclerosis with first-line natalizumab	Jose Eustasio Meca-Lallana	2017-06-01	10.2217/nmt-2017-0007	0	1	Case report
1	MEDLINE	"Multiple sclerosis" and "outcome"	Paraclinical outcome	Number of T2 lesions	A 30-Year Clinical and Magnetic Resonance Imaging Observational Study of Multiple Sclerosis and Clinically Isolated Syndromes	Karen K Chung	2020-01-01	10.1002/ana.25637	1	0
2	MEDLINE	"Multiple sclerosis" and "outcome"	Paraclinical outcome	Brain volume, number and volume of T2 lesions, lesion load normalized to brain volume	A cross-sectional comparison of performance, neurophysiological and MRI outcomes of responders and non-responders to fampridine treatment in multiple sclerosis - An explorative study	Sepehr Mamoei	2020-12-01	10.1016/j.jocn.2020.10.034	1	0
3	MEDLINE	"Multiple sclerosis" and "outcome"	Paraclinical outcome	New T2 lesions, Gd-enhancing lesions	A long-term follow-up study on biochemical and clinical biomarkers of response to interferon beta-1b treatment in relapsing-remitting multiple sclerosis	Anna Pietrzak	2020-07-01	10.17219/acem/121063	1	0
4	MEDLINE	"Multiple sclerosis" and "outcome"	Paraclinical outcome	Gd-enhancing lesions	A phase II baseline versus treatment study to determine the efficacy of raltegravir (Isentress) in preventing progression of relapsing remitting multiple sclerosis as determined by gadolinium-enhanced MRI: The INSPIRE study	Julian Gold	2018-08-01	10.1016/j.msard.2018.06.002	1	0
5	MEDLINE	"Multiple sclerosis" and "outcome"	Paraclinical outcome	Brain volume change, new T2 lesions	A randomized, placebo-controlled, phase 2 trial of laquinimod in primary progressive multiple sclerosis	Gavin Giovannoni	2020-08-01	10.1212/WNL.0000000000010284	1	0
6	MEDLINE	"Multiple sclerosis" and "outcome"	Paraclinical outcome	New T2 lesion, Gd-enhancing lesions	A real-world single-centre analysis of alemtuzumab and cladribine for multiple sclerosis	Gauruv Bose	2021-07-01	10.1016/j.msard.2021.102945	1	0
7	MEDLINE	"Multiple sclerosis" and "outcome"	Paraclinical outcome	T2 lesion volume	A Serial 10-Year Follow-Up Study of Atrophied Brain Lesion Volume and Disability Progression in Patients with Relapsing-Remitting MS	R Zivadinov	2019-03-01	10.3174/ajnr.A5987	1	0
8	MEDLINE	"Multiple sclerosis" and "outcome"	Paraclinical outcome	T2 lesion volume, Gd-enhancing lesions, brain parenchymal fraction, cortical GM fraction	A two-year study using cerebral gray matter volume to assess the response to fingolimod therapy in multiple sclerosis	Fawad Yousuf	2017-12-01	10.1016/j.jns.2017.10.019	1	0
9	MEDLINE	"Multiple sclerosis" and "outcome"	Paraclinical outcome	Gd-enhancing lesions	ACCLAIM: A randomized trial of abatacept (CTLA4-Ig) for relapsing-remitting multiple sclerosis	Samia J Khoury	2017-04-01	10.1177/1352458516662727	1	0
12	MEDLINE	"Multiple sclerosis" and "outcome"	Paraclinical outcome	New T2 lesions	aHSCT is superior to alemtuzumab in maintaining NEDA and improving cognition in multiple sclerosis	Vivien Häußler	2021-06-01	10.1002/acn3.51366	1	0
13	MEDLINE	"Multiple sclerosis" and "outcome"	Paraclinical outcome	New/enlarging T2 lesions, Gd-enhancing lesions, brain volume loss	Alemtuzumab CARE-MS I 5-year follow-up: Durable efficacy in the absence of continuous MS therapy	Eva Havrdova	2017-09-01	10.1212/WNL.0000000000004313	1	0
14	MEDLINE	"Multiple sclerosis" and "outcome"	Paraclinical outcome	New/enlarging T2 lesions, Gd-enhancing lesions, brain volume loss	Alemtuzumab CARE-MS II 5-year follow-up: Efficacy and safety findings	Alasdair J Coles	2017-09-01	10.1212/WNL.0000000000004354	1	0
15	MEDLINE	"Multiple sclerosis" and "outcome"	Paraclinical outcome	New/enlarging T2 lesions, Gd-enhancing lesions, brain volume loss	Alemtuzumab outcomes by age: Post hoc analysis from the randomized CARE-MS studies over 8 years	Ann D Bass	2021-04-01	10.1016/j.msard.2020.102717	1	0
16	MEDLINE	"Multiple sclerosis" and "outcome"	Paraclinical outcome	pRNFL, ganglion cell complex layer	Amiloride does not protect retinal nerve fibre layer thickness in optic neuritis in a phase 2 randomised controlled trial	Justin B McKee	2019-02-01	10.1177/1352458517742979	1	0
17	MEDLINE	"Multiple sclerosis" and "outcome"	Paraclinical outcome	Gd-enhancing lesions	An Exposure-Response Analysis of the Clinical Efficacy of Ponesimod in a Randomized Phase II Study in Patients with Multiple Sclerosis	Per Olsson Gisleskog	2021-09-01	10.1007/s40262-021-01020-2	1	0
19	MEDLINE	"Multiple sclerosis" and "outcome"	Paraclinical outcome	New/enlarging T2 lesions, Gd-enhancing lesions, brain volume loss	Assessing 'No Evidence of Disease Activity' Status in Patients with Relapsing-Remitting Multiple Sclerosis Receiving Fingolimod in Routine Clinical Practice: A Retrospective Analysis of the Multiple Sclerosis Clinical and Magnetic Resonance Imaging Outcomes in the USA (MS-MRIUS) Study	Bianca Weinstock-Guttman	2018-01-01	10.1007/s40263-017-0482-4	1	0
20	MEDLINE	"Multiple sclerosis" and "outcome"	Paraclinical outcome	NfL, NfH, whole brain atrophy, T2 lesion volume, new/enlarging T2 lesions	Assessing Neurofilaments as Biomarkers of Neuroprotection in Progressive Multiple Sclerosis: From the MS-STAT Randomized Controlled Trial	Thomas E Williams	2022-01-01	10.1212/NXI.0000000000001130	1	0
21	MEDLINE	"Multiple sclerosis" and "outcome"	Paraclinical outcome	Whole brain, WM and GM, cortical GM volume	Assessing the burden of vascular risk factors on brain atrophy in multiple sclerosis: A case- control MRI study	L Lorefice	2019-01-01	10.1016/j.msard.2018.10.011	1	0
23	MEDLINE	"Multiple sclerosis" and "outcome"	Paraclinical outcome	sNfL, brain fraction atrophy	Association Between Serum Neurofilament Light Chain Levels and Long-term Disease Course Among Patients With Multiple Sclerosis Followed up for 12 Years	Ester Canto	2019-11-01	10.1001/jamaneurol.2019.2137	1	0
24	MEDLINE	"Multiple sclerosis" and "outcome"	Paraclinical outcome	Brain atrophy, cortical volume, deep gray matter volume	Association of Brain Atrophy With Disease Progression Independent of Relapse Activity in Patients With Relapsing Multiple Sclerosis	Alessandro Cagol	2022-07-01	10.1001/jamaneurol.2022.1025	1	0
25	MEDLINE	"Multiple sclerosis" and "outcome"	Paraclinical outcome	New/enlarging T2 lesions, brain volume loss	Association of brain volume loss and long-term disability outcomes in patients with multiple sclerosis treated with teriflunomide	Till Sprenger	2020-09-01	10.1177/1352458519855722	1	0
26	MEDLINE	"Multiple sclerosis" and "outcome"	Paraclinical outcome	pRNFL, sNfL, CSF NfL	Association of Cerebrospinal Fluid Parameters and Neurofilament Light Chain With Retinal Nerve Fiber Layer Thickness in Multiple Sclerosis	Nik Krajnc and Patrick Altmann	2022-03-01	10.3389/fneur.2022.814734	1	0
27	MEDLINE	"Multiple sclerosis" and "outcome"	Paraclinical outcome	Number of iron rim lesions, brain volume change, annual lesion volume change	Association of Chronic Active Multiple Sclerosis Lesions With Disability In Vivo	Martina Absinta	2019-12-01	10.1001/jamaneurol.2019.2399	1	0
28	MEDLINE	"Multiple sclerosis" and "outcome"	Paraclinical outcome	GCIPL, INL	Association of Retinal Architecture, Intrathecal Immunity, and Clinical Course in Multiple Sclerosis	Benjamin Knier	2017-07-01	10.1001/jamaneurol.2017.0377	1	0
29	MEDLINE	"Multiple sclerosis" and "outcome"	Paraclinical outcome	pRNFL, GCIPL, INL, T2 lesion count	Association of Retinal Ganglion Cell Layer Thickness With Future Disease Activity in Patients With Clinically Isolated Syndrome	Hanna G Zimmermann	2018-09-01	10.1001/jamaneurol.2018.1011	1	0
30	MEDLINE	"Multiple sclerosis" and "outcome"	Paraclinical outcome	Gd-enhancing lesions, T2 lesion volume, brain parenchymal fraction (brain atrophy), sNfL	Association of Serum Neurofilament Light Levels With Long-term Brain Atrophy in Patients With a First Multiple Sclerosis Episode	Tatiana Plavina	2020-11-01	10.1001/jamanetworkopen.2020.16278	1	0
31	MEDLINE	"Multiple sclerosis" and "outcome"	Paraclinical outcome	GCIPL	Associations of Alcohol Consumption and Smoking With Disease Risk and Neurodegeneration in Individuals With Multiple Sclerosis in the United Kingdom	Iris Kleerekooper	2022-03-01	10.1001/jamanetworkopen.2022.0902	1	0
32	MEDLINE	"Multiple sclerosis" and "outcome"	Paraclinical outcome	New/enlarging T2 lesions, Gd-enhancing lesions	Associations of serum 25(OH) vitamin D levels with clinical and radiological outcomes in multiple sclerosis, a systematic review and meta-analysis	Elena H Martinez-Lapiscina	2020-04-01	10.1016/j.jns.2020.116668	1	0
33	MEDLINE	"Multiple sclerosis" and "outcome"	Paraclinical outcome	T2 lesion volume, brain volume change, ventricular volume change	Atrophied Brain T2 Lesion Volume at MRI Is Associated with Disability Progression and Conversion to Secondary Progressive Multiple Sclerosis	Antonia Valentina Genovese	2019-11-01	10.1148/radiol.2019190306	1	0
34	MEDLINE	"Multiple sclerosis" and "outcome"	Paraclinical outcome	New T2 lesions	Autologous Hematopoietic Stem Cell Transplantation in Active Multiple Sclerosis: A Real-world Case Series	Richard S Nicholas	2021-08-01	10.1212/WNL.0000000000012449	1	0
35	MEDLINE	"Multiple sclerosis" and "outcome"	Paraclinical outcome	T2 lesion volume, Gd-enhancing lesions, brain volume, pRNFL	Beneficial effects of autologous mesenchymal stem cell transplantation in active progressive multiple sclerosis	Panayiota Petrou	2020-12-01	10.1093/brain/awaa333	1	0
36	MEDLINE	"Multiple sclerosis" and "outcome"	Paraclinical outcome	New/enlarging T2 lesions, Gd-enhancing lesions, brain volume loss, sNfL	Blood neurofilament light as a potential endpoint in Phase 2 studies in MS	Maria Pia Sormani	2019-05-01	10.1002/acn3.795	1	0
37	MEDLINE	"Multiple sclerosis" and "outcome"	Paraclinical outcome	New/enlarging T2 lesions, T2 lesion load, Gd-enhancing lesions, brain volume loss, sNfL	Blood neurofilament light chain as a biomarker of MS disease activity and treatment response	Jens Kuhle	2019-03-01	10.1212/WNL.0000000000007032	1	0
38	MEDLINE	"Multiple sclerosis" and "outcome"	Paraclinical outcome	Plasma NfL, brain atrophy	Blood Neurofilament Light in Progressive Multiple Sclerosis: Post Hoc Analysis of 2 Randomized Controlled Trials	David Leppert	2022-05-01	10.1212/WNL.0000000000200258	1	0
39	MEDLINE	"Multiple sclerosis" and "outcome"	Paraclinical outcome	Plasma NfL	Blood neurofilament light levels segregate treatment effects in multiple sclerosis	Benedicte Delcoigne	2020-03-01	10.1212/WNL.0000000000009097	1	0
40	MEDLINE	"Multiple sclerosis" and "outcome"	Paraclinical outcome	GM volume, brain parenchymal volume, WM volume	Body mass index, but not vitamin D status, is associated with brain volume change in MS	Ellen M Mowry	2018-12-01	10.1212/WNL.0000000000006644	1	0
41	MEDLINE	"Multiple sclerosis" and "outcome"	Paraclinical outcome	Brain parenchymal fraction, GM fraction, WM fraction	Brain atrophy 15 years after CIS: Baseline and follow-up clinico-radiological correlations	Angela Vidal-Jordana	2018-05-01	10.1177/1352458517707070	1	0
42	MEDLINE	"Multiple sclerosis" and "outcome"	Paraclinical outcome	Whole brain volume, gray and white matter volume, cortical volume, lateral ventricular volume	Brain atrophy and clinical characteristics predicting SDMT performance in multiple sclerosis: A 10-year follow-up study	Cecilie Jacobsen	2021-02-01	10.1177/2055217321992394	1	0
43	MEDLINE	"Multiple sclerosis" and "outcome"	Paraclinical outcome	Brain atrophy (measured by lateral ventricular volume), lesion load	Brain atrophy and lesion burden are associated with disability progression in a multiple sclerosis real-world dataset using only T2-FLAIR: The NeuroSTREAM MSBase study	Michael Barnett	2021-08-01	10.1016/j.nicl.2021.102802	1	0
44	MEDLINE	"Multiple sclerosis" and "outcome"	Paraclinical outcome	Brain and lesion volume	Brain Atrophy Rates for Stable Multiple Sclerosis Patients on Long-Term Fingolimod versus Glatiramer Acetate	Justin M Honce	2020-09-01	10.3389/fneur.2020.01045	1	0
45	MEDLINE	"Multiple sclerosis" and "outcome"	Paraclinical outcome	T2 lesion volume, brain volume (change)	Brain atrophy rates in patients with multiple sclerosis on long term natalizumab resembles healthy controls	Enrique Alvarez	2021-10-01	10.1016/j.msard.2021.103170	1	0
46	MEDLINE	"Multiple sclerosis" and "outcome"	Paraclinical outcome	T2 lesion load, global brain volume, brain volume change, cortical thickness	Can resistance training impact MRI outcomes in relapsing-remitting multiple sclerosis?	Tue Kjolhede	2018-09-01	10.1177/1352458517722645	1	0
47	MEDLINE	"Multiple sclerosis" and "outcome"	Paraclinical outcome	sNfL, gray and white matter volume, regional brain volumes (thalamus, striatum, pallidum), cervical spinal cord volume, lesion load	Central nervous system atrophy predicts future dynamics of disability progression in a real-world multiple sclerosis cohort	Charidimos Tsagkas	2021-12-01	10.1111/ene.15098	1	0
48	MEDLINE	"Multiple sclerosis" and "outcome"	Paraclinical outcome	T1 lesion volume, cerebellar T2 and T1 lesion volume, cerebellar volume, cerebellar cortex volume, cerebellar WM vollume	Cerebellar volume as imaging outcome in progressive multiple sclerosis	Matilde Inglese	2017-04-01	10.1371/journal.pone.0176519	1	0
49	MEDLINE	"Multiple sclerosis" and "outcome"	Paraclinical outcome	CSF NfL	Cerebrospinal fluid biomarkers as a measure of disease activity and treatment efficacy in relapsing-remitting multiple sclerosis	Lenka Novakova	2017-04-01	10.1111/jnc.13881	1	0
50	MEDLINE	"Multiple sclerosis" and "outcome"	Paraclinical outcome	CSF NfL	Cerebrospinal fluid biomarkers for predicting development of multiple sclerosis in acute optic neuritis: a population-based prospective cohort study	M N Olesen	2019-03-01	10.1186/s12974-019-1440-5	1	0
51	MEDLINE	"Multiple sclerosis" and "outcome"	Paraclinical outcome	CSF NfL	Cerebrospinal fluid biomarkers of inflammation and degeneration as measures of fingolimod efficacy in multiple sclerosis	Lenka Novakova	2017-01-01	10.1177/1352458516639384	1	0
52	MEDLINE	"Multiple sclerosis" and "outcome"	Paraclinical outcome	Cervical spinal cord CSA	Cervical Cord Atrophy and Long-Term Disease Progression in Patients with Primary-Progressive Multiple Sclerosis	F X Aymerich	2018-02-01	10.3174/ajnr.A5495	1	0
53	MEDLINE	"Multiple sclerosis" and "outcome"	Paraclinical outcome	Cervical spinal cord segmental area	Cervical spinal cord atrophy: An early marker of progressive MS onset	Burcu Zeydan	2018-01-01	10.1212/NXI.0000000000000435	1	0
54	MEDLINE	"Multiple sclerosis" and "outcome"	Paraclinical outcome	sNfL, T2 and T1 lesion volume	Changes in serum neurofilament light chain levels following narrowband ultraviolet B phototherapy in clinically isolated syndrome	Marzena J Fabis-Pedrini	2022-02-01	10.1002/brb3.2494	1	0
55	MEDLINE	"Multiple sclerosis" and "outcome"	Paraclinical outcome	Slowly expanding lesions, T2 and T1 hypointense lesion volume	Chronic white matter lesion activity predicts clinical progression in primary progressive multiple sclerosis	Colm Elliott	2019-09-01	10.1093/brain/awz212	1	0
56	MEDLINE	"Multiple sclerosis" and "outcome"	Paraclinical outcome	New/enlarging T2 lesions, T2 lesion load	Clinical and MRI efficacy of sc IFN β-1a tiw in patients with relapsing MS appearing to transition to secondary progressive MS: post hoc analyses of PRISMS and SPECTRIMS	Mark S Freedman	2020-01-01	10.1007/s00415-019-09532-5	1	0
57	MEDLINE	"Multiple sclerosis" and "outcome"	Paraclinical outcome	New T2 lesions, Gd-enhancing lesions	Clinical and Radiologic Disease Activity in Pregnancy and Postpartum in MS	Annika Anderson	2021-02-01	10.1212/NXI.0000000000000959	1	0
59	MEDLINE	"Multiple sclerosis" and "outcome"	Paraclinical outcome	Cortical lesions	Clinical significance of cortical lesions in patients with multiple sclerosis: A neuropsychological and neuroimaging study	Futoshi Matsushita	2018-02-01	10.1002/brb3.934	1	0
60	MEDLINE	"Multiple sclerosis" and "outcome"	Paraclinical outcome	Number of T2 lesions, lesion load, brain atrophy	Clinical, Neurophysiological, and MRI Markers of Fampridine Responsiveness in Multiple Sclerosis-An Explorative Study	Sepehr Mamoei	2021-10-01	10.3389/fneur.2021.758710	1	0
61	MEDLINE	"Multiple sclerosis" and "outcome"	Paraclinical outcome	T2 lesion volume, whole brain fraction, thalamic volume, deep gray matter volume, corpus callosum area, upper cervical spinal cord area, normalized ventricular volumes	Cognitive processing speed in multiple sclerosis clinical practice: association with patient-reported outcomes, employment and magnetic resonance imaging metrics	G Macaron	2020-07-01	10.1111/ene.14239	1	0
62	MEDLINE	"Multiple sclerosis" and "outcome"	Paraclinical outcome	New/enlarging T2 lesions, T2 lesion number, T1 and T2 lesion volumes, corpus callosum and thalamic fraction	Combining clinical and magnetic resonance imaging markers enhances prediction of 12-year disability in multiple sclerosis	Tomas Uher	2017-01-01	10.1177/1352458516642314	1	0
63	MEDLINE	"Multiple sclerosis" and "outcome"	Paraclinical outcome	Whole brain fraction, T2 lesion volume, gray matter fraction, thalamic volume	Comorbidity effect on processing speed test and MRI measures in multiple sclerosis patients	Justin R Abbatemarco	2020-11-01	10.1016/j.msard.2020.102593	1	0
64	MEDLINE	"Multiple sclerosis" and "outcome"	Paraclinical outcome	New/enlarging T2 lesions, Gd-enhancing lesions	Comparative analysis of fingolimod versus teriflunomide in relapsing-remitting multiple sclerosis	Cavit Boz	2019-11-01	10.1016/j.msard.2019.101376	1	0
65	MEDLINE	"Multiple sclerosis" and "outcome"	Paraclinical outcome	New T2 lesions	Comparative Effectiveness of Natalizumab Versus Anti-CD20 in Highly Active Relapsing-Remitting Multiple Sclerosis After Fingolimod Withdrawal	Fabien Rollot	2022-03-01	10.1007/s13311-022-01202-1	1	0
67	MEDLINE	"Multiple sclerosis" and "outcome"	Paraclinical outcome	New T2 lesions	Comparative effectiveness of teriflunomide vs dimethyl fumarate in multiple sclerosis	David-Axel Laplaud	2019-08-01	10.1212/WNL.0000000000007938	1	0
68	MEDLINE	"Multiple sclerosis" and "outcome"	Paraclinical outcome	New/enlarging T2 lesions, Gd-enhancing lesions	Comparative efficacy and discontinuation of dimethyl fumarate and fingolimod in clinical practice at 24-month follow-up	Carrie M Hersh	2017-08-01	10.1177/2055217317715485	1	0
69	MEDLINE	"Multiple sclerosis" and "outcome"	Paraclinical outcome	New T2 lesion, Gd-enhancing lesions	Comparison of dimethyl fumarate and interferon outcomes in an MS cohort	Neda Sattarnezhad	2022-07-01	10.1186/s12883-022-02761-8	1	0
70	MEDLINE	"Multiple sclerosis" and "outcome"	Paraclinical outcome	sNfL, CSF NfL	Comparison of plasma and cerebrospinal fluid neurofilament light in a multiple sclerosis trial	Pierre de Flon	2019-05-01	10.1111/ane.13078	1	0
71	MEDLINE	"Multiple sclerosis" and "outcome"	Paraclinical outcome	New/enlarging T2 lesions, Gd-enhancing lesions	Comparison of switching to 6-week dosing of natalizumab versus continuing with 4-week dosing in patients with relapsing-remitting multiple sclerosis (NOVA): a randomised, controlled, open-label, phase 3b trial	John F Foley	2022-07-01	10.1016/S1474-4422(22)00143-0	1	0
72	MEDLINE	"Multiple sclerosis" and "outcome"	Paraclinical outcome	Brain volume change	CONCERTO: A randomized, placebo-controlled trial of oral laquinimod in relapsing-remitting multiple sclerosis	Giancarlo Comi	2022-04-01	10.1177/13524585211032803	1	0
73	MEDLINE	"Multiple sclerosis" and "outcome"	Paraclinical outcome	New T2 brain/spinal cord lesions	Conversion of clinically isolated syndrome to multiple sclerosis: a prospective study	Jan Kolčava	2020-09-01	10.1016/j.msard.2020.102262	1	0
74	MEDLINE	"Multiple sclerosis" and "outcome"	Paraclinical outcome	Cervical spinal cord atrophy	Correlation between EDSS scores and cervical spinal cord atrophy at 3T MRI in multiple sclerosis: A systematic review and meta-analysis	Xiaodong Song	2020-01-01	10.1016/j.msard.2019.101426	1	0
75	MEDLINE	"Multiple sclerosis" and "outcome"	Paraclinical outcome	T1 hypointense lesion volume	Correlation between the clinical disability and T1 hypointense lesions' volume in cerebral magnetic resonance imaging of multiple sclerosis patients: A systematic review and meta-analysis	Amir Valizadeh	2021-11-01	10.1111/cns.13734	1	0
76	MEDLINE	"Multiple sclerosis" and "outcome"	Paraclinical outcome	Cortical lesions, iron rim lesions	Cortical and phase rim lesions on 7 T MRI as markers of multiple sclerosis disease progression	Constantina A Treaba	2021-06-01	10.1093/braincomms/fcab134	1	0
77	MEDLINE	"Multiple sclerosis" and "outcome"	Paraclinical outcome	Cortical lesion count, cervical spinal cord volume, gray matter volume, thalamic volume, magnetization transfer ratio	Cortical involvement determines impairment 30 years after a clinically isolated syndrome	Lukas Haider	2021-06-01	10.1093/brain/awab033	1	0
78	MEDLINE	"Multiple sclerosis" and "outcome"	Paraclinical outcome	sNfL, gray matter atrophy, cortical thickness	Cortical Thickness and Serum NfL Explain Cognitive Dysfunction in Newly Diagnosed Patients With Multiple Sclerosis	Alvaro J Cruz-Gomez	2021-08-01	10.1212/NXI.0000000000001074	1	0
79	MEDLINE	"Multiple sclerosis" and "outcome"	Paraclinical outcome	T2 lesion load, brain atrophy	Cross-Sectional and Longitudinal MRI Brain Scans Reveal Accelerated Brain Aging in Multiple Sclerosis	Einar A Hogestol	2019-04-01	10.3389/fneur.2019.00450	1	0
80	MEDLINE	"Multiple sclerosis" and "outcome"	Paraclinical outcome	CSF NfL	CSF inflammatory biomarkers responsive to treatment in progressive multiple sclerosis capture residual inflammation associated with axonal damage	Jeppe Romme Christensen	2019-06-01	10.1177/1352458518774880	1	0
81	MEDLINE	"Multiple sclerosis" and "outcome"	Paraclinical outcome	CSF NfL	CSF neurofilament light chain testing as an aid to determine treatment strategies in MS	Saul Reyes	2020-08-01	10.1212/NXI.0000000000000880	1	0
82	MEDLINE	"Multiple sclerosis" and "outcome"	Paraclinical outcome	Brain volume	Defining brain volume cutoffs to identify clinically relevant atrophy in RRMS	Maria Pia Sormani	2017-04-01	10.1177/1352458516659550	1	0
83	MEDLINE	"Multiple sclerosis" and "outcome"	Paraclinical outcome	NfL	Detecting ongoing disease activity in mildly affected multiple sclerosis patients under first-line therapies	Lars Masanneck	2022-07-01	10.1016/j.msard.2022.103927	1	0
84	MEDLINE	"Multiple sclerosis" and "outcome"	Paraclinical outcome	T2 lesion volume, whole brain volume, WM and GM volume, lateral ventricular volume	Dietary and lifestyle factors in multiple sclerosis progression: results from a 5-year longitudinal MRI study	Dejan Jakimovski	2019-04-01	10.1007/s00415-019-09208-0	1	0
85	MEDLINE	"Multiple sclerosis" and "outcome"	Paraclinical outcome	T2 lesion volume, total gray and thalamic volumes	Dietary factors and MRI metrics in early Multiple Sclerosis	I B Katz Sand	2021-08-01	10.1016/j.msard.2021.103031	1	0
86	MEDLINE	"Multiple sclerosis" and "outcome"	Paraclinical outcome	New/enlarging T2 lesions, Gd-enhancing lesions, brain volume change	Different Doses of Fingolimod in Relapsing-Remitting Multiple Sclerosis: A Systematic Review and Meta-Analysis of Randomized Controlled Trials	Xin Wu	2021-05-01	10.3389/fphar.2021.621856	1	0
87	MEDLINE	"Multiple sclerosis" and "outcome"	Paraclinical outcome	Serum and plasma NfL, CSF NfL	Dimethyl fumarate decreases neurofilament light chain in CSF and blood of treatment naïve relapsing MS patients	Tobias Sejbaek	2019-12-01	10.1136/jnnp-2019-321321	1	0
88	MEDLINE	"Multiple sclerosis" and "outcome"	Paraclinical outcome	sNfL, new/enlarging T2 lesions, thalamic volume, brain volume change	Dimethyl Fumarate Treatment in Patients With Primary Progressive Multiple Sclerosis: A Randomized, Controlled Trial	Helene Hojsgaard Chow	2021-08-01	10.1212/NXI.0000000000001037	1	0
89	MEDLINE	"Multiple sclerosis" and "outcome"	Paraclinical outcome	New T2 lesions, Gd-enhancing lesions	Disability progression markers over 6-12 years in interferon-β-treated multiple sclerosis patients	Jordi Rio	2018-03-01	10.1177/1352458517698052	1	0
90	MEDLINE	"Multiple sclerosis" and "outcome"	Paraclinical outcome	New/enlarging T2 lesions, Gd-enhancing lesions	Discontinuation of disease-modifying therapy for patients with relapsing-remitting multiple sclerosis: Effect on clinical and MRI outcomes	Hajime Yano	2019-10-01	10.1016/j.msard.2019.07.021	1	0
91	MEDLINE	"Multiple sclerosis" and "outcome"	Paraclinical outcome	New T2 lesions, Gd-enhancing lesions	Disease activity outcomes with different washout periods after switching from natalizumab to an alternative disease-modifying therapy	Le H Hua	2020-08-01	10.1007/s00415-020-09816-1	1	0
92	MEDLINE	"Multiple sclerosis" and "outcome"	Paraclinical outcome	New/enlarging T2 lesions, Gd-enhancing lesions	Disease modifying therapies in relapsing-remitting multiple sclerosis: A systematic review and network meta-analysis	Zhuoyi Liu	2021-06-01	10.1016/j.autrev.2021.102826	1	0
93	MEDLINE	"Multiple sclerosis" and "outcome"	Paraclinical outcome	New T2 lesion, Gd-enhancing lesions	Disease modifying therapy management of multiple sclerosis after stem cell therapies: A retrospective case series	Giovanna S Manzano	2022-07-01	10.1016/j.msard.2022.103861	1	0
94	MEDLINE	"Multiple sclerosis" and "outcome"	Paraclinical outcome	Number and volume of T1 lesions	Disease-modifying therapies and T1 hypointense lesions in patients with multiple sclerosis: A systematic review and meta-analysis	Amir Valizadeh	2022-05-01	10.1111/cns.13815	1	0
95	MEDLINE	"Multiple sclerosis" and "outcome"	Paraclinical outcome	GCIPL	Disease-modifying therapies modulate retinal atrophy in multiple sclerosis: A retrospective study	Julia Button	2017-02-01	10.1212/WNL.0000000000003582	1	0
96	MEDLINE	"Multiple sclerosis" and "outcome"	Paraclinical outcome	New T2 lesion, Gd-enhancing lesions	Does Extended Interval Dosing Natalizumab Preserve Effectiveness in Multiple Sclerosis? A 7 Year-Retrospective Observational Study	Javier Riancho	2021-03-01	10.3389/fimmu.2021.614715	1	0
97	MEDLINE	"Multiple sclerosis" and "outcome"	Paraclinical outcome	Brain parenchymal fraction, white matter fraction, gray matter fraction, thalamic volume, T2 lesion volume	Does obesity exacerbate brain lesion volume and atrophy in patients with multiple sclerosis?	Rachel Galioto	2020-11-01	10.1016/j.msard.2020.102502	1	0
98	MEDLINE	"Multiple sclerosis" and "outcome"	Paraclinical outcome	Number of T2 lesions, Gd-enhancing lesions, brain volume, upper cervical cord cross-sectional area	Early imaging predictors of long-term outcomes in relapse-onset multiple sclerosis	Wallace J Brownlee	2019-08-01	10.1093/brain/awz156	1	0
99	MEDLINE	"Multiple sclerosis" and "outcome"	Paraclinical outcome	New/enlarging T2 lesions, Gd-enhancing lesions	Early MRI outcomes in participants with a first clinical demyelinating event at risk of multiple sclerosis in the ORACLE-MS study	Mark S Freedman	2021-02-01	10.1177/2055217321990852	1	0
100	MEDLINE	"Multiple sclerosis" and "outcome"	Paraclinical outcome	Gd-enhancing lesions	Early MRI results and odds of attaining 'no evidence of disease activity' status in MS patients treated with interferon β-1a in the EVIDENCE study	Patricia K Coyle	2017-08-01	10.1016/j.jns.2017.05.052	1	0
101	MEDLINE	"Multiple sclerosis" and "outcome"	Paraclinical outcome	New T2 lesions, Gd-enhancing lesions	Early predictors of injectable disease modifying drugs suboptimal response based on clinical and radiological data assessment in Polish Multiple Sclerosis patients	Slawomir Wawrzyniak	2019-03-01	10.5603/PJNNS.a2019.0010	1	0
102	MEDLINE	"Multiple sclerosis" and "outcome"	Paraclinical outcome	New/enlarging T2 lesions, Gd-enhancing lesions, black hole conversion, brain atrophy	Early treatment responses to peginterferon beta-1a are associated with longer-term clinical outcomes in patients with relapsing-remitting multiple sclerosis: Subgroup analyses of ADVANCE and ATTAIN	Scott D Newsome	2022-01-01	10.1016/j.msard.2021.103367	1	0
103	MEDLINE	"Multiple sclerosis" and "outcome"	Paraclinical outcome	New/enlarging T2 lesions, Gd-enhancing lesions	Effect of delayed-release dimethyl fumarate on no evidence of disease activity in relapsing-remitting multiple sclerosis: integrated analysis of the phase III DEFINE and CONFIRM studies	Eva Havrdova	2017-05-01	10.1111/ene.13272	1	0
104	MEDLINE	"Multiple sclerosis" and "outcome"	Paraclinical outcome	Whole brain, subcortical gray matter, cortical gray matter, cerebral white matter volume	Effect of disease-modifying therapies on subcortical gray matter atrophy in multiple sclerosis	Elias S Sotirchos	2020-03-01	10.1177/1352458519826364	1	0
106	MEDLINE	"Multiple sclerosis" and "outcome"	Paraclinical outcome	New cortical lesions	Effect of glatiramer acetate on cerebral grey matter pathology in patients with relapsing-remitting multiple sclerosis	F Crescenzo	2019-01-01	10.1016/j.msard.2018.11.009	1	0
107	MEDLINE	"Multiple sclerosis" and "outcome"	Paraclinical outcome	New T2 lesions	Effect of interferon beta-1a subcutaneously three times weekly on clinical and radiological measures and no evidence of disease activity status in patients with relapsing-remitting multiple sclerosis at year 1	Anthony Traboulsee	2018-09-01	10.1186/s12883-018-1145-x	1	0
108	MEDLINE	"Multiple sclerosis" and "outcome"	Paraclinical outcome	Number and volume of T2 lesions	Effect of natalizumab treatment on the rate of No Evidence of Disease Activity in young adults with multiple sclerosis in relation to pubertal stage	Shay Menascu	2022-01-01	10.1016/j.jns.2021.120074	1	0
109	MEDLINE	"Multiple sclerosis" and "outcome"	Paraclinical outcome	Gd-enhancing lesions, new T2 lesions	Effect of ofatumumab versus placebo in relapsing multiple sclerosis patients from Japan and Russia: Phase 2 APOLITOS study	Jun-Ichi Kira	2022-07-01	10.1177/13524585211055934	1	0
110	MEDLINE	"Multiple sclerosis" and "outcome"	Paraclinical outcome	New T2 lesion, Gd-enhancing lesions	Effect of switching from natalizumab to moderate- vs high-efficacy DMT in clinical practice	Carrie M Hersh	2020-12-01	10.1212/CPJ.0000000000000809	1	0
111	MEDLINE	"Multiple sclerosis" and "outcome"	Paraclinical outcome	Whole brain, GM and WM volume, thalamic volume	Effect of teriflunomide on gray and white matter brain pathology in multiple sclerosis using volumetric and diffusion-tensor imaging MRI measures	Robert Zivadinov	2018-05-01	10.1016/j.jns.2018.03.028	1	0
112	MEDLINE	"Multiple sclerosis" and "outcome"	Paraclinical outcome	Brain atrophy, pRNFL, GCIPL	Effect of Vascular Comorbidity on Visual and Disability Outcomes in a Secondary Progressive Multiple Sclerosis Clinical Trial Cohort	Kathleen Shangraw	Jul.-Aug.22	10.7224/1537-2073.2021-049	1	0
113	MEDLINE	"Multiple sclerosis" and "outcome"	Paraclinical outcome	New T2 lesions	Effectiveness and Adverse Events of Use of Natalizumab in a Brazilian Cohort of Patients With Multiple Sclerosis	M Q Deslandes	2020-07-01	10.1016/j.clinthera.2020.05.007	1	0
114	MEDLINE	"Multiple sclerosis" and "outcome"	Paraclinical outcome	New/enlarging T2 lesions, Gd-enhancing lesions	Effectiveness and baseline factors associated to fingolimod response in a real-world study on multiple sclerosis patients	F Esposito	2018-04-01	10.1007/s00415-018-8791-1	1	0
115	MEDLINE	"Multiple sclerosis" and "outcome"	Paraclinical outcome	New/enlarging T2 lesions	Effectiveness and safety of cladribine in MS: Real-world experience from two tertiary centres	Steffen Pfeuffer	2022-02-01	10.1177/13524585211012227	1	0
116	MEDLINE	"Multiple sclerosis" and "outcome"	Paraclinical outcome	New T2 lesions, Gd-enhancing lesions	Effectiveness and Safety of Dimethyl Fumarate Treatment in Relapsing Multiple Sclerosis Patients: Real-World Evidence	Raed Alroughani	2017-12-01	10.1007/s40120-017-0080-x	1	0
117	MEDLINE	"Multiple sclerosis" and "outcome"	Paraclinical outcome	New T2 lesions	Effectiveness and Safety of Early High-Efficacy Versus Escalation Therapy in Relapsing-Remitting Multiple Sclerosis in Argentina	Juan Ignacio Rojas	May-Jun 22	10.1097/WNF.0000000000000503	1	0
118	MEDLINE	"Multiple sclerosis" and "outcome"	Paraclinical outcome	New T2 lesions, Gd-enhancing lesions	Effectiveness and safety of Rituximab in multiple sclerosis: an observational study from Southern Switzerland	Barbara Scotti	2018-05-01	10.1371/journal.pone.0197415	1	0
119	MEDLINE	"Multiple sclerosis" and "outcome"	Paraclinical outcome	Number of T2 lesions	Effectiveness of Anti-Cluster of Differentiation 20 as a Disease-Modifying Therapy in Multiple Sclerosis Across Its Different Phenotypes at the University Hospital of Caen	Moayyad S Bauthman	2022-02-01	10.7759/cureus.22120	1	0
120	MEDLINE	"Multiple sclerosis" and "outcome"	Paraclinical outcome	sNfL	Effectiveness of rituximab vs. ocrelizumab for the treatment of primary progressive multiple sclerosis: a real-world observational study	Carmen Alcala and Carlos Quintanilla-Bordas	2022-07-01	10.1007/s00415-022-10989-0	1	0
121	MEDLINE	"Multiple sclerosis" and "outcome"	Paraclinical outcome	New/enlarging T2 lesions, gray matter atrophy, new T1 hypointensities, whole brain atrophy	Effects of Ibudilast on MRI Measures in the Phase 2 SPRINT-MS Study	Robert T Naismith	2021-01-01	10.1212/WNL.0000000000011314	1	0
122	MEDLINE	"Multiple sclerosis" and "outcome"	Paraclinical outcome	T2 lesion volume, whole brain, gray and white matter, deep GM volume	Effects of Natalizumab and Fingolimod on Clinical, Cognitive, and Magnetic Resonance Imaging Measures in Multiple Sclerosis	Paolo Preziosa	2020-01-01	10.1007/s13311-019-00781-w	1	0
123	MEDLINE	"Multiple sclerosis" and "outcome"	Paraclinical outcome	New T2 lesions, Gd-enhancing lesions, whole brain, white and gray matter volume	Effects of Pregnancy and Breastfeeding on Clinical Outcomes and MRI Measurements of Women with Multiple Sclerosis: An Exploratory Real-World Cohort Study	Lorena Lorefice	2022-03-01	10.1007/s40120-021-00297-6	1	0
124	MEDLINE	"Multiple sclerosis" and "outcome"	Paraclinical outcome	Brain volume	Effects of teriflunomide treatment on cognitive performance and brain volume in patients with relapsing multiple sclerosis: Post hoc analysis of the TEMSO core and extension studies	Till Sprenger	2022-10-01	10.1177/13524585221089534	1	0
125	MEDLINE	"Multiple sclerosis" and "outcome"	Paraclinical outcome	New/enlarging T2 lesions, Gd-enhancing lesions	Effects of vitamin D 3 in clinically isolated syndrome and healthy control participants: A double-blind randomised controlled trial	Karen O'Connell	2017-09-01	10.1177/2055217317727296	1	0
126	MEDLINE	"Multiple sclerosis" and "outcome"	Paraclinical outcome	New/enlarging T2 lesions, Gd-enhancing lesions	Efficacy and Safety of 2 Fingolimod Doses vs Glatiramer Acetate for the Treatment of Patients With Relapsing-Remitting Multiple Sclerosis: A Randomized Clinical Trial	Bruce A C Cree	2020-08-01	10.1001/jamaneurol.2020.2950	1	0
127	MEDLINE	"Multiple sclerosis" and "outcome"	Paraclinical outcome	New/enlarging T2 lesions, Gd-enhancing lesions, whole brain volume, GM volume	Efficacy and safety of a three-times-weekly dosing regimen of glatiramer acetate in relapsing-remitting multiple sclerosis patients: 3-year results of the Glatiramer Acetate Low-Frequency Administration open-label extension study	Omar Khan	2017-05-01	10.1177/1352458516664033	1	0
128	MEDLINE	"Multiple sclerosis" and "outcome"	Paraclinical outcome	New/enlarging T2 lesions, Gd-enhancing lesions	Efficacy and safety of alemtuzumab in Korean multiple sclerosis patients	Hyunjin Kim	2019-05-01	10.1016/j.msard.2019.03.001	1	0
129	MEDLINE	"Multiple sclerosis" and "outcome"	Paraclinical outcome	Brain volume loss	Efficacy and Safety of Alemtuzumab in Patients of African Descent with Relapsing-Remitting Multiple Sclerosis: 8-Year Follow-up of CARE-MS I and II (TOPAZ Study)	Annette F Okai	2019-12-01	10.1007/s40120-019-00159-2	1	0
130	MEDLINE	"Multiple sclerosis" and "outcome"	Paraclinical outcome	Brain atrophy	Efficacy and safety of alemtuzumab over 6 years: final results of the 4-year CARE-MS extension trial	Alasdair J Coles	2021-04-01	10.1177/1756286420982134	1	0
131	MEDLINE	"Multiple sclerosis" and "outcome"	Paraclinical outcome	New/enlarging T2 lesions, Gd-enhancing lesions, brain volume loss	Efficacy and Safety of Alemtuzumab Through 9 Years of Follow-up in Patients with Highly Active Disease: Post Hoc Analysis of CARE-MS I and II Patients in the TOPAZ Extension Study	Tjalf Ziemssen	2020-09-01	10.1007/s40263-020-00749-x	1	0
132	MEDLINE	"Multiple sclerosis" and "outcome"	Paraclinical outcome	New/enlarging T2 lesions, Gd-enhancing lesions	Efficacy and safety of alemtuzumab treatment in a real-world cohort of patients with multiple sclerosis	Ofir Zmira	2021-12-01	10.1007/s13760-020-01375-6	1	0
133	MEDLINE	"Multiple sclerosis" and "outcome"	Paraclinical outcome	New/enlarging T2 lesions, new T1 hypointense lesions, Gd-enhancing lesions	Efficacy and Safety of Delayed-release Dimethyl Fumarate for Relapsing-remitting Multiple Sclerosis in Prior Interferon Users: An Integrated Analysis of DEFINE and CONFIRM	Oscar Fernandez	2017-08-01	10.1016/j.clinthera.2017.06.012	1	0
134	MEDLINE	"Multiple sclerosis" and "outcome"	Paraclinical outcome	New/enlarging T2 lesions, Gd-enhancing lesions	Efficacy and safety of ocrelizumab vs interferon beta-1a in participants of African descent with relapsing multiple sclerosis in the Phase III OPERA I and OPERA II studies	Bruce A C Cree	2021-07-01	10.1016/j.msard.2021.103010	1	0
135	MEDLINE	"Multiple sclerosis" and "outcome"	Paraclinical outcome	Gd-enhancing lesions, new/enlarging T2 lesions, brain atrophy, sNfL	Efficacy and safety of ofatumumab in recently diagnosed, treatment-naive patients with multiple sclerosis: Results from ASCLEPIOS I and II	Jutta Gärtner	2022-09-01	10.1177/13524585221078825	1	0
136	MEDLINE	"Multiple sclerosis" and "outcome"	Paraclinical outcome	New T2 lesions, Gd-enhancing lesions	Efficacy and safety of rituximab in patients with multiple sclerosis: An observational study at a tertiary center in Makkah, Saudi Arabia	Yassir M Almatrafi	2022-04-01	10.17712/nsj.2022.2.20210122	1	0
137	MEDLINE	"Multiple sclerosis" and "outcome"	Paraclinical outcome	Number of T2 and T2 lesions, Gd-enhancing lesions, brain atrophy	Efficacy and safety of temelimab in multiple sclerosis: Results of a randomized phase 2b and extension study	Hans-Peter Hartung	2022-03-01	10.1177/13524585211024997	1	0
138	MEDLINE	"Multiple sclerosis" and "outcome"	Paraclinical outcome	New/enlarging T2 lesions, Gd-enhancing lesions, brain volume change	Efficacy and safety outcomes in vitamin D supplement users in the fingolimod phase 3 trials	Kira Hongell	2018-02-01	10.1007/s00415-017-8697-3	1	0
139	MEDLINE	"Multiple sclerosis" and "outcome"	Paraclinical outcome	New/enlarging T2 lesions, Gd-enhancing lesions, brain atrophy	Efficacy and Safety Outcomes with Diroximel Fumarate After Switching from Prior Therapies or Continuing on DRF: Results from the Phase 3 EVOLVE-MS-1 Study	Sibzl Wray	2022-04-01	10.1007/s12325-022-02068-7	1	0
140	MEDLINE	"Multiple sclerosis" and "outcome"	Paraclinical outcome	Gd-enhancing lesions	Efficacy of alemtuzumab and natalizumab in the treatment of different stages of multiple sclerosis patients	Li Wang	2018-02-01	10.1097/MD.0000000000009908	1	0
141	MEDLINE	"Multiple sclerosis" and "outcome"	Paraclinical outcome	New/enlarging T2 lesions, Gd-enhancing lesions, T1 hypointense lesions	Efficacy of alemtuzumab in relapsing-remitting MS patients who received additional courses after the initial two courses: Pooled analysis of the CARE-MS, extension, and TOPAZ studies	Giancarlo Comi	2020-12-01	10.1177/1352458519888610	1	0
142	MEDLINE	"Multiple sclerosis" and "outcome"	Paraclinical outcome	New/enlarging T2 lesions, Gd-enhancing lesions, brain volume loss	Efficacy of alemtuzumab over 6 years in relapsing-remitting multiple sclerosis patients who relapsed between courses 1 and 2: Post hoc analysis of the CARE-MS studies	Bart Van Wijmeersch	2020-11-01	10.1177/1352458519881759	1	0
143	MEDLINE	"Multiple sclerosis" and "outcome"	Paraclinical outcome	New T2 and/or T1 hypointense lesions, Gd-enhancing lesions	Efficacy of cladribine tablets in high disease activity patients with relapsing multiple sclerosis: post hoc analysis of subgroups with and without prior disease-modifying drug treatment	Patrick Vermersch	2021-03-01	10.1080/03007995.2020.1865888	1	0
144	MEDLINE	"Multiple sclerosis" and "outcome"	Paraclinical outcome	T2 lesions, T1 hypointense lesions, Gd-enhancing lesions, brain volume, brain volume change	Efficacy of fingolimod and interferon beta-1b on cognitive, MRI, and clinical outcomes in relapsing-remitting multiple sclerosis: an 18-month, open-label, rater-blinded, randomised, multicentre study (the GOLDEN study)	Giancarlo Comi	2017-12-01	10.1007/s00415-017-8642-5	1	0
145	MEDLINE	"Multiple sclerosis" and "outcome"	Paraclinical outcome	Brain volume change	Efficacy of High-Intensity Aerobic Exercise on Brain MRI Measures in Multiple Sclerosis	Martin Langeskov-Christensen	2021-01-01	10.1212/WNL.0000000000011241	1	0
146	MEDLINE	"Multiple sclerosis" and "outcome"	Paraclinical outcome	Brain volume change	Efficacy of three neuroprotective drugs in secondary progressive multiple sclerosis (MS-SMART): a phase 2b, multiarm, double-blind, randomised placebo-controlled trial	Jeremy Chataway	2020-03-01	10.1016/S1474-4422(19)30485-5	1	0
147	MEDLINE	"Multiple sclerosis" and "outcome"	Paraclinical outcome	New/enlarging T2 lesions, Gd-enhancing lesions	Efficacy, safety, and pharmacokinetics of natalizumab in Japanese multiple sclerosis patients: A double-blind, randomized controlled trial and open-label pharmacokinetic study	Takahiko Saida	2017-01-01	10.1016/j.msard.2016.11.002	1	0
148	MEDLINE	"Multiple sclerosis" and "outcome"	Paraclinical outcome	Brain atrophy, number and volume of T2 lesions, number and volume of Gd-enhancing lesions	Epigallocatechin Gallate in Progressive MS: A Randomized, Placebo-Controlled Trial	Rebekka Rust	2021-02-01	10.1212/NXI.0000000000000964	1	0
149	MEDLINE	"Multiple sclerosis" and "outcome"	Paraclinical outcome	New/enlarging T2 lesions, number and volume of T1 hypointense lesions, Gd-enhancing lesions, brain volume change	Epigallocatechin Gallate in Relapsing-Remitting Multiple Sclerosis: A Randomized, Placebo-Controlled Trial	Judith Bellmann-Strobl	2021-03-01	10.1212/NXI.0000000000000981	1	0
150	MEDLINE	"Multiple sclerosis" and "outcome"	Paraclinical outcome	pRNFL, GCIPL, INL	Evaluation of Retinal Layer Thickness Parameters as Biomarkers in a Real-World Multiple Sclerosis Cohort	Natascha Schurz and Lydia Sariaslani	2021-03-01	10.2147/EB.S295610	1	0
151	MEDLINE	"Multiple sclerosis" and "outcome"	Paraclinical outcome	New/enlarging T2 lesions	Evolution from a first clinical demyelinating event to multiple sclerosis in the REFLEX trial: Regional susceptibility in the conversion to multiple sclerosis at disease onset and its amenability to subcutaneous interferon beta-1a	Marco Battaglini	2022-07-01	10.1111/ene.15314	1	0
152	MEDLINE	"Multiple sclerosis" and "outcome"	Paraclinical outcome	New T2 lesions	Evolution of Disease Modifying Therapy Benefits and Risks: An Argument for De-escalation as a Treatment Paradigm for Patients With Multiple Sclerosis	Brandi L Vollmer	2022-01-01	10.3389/fneur.2021.799138	1	0
153	MEDLINE	"Multiple sclerosis" and "outcome"	Paraclinical outcome	T2 lesion volume, cortical thickness	Exploratory MRI measures after intravenous autologous culture-expanded mesenchymal stem cell transplantation in multiple sclerosis	Jenny Feng	2019-06-01	10.1177/2055217319856035	1	0
154	MEDLINE	"Multiple sclerosis" and "outcome"	Paraclinical outcome	New/enlarging T2 lesions, Gd-enhancing lesions, thalamic atrophy	Exploring the performance of outcome measures in MS for predicting cognitive and clinical progression in the following years	Alfredo Damasceno	2020-11-01	10.1016/j.msard.2020.102513	1	0
155	MEDLINE	"Multiple sclerosis" and "outcome"	Paraclinical outcome	New/enlarging T2 lesions, brain volume change, brain atrophy, T2 and T1 hypointense lesion volume	Extended treatment with fingolimod for relapsing multiple sclerosis: the 14-year LONGTERMS study results	Jeffrey A Cohen	2019-09-01	10.1177/1756286419878324	1	0
156	MEDLINE	"Multiple sclerosis" and "outcome"	Paraclinical outcome	Deep GM, thalamus, cortical GM, WM , ventricular volume	Fingolimod effect on gray matter, thalamus, and white matter in patients with multiple sclerosis	Laura Gaetano	2018-04-01	10.1212/WNL.0000000000005292	1	0
157	MEDLINE	"Multiple sclerosis" and "outcome"	Paraclinical outcome	New/enlarging T2 lesions, Gd-enhancing lesions	Fingolimod for Relapsing-Remitting Multiple Sclerosis: The Experience From Saudi Arabia	Hussein Algahtani	Mar/Apr 20	10.1097/WNF.0000000000000378	1	0
158	MEDLINE	"Multiple sclerosis" and "outcome"	Paraclinical outcome	Brain volume change, lateral ventricle volume change	Fingolimod's Impact on MRI Brain Volume Measures in Multiple Sclerosis: Results from MS-MRIUS	Robert Zivadinov	2018-07-01	10.1111/jon.12518	1	0
159	MEDLINE	"Multiple sclerosis" and "outcome"	Paraclinical outcome	New/enlarging T2 lesions, Gd-enhancing lesions, brain volume change	Five years of ocrelizumab in relapsing multiple sclerosis: OPERA studies open-label extension	Stephen L Hauser	2020-09-01	10.1212/WNL.0000000000010376	1	0
160	MEDLINE	"Multiple sclerosis" and "outcome"	Paraclinical outcome	T2 lesion volume, whole brain, GM, cortical GM, WM volume, pRNFL	Fluoxetine in progressive multiple sclerosis: The FLUOX-PMS trial	Melissa Cambron	2019-11-01	10.1177/1352458519843051	1	0
161	MEDLINE	"Multiple sclerosis" and "outcome"	Paraclinical outcome	New/enlarging T2 lesions, Gd-enhancing lesions	Four-year safety and effectiveness data from patients with multiple sclerosis treated with fingolimod: The Spanish GILENYA registry	J E Meca-Lallana	2021-10-01	10.1371/journal.pone.0258437	1	0
162	MEDLINE	"Multiple sclerosis" and "outcome"	Paraclinical outcome	New/enlarging T2 lesions, Gd-enhancing lesions	From natalizumab to fingolimod in eight weeks - Immunological, clinical, and radiological data in quest of the optimal switch	Andrea Harrer	2017-03-01	10.1016/j.clim.2017.01.001	1	0
164	MEDLINE	"Multiple sclerosis" and "outcome"	Paraclinical outcome	Brain volume loss, WM and GM fraction	Grey matter atrophy is associated with disability increase in natalizumab-treated patients	Ethel Ciampi	2017-04-01	10.1177/1352458516656808	1	0
165	MEDLINE	"Multiple sclerosis" and "outcome"	Paraclinical outcome	New T2 lesions	Half-dose fingolimod for treating relapsing-remitting multiple sclerosis: Observational study	Chiara Zecca	2018-02-01	10.1177/1352458517694089	1	0
166	MEDLINE	"Multiple sclerosis" and "outcome"	Paraclinical outcome	Thalamic volume, WM lesion volume, cortical metrics	Heterogeneous pathological processes account for thalamic degeneration in multiple sclerosis: Insights from 7 T imaging	Celine Louapre	2018-10-01	10.1177/1352458517726382	1	0
167	MEDLINE	"Multiple sclerosis" and "outcome"	Paraclinical outcome	sNfL, T2 and T1 hypointense lesion volume, brain atrophy	High serum neurofilament light chain normalizes after hematopoietic stem cell transplantation for MS	Simon Thebault	2019-08-01	10.1212/NXI.0000000000000598	1	0
168	MEDLINE	"Multiple sclerosis" and "outcome"	Paraclinical outcome	New T2 lesions, Gd-enhancing lesions	High-dose biotin in progressive multiple sclerosis: A prospective study of 178 patients in routine clinical practice	Laura Couloume	2020-12-01	10.1177/1352458519894713	1	0
169	MEDLINE	"Multiple sclerosis" and "outcome"	Paraclinical outcome	T2 and T1 lesion volume, number of cortical lesions, brain, cortical GM, hippocampal, deep GM and WM atrophy	Hippocampal and Deep Gray Matter Nuclei Atrophy Is Relevant for Explaining Cognitive Impairment in MS: A Multicenter Study	D Damjanovic	2017-01-01	10.3174/ajnr.A4952	1	0
170	MEDLINE	"Multiple sclerosis" and "outcome"	Paraclinical outcome	CSF NfL, brain ventricular volume	Idebenone does not inhibit disability progression in primary progressive MS	Peter Kosa	2020-10-01	10.1016/j.msard.2020.102434	1	0
171	MEDLINE	"Multiple sclerosis" and "outcome"	Paraclinical outcome	Iron rim lesions	Identification of Chronic Active Multiple Sclerosis Lesions on 3T MRI	Martina Absinta	2018-07-01	10.3174/ajnr.A5660	1	0
172	MEDLINE	"Multiple sclerosis" and "outcome"	Paraclinical outcome	Lesion load, whole brain and gray matter atrophy, regional brain volume (thalamus, cingulate gyrus, basal ganglia, medial temporal lobe)	Impact of aerobic exercise on clinical and magnetic resonance imaging biomarkers in persons with multiple sclerosis: An exploratory randomized controlled trial	Lina Savšek	2021-04-01	10.2340/16501977-2814	1	0
173	MEDLINE	"Multiple sclerosis" and "outcome"	Paraclinical outcome	Brain volume (loss)	Impact of autologous haematopoietic stem cell transplantation on disability and brain atrophy in secondary progressive multiple sclerosis	Alice Mariottini	2021-01-01	10.1177/1352458520902392	1	0
174	MEDLINE	"Multiple sclerosis" and "outcome"	Paraclinical outcome	New/enlarging T2 lesions, Gd-enhancing lesions, brain volume, cortical gray matter volume, whole gray matter volume	Impact of clinical outcomes and imaging measures on health-related quality of life in secondary progressive MS	Marcus W Koch	2022-07-01	10.1177/13524585211063623	1	0
175	MEDLINE	"Multiple sclerosis" and "outcome"	Paraclinical outcome	sNfL	Impact of Dietary Intervention on Serum Neurofilament Light Chain in Multiple Sclerosis	Markus Bock	2021-11-01	10.1212/NXI.0000000000001102	1	0
177	MEDLINE	"Multiple sclerosis" and "outcome"	Paraclinical outcome	New/enlarging T2 lesions, Gd-enhancing lesions	Impact of disease-modifying therapies on MRI outcomes in patients with relapsing -remitting multiple sclerosis: A systematic review and network meta-analysis	Debdipta Bose	2022-05-01	10.1016/j.msard.2022.103760	1	0
178	MEDLINE	"Multiple sclerosis" and "outcome"	Paraclinical outcome	T2 and T1 lesion volume, Gd-enhancing lesions, brain volume, lateral ventricular volume	Impact of fingolimod on clinical and magnetic resonance imaging outcomes in routine clinical practice: A retrospective analysis of the multiple sclerosis, clinical and MRI outcomes in the USA (MS-MRIUS) study	Robert Zivadinov	2019-01-01	10.1016/j.msard.2018.09.037	1	0
179	MEDLINE	"Multiple sclerosis" and "outcome"	Paraclinical outcome	GM atrophy	Impairment of odor discrimination and identification is associated with disability progression and gray matter atrophy of the olfactory system in MS	Gabriel Bsteh	2020-05-01	10.1177/1352458519838205	1	0
180	MEDLINE	"Multiple sclerosis" and "outcome"	Paraclinical outcome	New/enlarging T2 lesions, Gd-enhancing lesions, brain atrophy	Inclusion of the Symbol Digit Modalities Test in a revised assessment of 'no evidence of disease activity-4 (NEDA-4)' in Latin-American patients with multiple sclerosis	Carlos Guevara	2020-07-01	10.1016/j.msard.2020.102076	1	0
182	MEDLINE	"Multiple sclerosis" and "outcome"	Paraclinical outcome	sNfL, pRNFL, GCIPL, INL	Increased Serum Neurofilament Light and Thin Ganglion Cell-Inner Plexiform Layer Are Additive Risk Factors for Disease Activity in Early Multiple Sclerosis	Ting-Yi Lin	2021-08-01	10.1212/NXI.0000000000001051	1	0
183	MEDLINE	"Multiple sclerosis" and "outcome"	Paraclinical outcome	INL	Inner nuclear layer and olfactory threshold are interlinked and reflect inflammatory activity in multiple sclerosis	Gabriel Bsteh	2020-08-01	10.1177/2055217320945738	1	0
184	MEDLINE	"Multiple sclerosis" and "outcome"	Paraclinical outcome	pRNFL, GCIPL	Inner retinal layer thinning in radiologically isolated syndrome predicts conversion to multiple sclerosis	L Aly	2020-11-01	10.1111/ene.14416	1	0
185	MEDLINE	"Multiple sclerosis" and "outcome"	Paraclinical outcome	sNfL, brain volume loss	Intermediate-Intensity Autologous Hematopoietic Stem Cell Transplantation Reduces Serum Neurofilament Light Chains and Brain Atrophy in Aggressive Multiple Sclerosis	Alice Mariottini	2022-02-01	10.3389/fneur.2022.820256	1	0
186	MEDLINE	"Multiple sclerosis" and "outcome"	Paraclinical outcome	Brain atrophy, T2 lesion load	Investigating the potential disease-modifying and neuroprotective efficacy of exercise therapy early in the disease course of multiple sclerosis: The Early Multiple Sclerosis Exercise Study (EMSES)	Morten Riemenschneider	2022-09-01	10.1177/13524585221079200	1	0
187	MEDLINE	"Multiple sclerosis" and "outcome"	Paraclinical outcome	T2 lesion load, Gd-enhancing lesions	Is disease activity prior to fingolimod initiation predictive of response? Fingolimod as a "common" first line treatment	V Pantazou	2021-10-01	10.1016/j.neurol.2020.11.009	1	0
188	MEDLINE	"Multiple sclerosis" and "outcome"	Paraclinical outcome	New/enlarging T2 lesions, Gd-enhancing lesions	Is It Time for Ocrelizumab Extended Interval Dosing in Relapsing Remitting MS? Evidence from An Italian Multicenter Experience During the COVID-19 Pandemic	Aurora Zanghi	2022-08-01	10.1007/s13311-022-01289-6	1	0
189	MEDLINE	"Multiple sclerosis" and "outcome"	Paraclinical outcome	New T2 lesions, Gd-enhancing lesions	Lateral switch to IFN beta-1a 44 mcg may be effective as escalation switch to fingolimod in selected persons with relapsing remitting multiple sclerosis: a real-world setting experience	E D'Amico	2018-05-01	10.1080/17512433.2018.1449643	1	0
190	MEDLINE	"Multiple sclerosis" and "outcome"	Paraclinical outcome	Brain atrophy (measured by third ventricular width and medullary width)	Linear brain atrophy measures in multiple sclerosis and clinically isolated syndromes: a 30-year follow-up	Lukas Haider	2021-03-01	10.1136/jnnp-2020-325421	1	0
191	MEDLINE	"Multiple sclerosis" and "outcome"	Paraclinical outcome	Number and volume of T2 lesions, cortical gray matter volume, regional brain volumes (hippocampus, amygdala, thalamus, pallidum, putamen, nucleus caudatus, corpus callosum)	Long-term clinical, MRI, and cognitive follow-up in a large cohort of pathologically confirmed, predominantly tumefactive multiple sclerosis	Alicja Linowska-Lyszczarz	2022-03-01	10.1177/13524585211024162	1	0
192	MEDLINE	"Multiple sclerosis" and "outcome"	Paraclinical outcome	New/enlarging T2 lesions, brain volume loss	Long-Term Effect of Immediate Versus Delayed Fingolimod Treatment in Young Adult Patients with Relapsing-Remitting Multiple Sclerosis: Pooled Analysis from the FREEDOMS/FREEDOMS II Trials	Angelo Ghezzi	2019-12-01	10.1007/s40120-019-0146-z	1	0
193	MEDLINE	"Multiple sclerosis" and "outcome"	Paraclinical outcome	New/enlarging T2 lesions, Gd-enhancing lesions	Long-term effect of natalizumab in patients with RRMS: TYSTEN cohort	Kevin Bigaut	2021-04-01	10.1177/1352458520936239	1	0
194	MEDLINE	"Multiple sclerosis" and "outcome"	Paraclinical outcome	T2 lesion volume	Long-term effectiveness and safety of natalizumab in a Portuguese population	I Correia	2017-05-01	10.1016/j.intimp.2017.03.006	1	0
195	MEDLINE	"Multiple sclerosis" and "outcome"	Paraclinical outcome	New/enlarging T2 lesions, brain volume change, new T1 hypointense lesions, T2 and T1 lesion volume change	Long-term effectiveness of natalizumab on MRI outcomes and no evidence of disease activity in relapsing-remitting multiple sclerosis patients treated in a Czech Republic real-world setting: A longitudinal, retrospective study	Dana Horakova	2020-11-01	10.1016/j.msard.2020.102543	1	0
196	MEDLINE	"Multiple sclerosis" and "outcome"	Paraclinical outcome	New/enlarging T2 lesions, Gd-enhancing lesions	Long-Term Effectiveness, Safety and Tolerability of Fingolimod in Patients with Multiple Sclerosis in Real-World Treatment Settings in France: The VIRGILE Study	Caroline Papeix	2022-06-01	10.1007/s40120-022-00334-y	1	0
197	MEDLINE	"Multiple sclerosis" and "outcome"	Paraclinical outcome	New/enlarging T2 lesions, total T2 lesion volume, Gd-enhancing lesions	Long-term effects of cladribine tablets on MRI activity outcomes in patients with relapsing-remitting multiple sclerosis: the CLARITY Extension study	Giancarlo Comi	2018-01-01	10.1177/1756285617753365	1	0
198	MEDLINE	"Multiple sclerosis" and "outcome"	Paraclinical outcome	New/enlarging T2 lesions, new T1 hypointense lesions, Gd-enhancing lesions	Long-term effects of delayed-release dimethyl fumarate in multiple sclerosis: Interim analysis of ENDORSE, a randomized extension study	Ralf Gold	2017-02-01	10.1177/1352458516649037	1	0
199	MEDLINE	"Multiple sclerosis" and "outcome"	Paraclinical outcome	New/enlarging T2 lesions, Gd-enhancing lesions, T1 hypointense lesions	Long-term efficacy and safety of alemtuzumab in patients with RRMS: 12-year follow-up of CAMMS223	Brian Steingo	2020-11-01	10.1007/s00415-020-09983-1	1	0
200	MEDLINE	"Multiple sclerosis" and "outcome"	Paraclinical outcome	New/enlarging T2 lesions, Gd-enhancing lesions	Long-term efficacy and safety of fingolimod in Japanese patients with relapsing multiple sclerosis: 3-year results of the phase 2 extension study	Takahiko Saida	2017-01-01	10.1186/s12883-017-0794-5	1	0
201	MEDLINE	"Multiple sclerosis" and "outcome"	Paraclinical outcome	New/enlarging T2 lesions, Gd-enhancing lesions	Long-Term Efficacy Outcomes of Natalizumab vs. Fingolimod in Patients With Highly Active Relapsing-Remitting Multiple Sclerosis: Real-World Data From a Multiple Sclerosis Reference Center	Marina Boziki	2021-08-01	10.3389/fneur.2021.699844	1	0
202	MEDLINE	"Multiple sclerosis" and "outcome"	Paraclinical outcome	Iron rim lesions	Long-term evolution of multiple sclerosis iron rim lesions in 7 T MRI	Assunta Dal-Bianco	2021-04-01	10.1093/brain/awaa436	1	0
203	MEDLINE	"Multiple sclerosis" and "outcome"	Paraclinical outcome	New/enlarging T2 lesions, Gd-enhancing lesions, total T1 hypointense lesion volume, brain volume, cortical gray matter volume	Long-term follow-up from the ORATORIO trial of ocrelizumab for primary progressive multiple sclerosis: a post-hoc analysis from the ongoing open-label extension of the randomised, placebo-controlled, phase 3 trial	Jerry S Wolinsky	2020-12-01	10.1016/S1474-4422(20)30342-2	1	0
204	MEDLINE	"Multiple sclerosis" and "outcome"	Paraclinical outcome	New T2 lesions, Gd-enhancing lesions	Long-term follow-up more than 10 years after HSCT: a monocentric experience	Jessica Frau	2018-02-01	10.1007/s00415-017-8718-2	1	0
205	MEDLINE	"Multiple sclerosis" and "outcome"	Paraclinical outcome	New/enlarging T2 lesions, Gd-enhancing lesions, brain volume change (measured as CSF volume)	Long-term follow-up of a randomized study of combination interferon and glatiramer acetate in multiple sclerosis: Efficacy and safety results up to 7 years	Fred D Lublin	2017-11-01	10.1016/j.msard.2017.09.012	1	0
206	MEDLINE	"Multiple sclerosis" and "outcome"	Paraclinical outcome	Number of T2 lesions, Gd-enhancing lesions	Long-term outcome and predictors of long-term disease activity in natalizumab-treated patients with multiple sclerosis: real life data from the Austrian MS Treatment Registry	Michael Guger	2021-11-01	10.1007/s00415-021-10559-w	1	0
207	MEDLINE	"Multiple sclerosis" and "outcome"	Paraclinical outcome	New/enlarging T2 lesions, new T1 hypointense lesions, Gd-enhancing lesions	Long-term outcomes of peginterferon beta-1a in multiple sclerosis: results from the ADVANCE extension study, ATTAIN	Scott D Newsome	2018-08-01	10.1177/1756286418791143	1	0
208	MEDLINE	"Multiple sclerosis" and "outcome"	Paraclinical outcome	sNfL, brain volume loss	Long-term prognostic value of longitudinal measurements of blood neurofilament levels	Dieter A Häring	2020-08-01	10.1212/NXI.0000000000000856	1	0
209	MEDLINE	"Multiple sclerosis" and "outcome"	Paraclinical outcome	New/enlarging T2 lesions, whole brain volume	Long-term safety and efficacy of daclizumab beta in relapsing-remitting multiple sclerosis: 6-year results from the SELECTED open-label extension study	Ralf Gold	2020-10-01	10.1007/s00415-020-09835-y	1	0
210	MEDLINE	"Multiple sclerosis" and "outcome"	Paraclinical outcome	RNFL	Long-term structural retinal changes in patients with optic neuritis related to multiple sclerosis	Maria Rene Andersen	2017-08-01	10.2147/OPTH.S142206	1	0
211	MEDLINE	"Multiple sclerosis" and "outcome"	Paraclinical outcome	New/enlarging T2 lesions, Gd-enhancing lesions, brain atrophy	Long-term Treatment With Ponesimod in Relapsing-Remitting Multiple Sclerosis: Results from Randomized Phase 2b Core and Extension Studies	Mark S Freedman	2022-06-01	10.1212/WNL.0000000000200606	1	0
212	MEDLINE	"Multiple sclerosis" and "outcome"	Paraclinical outcome	sNfL	Longitudinal analysis of serum neurofilament light chain: A potential therapeutic monitoring biomarker for multiple sclerosis	Jae-Won Hyun	2020-05-01	10.1177/1352458519840757	1	0
213	MEDLINE	"Multiple sclerosis" and "outcome"	Paraclinical outcome	sNfL	Low serum neurofilament light chain values identify optimal responders to dimethyl fumarate in multiple sclerosis treatment	Paulette Esperanza Walo-Delgado	2021-04-01	10.1038/s41598-021-88624-7	1	0
214	MEDLINE	"Multiple sclerosis" and "outcome"	Paraclinical outcome	mGCIPL	Macular ganglion cell-inner plexiform layer thinning as a biomarker of disability progression in relapsing multiple sclerosis	Gabriel Bsteh	2021-04-01	10.1177/1352458520935724	1	0
215	MEDLINE	"Multiple sclerosis" and "outcome"	Paraclinical outcome	RNFL	MD1003 (High-Dose Pharmaceutical-Grade Biotin) for the Treatment of Chronic Visual Loss Related to Optic Neuritis in Multiple Sclerosis: A Randomized, Double-Blind, Placebo-Controlled Study	Ayman Tourbah	2018-07-01	10.1007/s40263-018-0528-2	1	0
216	MEDLINE	"Multiple sclerosis" and "outcome"	Paraclinical outcome	T2 lesion volume, brain parenchymal fraction, cortical thickness, thalamic volume	Measures of Thalamic Integrity are Associated with Cognitive Functioning in Fingolimod-treated Multiple Sclerosis Patients	Devon S Conway	2021-01-01	10.1016/j.msard.2020.102635	1	0
218	MEDLINE	"Multiple sclerosis" and "outcome"	Paraclinical outcome	New/enlarging T2 lesions, brain atrophy, sNfL	Measuring treatment response to advance precision medicine for multiple sclerosis	Peter A Calabresi	2021-11-01	10.1002/acn3.51471	1	0
219	MEDLINE	"Multiple sclerosis" and "outcome"	Paraclinical outcome	NfL, GFAP, MMPs, T2 lesion load, Gd-enhancing lesions	Minocycline treatment in clinically isolated syndrome and serum NfL, GFAP, and metalloproteinase levels	Carlos Camara-Lemarroy	2022-07-01	10.1177/13524585221109761	1	0
220	MEDLINE	"Multiple sclerosis" and "outcome"	Paraclinical outcome	GCIPL	Modulation of Retinal Atrophy With Rituximab in Multiple Sclerosis	Jeffrey Lambe	2021-05-01	10.1212/WNL.0000000000011933	1	0
221	MEDLINE	"Multiple sclerosis" and "outcome"	Paraclinical outcome	New T2 lesions, Gd-enhancing lesions	MRI activity in MS and completed pregnancy: Data from a tertiary academic center	Maria Houtchens	2020-09-01	10.1212/NXI.0000000000000890	1	0
222	MEDLINE	"Multiple sclerosis" and "outcome"	Paraclinical outcome	New/enlarging T2 lesions, Gd-enhancing lesions, whole brain and gray matter volume	MRI brain volume loss, lesion burden, and clinical outcome in secondary progressive multiple sclerosis	Marcus W Koch	2022-04-01	10.1177/13524585211031801	1	0
223	MEDLINE	"Multiple sclerosis" and "outcome"	Paraclinical outcome	T2 lesion count, T2 lesion volume, brain volume, GM and WM volume, thalamic volume	MRI Markers and Functional Performance in Patients With CIS and MS: A Cross-Sectional Study	Ludwig Rasche	2018-08-01	10.3389/fneur.2018.00718	1	0
224	MEDLINE	"Multiple sclerosis" and "outcome"	Paraclinical outcome	Number of T2 lesions, pRNFL	MRI of acute optic neuritis (ON) at the first episode: Can we predict the visual outcome and the development of multiple sclerosis (MS)?	Michaela Cellina	2019-12-01	10.1007/s11547-019-01073-1	1	0
225	MEDLINE	"Multiple sclerosis" and "outcome"	Paraclinical outcome	T2 lesion volume, whole brain volume, cortical gray matter volume, brain volume change, magnetization transfer ration	Multimodal MRI Response to Fingolimod in Multiple Sclerosis: A Nonrandomized, Single Arm, Observational Study	Evanthia Bernitsas	2021-03-01	10.1111/jon.12824	1	0
226	MEDLINE	"Multiple sclerosis" and "outcome"	Paraclinical outcome	Total lesion volume, regional brain volumes (thalamus, putamen, hippocampus, corpus callosum, normal appearing cortical gray matter), mean upper cervical spinal cord area	Multiple sclerosis impairment scale and brain MRI in secondary progressive multiple sclerosis	Asta Theodorsdottir	2022-03-01	10.1111/ane.13554	1	0
227	MEDLINE	"Multiple sclerosis" and "outcome"	Paraclinical outcome	New/enlarging T2 lesions, Gd-enhancing lesions, total T2 lesion volume	Natalizumab in Early Relapsing-Remitting Multiple Sclerosis: A 4-Year, Open-Label Study	Jai Perumal	2021-07-01	10.1007/s12325-021-01722-w	1	0
228	MEDLINE	"Multiple sclerosis" and "outcome"	Paraclinical outcome	New T2 lesions, Gd-enhancing lesions	Natalizumab Treatment for Relapsing-Remitting Multiple Sclerosis: The Experience From Saudi Arabia	Hussein Algahtani	Nov/Dec 18	10.1097/WNF.0000000000000305	1	0
229	MEDLINE	"Multiple sclerosis" and "outcome"	Paraclinical outcome	New T2 lesions, Gd-enhancing lesions	Natalizumab versus fingolimod and dimethyl fumarate in multiple sclerosis treatment	Brandi L Vollmer	2018-12-01	10.1002/acn3.700	1	0
230	MEDLINE	"Multiple sclerosis" and "outcome"	Paraclinical outcome	New/enlarging T2 lesions, Gd-enhancing lesions, lesion volumes	Natalizumab versus fingolimod for patients with active relapsing-remitting multiple sclerosis: results from REVEAL, a prospective, randomised head-to-head study	Helmut Butzkueven	2020-10-01	10.1136/bmjopen-2020-038861	1	0
233	MEDLINE	"Multiple sclerosis" and "outcome"	Paraclinical outcome	T2 lesion volume, brain parenchymal fraction, sNfL	Neurofilament light chain serum levels correlate with 10-year MRI outcomes in multiple sclerosis	Tanuja Chitnis	2018-10-01	10.1002/acn3.638	1	0
234	MEDLINE	"Multiple sclerosis" and "outcome"	Paraclinical outcome	CSF NfL, brain parenchymal fraction	Neurofilament light levels are associated with long-term outcomes in multiple sclerosis	Jens Kuhle	2020-11-01	10.1177/1352458519885613	1	0
235	MEDLINE	"Multiple sclerosis" and "outcome"	Paraclinical outcome	CSF NfL	Neurofilaments and 10-year follow-up in multiple sclerosis	Alok Bhan	2018-09-01	10.1177/1352458518782005	1	0
237	MEDLINE	"Multiple sclerosis" and "outcome"	Paraclinical outcome	sNfL, CSF NfL	Neuroprotective associations of apolipoproteins A-I and A-II with neurofilament levels in early multiple sclerosis	Mason McComb	Sep-Oct 20	10.1016/j.jacl.2020.07.001	1	0
238	MEDLINE	"Multiple sclerosis" and "outcome"	Paraclinical outcome	New/enlarging T2 lesions, T2 lesion volume, brain parenchymal fraction	No difference in radiologic outcomes for natalizumab patients treated with extended interval dosing compared with standard interval dosing: Real-world evidence from MS PATHS	Lana Zhovtis Ryerson	2022-02-01	10.1016/j.msard.2021.103480	1	0
239	MEDLINE	"Multiple sclerosis" and "outcome"	Paraclinical outcome	New/enlarging T2 lesions, Gd-enhancing lesions	No evidence of disease activity in patients receiving daclizumab versus intramuscular interferon beta-1a for relapsing-remitting multiple sclerosis in the DECIDE study	Ludwig Kappos	2017-11-01	10.1177/1352458516683266	1	0
240	MEDLINE	"Multiple sclerosis" and "outcome"	Paraclinical outcome	New/enlarging T2 lesions, Gd-enhancing lesions	No evidence of disease activity in patients receiving fingolimod at private or academic centers in clinical practice: a retrospective analysis of the multiple sclerosis, clinical, and magnetic resonance imaging outcomes in the USA (MS-MRIUS) study	Robert Zivadinov	2018-08-01	10.1080/03007995.2018.1458708	1	0
241	MEDLINE	"Multiple sclerosis" and "outcome"	Paraclinical outcome	sNfL	No increase of serum neurofilament light in relapsing-remitting multiple sclerosis patients switching from standard to extended-interval dosing of natalizumab	Magnus Johnsson	2022-07-01	10.1177/13524585221108080	1	0
242	MEDLINE	"Multiple sclerosis" and "outcome"	Paraclinical outcome	T2 lesion volume, T1 hypointense lesions, gray and white matter volume atrophy	Number of MRI T1-hypointensity corrected by T2/FLAIR lesion volume indicates clinical severity in patients with multiple sclerosis	Tetsuya Akaishi	2020-04-01	10.1371/journal.pone.0231225	1	0
243	MEDLINE	"Multiple sclerosis" and "outcome"	Paraclinical outcome	Slowly expanding lesions	Occurrence and microstructural features of slowly expanding lesions on fingolimod or natalizumab treatment in multiple sclerosis	Paolo Preziosa	2021-09-01	10.1177/1352458520969105	1	0
244	MEDLINE	"Multiple sclerosis" and "outcome"	Paraclinical outcome	New/enlarging T2 lesions, Gd-enhancing lesions, brain volunme change	Ocrelizumab efficacy in subgroups of patients with relapsing multiple sclerosis	Benjamin Turner	2019-05-01	10.1007/s00415-019-09248-6	1	0
245	MEDLINE	"Multiple sclerosis" and "outcome"	Paraclinical outcome	New/enlarging T2 lesions, Gd-enhancing lesions, brain atrophy	Ocrelizumab in Patients with Active Primary Progressive Multiple Sclerosis: Clinical Outcomes and Immune Markers of Treatment Response	Marina Boziki	2022-06-01	10.3390/cells11121959	1	0
246	MEDLINE	"Multiple sclerosis" and "outcome"	Paraclinical outcome	Thalamic atrophy	Ocrelizumab reduces thalamic volume loss in patients with RMS and PPMS	Douglas L Arnold	2022-06-01	10.1177/13524585221097561	1	0
247	MEDLINE	"Multiple sclerosis" and "outcome"	Paraclinical outcome	New/enlarging T2 lesions, Gd-enhancing lesions	Ocrelizumab treatment for relapsing-remitting multiple sclerosis after a suboptimal response to previous disease-modifying therapy: A nonrandomized controlled trial	Bianca Weinstock-Guttman	2022-04-01	10.1177/13524585211035740	1	0
248	MEDLINE	"Multiple sclerosis" and "outcome"	Paraclinical outcome	CSF NfL, pRNFL, GCIPL	Oligoclonal IgM bands in the cerebrospinal fluid of patients with relapsing MS to inform long-term MS disability	Rocco Capuano	2021-10-01	10.1177/1352458520981910	1	0
249	MEDLINE	"Multiple sclerosis" and "outcome"	Paraclinical outcome	New/enlarging T2 lesions, Gd-enhancing lesions	Onset of clinical and MRI efficacy of ocrelizumab in relapsing multiple sclerosis	Frederik Barkhof	2019-11-01	10.1212/WNL.0000000000008189	1	0
250	MEDLINE	"Multiple sclerosis" and "outcome"	Paraclinical outcome	GCIPL	Optic Nerve Lesion Length at the Acute Phase of Optic Neuritis Is Predictive of Retinal Neuronal Loss	Mickael Denis	2022-01-01	10.1212/NXI.0000000000001135	1	0
251	MEDLINE	"Multiple sclerosis" and "outcome"	Paraclinical outcome	GCIPL	Optical Coherence Tomography and Optical Coherence Tomography Angiography Findings After Optic Neuritis in Multiple Sclerosis	Olwen C Murphy	2020-12-01	10.3389/fneur.2020.618879	1	0
252	MEDLINE	"Multiple sclerosis" and "outcome"	Paraclinical outcome	GCIPL	Optical coherence tomography for detection of asymptomatic optic nerve lesions in clinically isolated syndrome	Olivier Outteryck	2020-08-01	10.1212/WNL.0000000000009832	1	0
253	MEDLINE	"Multiple sclerosis" and "outcome"	Paraclinical outcome	pRNFL, GCIPL, macular volume	Optical coherence tomography outcomes from SPRINT-MS, a multicenter, randomized, double-blind trial of ibudilast in progressive multiple sclerosis	Robert A Bermel	2021-08-01	10.1177/1352458520964409	1	0
254	MEDLINE	"Multiple sclerosis" and "outcome"	Paraclinical outcome	RNFL	Optimal Intereye Difference Thresholds in Retinal Nerve Fiber Layer Thickness for Predicting a Unilateral Optic Nerve Lesion in Multiple Sclerosis	Rachel C Nolan	2018-12-01	10.1097/WNO.0000000000000629	1	0
255	MEDLINE	"Multiple sclerosis" and "outcome"	Paraclinical outcome	New T2 lesions, Gd-enhancing lesions	Outcomes after fingolimod to alemtuzumab treatment shift in relapsing-remitting MS patients: a multicentre cohort study	Jessica Frau	2019-10-01	10.1007/s00415-019-09424-8	1	0
256	MEDLINE	"Multiple sclerosis" and "outcome"	Paraclinical outcome	New/enlarging T2 lesions, Gd-enhancing lesions	Outcomes of natalizumab treatment within 3 years of relapsing-remitting multiple sclerosis diagnosis: a prespecified 2-year interim analysis of STRIVE	Jai Perumal	2019-06-01	10.1186/s12883-019-1337-z	1	0
257	MEDLINE	"Multiple sclerosis" and "outcome"	Paraclinical outcome	New/enlarging T2 lesions, Gd-enhancing lesions	Outcomes of Ublituximab compared to Teriflunomide for relapsing multiple sclerosis: A meta-analysis	Humza Mukhtar	2022-09-01	10.1016/j.msard.2022.104002.	1	0
258	MEDLINE	"Multiple sclerosis" and "outcome"	Paraclinical outcome	New/enlarging T2 lesions, Gd-enhancing lesions	Ozanimod for Treatment of Relapsing-Remitting Multiple Sclerosis in Adults: A Systematic Review and Meta-Analysis of Randomized Controlled Trials	Yue Sun	2020-11-01	10.3389/fphar.2020.589146	1	0
259	MEDLINE	"Multiple sclerosis" and "outcome"	Paraclinical outcome	New/enlarging T2 lesions, Gd-enhancing lesions	Peginterferon beta-1a improves MRI measures and increases the proportion of patients with no evidence of disease activity in relapsing-remitting multiple sclerosis: 2-year results from the ADVANCE randomized controlled trial	Douglas L Arnold	2017-02-01	10.1186/s12883-017-0799-0	1	0
260	MEDLINE	"Multiple sclerosis" and "outcome"	Paraclinical outcome	pRNFL	Peripapillary retinal nerve fibre layer as measured by optical coherence tomography is a prognostic biomarker not only for physical but also for cognitive disability progression in multiple sclerosis	Gabriel Bsteh	2019-02-01	10.1177/1352458517740216	1	0
261	MEDLINE	"Multiple sclerosis" and "outcome"	Paraclinical outcome	Iron rim lesions, brain volume, cortical and GM volumes	Peripheral Hemolysis in Relation to Iron Rim Presence and Brain Volume in Multiple Sclerosis	Nik Krajnc	2022-06-01	10.3389/fneur.2022.928582	1	0
262	MEDLINE	"Multiple sclerosis" and "outcome"	Paraclinical outcome	Brain volume loss	Phase IV study of retention on fingolimod versusinjectable multiple sclerosis therapies: a randomized clinical trial	Bruce A C Cree	2018-05-01	10.1177/1756286418774338	1	0
263	MEDLINE	"Multiple sclerosis" and "outcome"	Paraclinical outcome	Annualized brain atrophy	Physical activity monitoring to assess disability progression in multiple sclerosis	Charlotte M Stuart	2020-12-01	10.1177/2055217320975185	1	0
264	MEDLINE	"Multiple sclerosis" and "outcome"	Paraclinical outcome	Plasma GFAP and NfL	Plasma glial fibrillary acidic protein and neurofilament light chain in relation to disability worsening in multiple sclerosis	Ayla Pauwels	2022-10-01	10.1177/13524585221094224	1	0
265	MEDLINE	"Multiple sclerosis" and "outcome"	Paraclinical outcome	Whole brain volume, cortical voume, gray matter volume, deep GM volume, thalamic volume	Plasma levels of protein C pathway proteins and brain magnetic resonance imaging volumes in multiple sclerosis	N Ziliotto	2020-02-01	10.1111/ene.14058	1	0
266	MEDLINE	"Multiple sclerosis" and "outcome"	Paraclinical outcome	New/enlarging T2 lesions, Gd-enhancing lesions, brain atrophy, sNfL	Plasma neurofilament light chain concentrations as a biomarker of clinical and radiologic outcomes in relapsing multiple sclerosis: Post hoc analysis of Phase 3 ozanimod trials	Sarah Harris	2021-11-01	10.1111/ene.15009	1	0
267	MEDLINE	"Multiple sclerosis" and "outcome"	Paraclinical outcome	New/enlarging T2 lesions, Gd-enhancing lesions, brain volume change	Ponesimod Compared With Teriflunomide in Patients With Relapsing Multiple Sclerosis in the Active-Comparator Phase 3 OPTIMUM Study: A Randomized Clinical Trial	Ludwig Kappos	2021-05-01	10.1001/jamaneurol.2021.0405	1	0
268	MEDLINE	"Multiple sclerosis" and "outcome"	Paraclinical outcome	T2 lesion volume, gray matter volume, deep gray matter volume	Predicting disability progression and cognitive worsening in multiple sclerosis using patterns of grey matter volumes	Elisa Colato	2021-09-01	10.1136/jnnp-2020-325610	1	0
270	MEDLINE	"Multiple sclerosis" and "outcome"	Paraclinical outcome	New T2 lesions, Gd-enhancing lesions	Predictive value of early magnetic resonance imaging measures is differentially affected by the dose of interferon beta-1a given subcutaneously three times a week: an exploratory analysis of the PRISMS study	Anthony Traboulsee	2018-05-01	10.1186/s12883-018-1066-8	1	0
271	MEDLINE	"Multiple sclerosis" and "outcome"	Paraclinical outcome	T2 lesions, Gd-enhancing lesions	Predictors of Cladribine Effectiveness and Safety in Multiple Sclerosis: A Real-World, Multicenter, 2-Year Follow-Up Study	Maria Petracca	2022-09-01	10.1007/s40120-022-00364-6	1	0
272	MEDLINE	"Multiple sclerosis" and "outcome"	Paraclinical outcome	New/enlarging T2 lesions, Gd-enhancing lesions	Predictors of Ocrelizumab Effectiveness in Patients with Multiple Sclerosis	Maria Cellerino and Giacomo Boffa	2021-10-01	10.1007/s13311-021-01104-8	1	0
273	MEDLINE	"Multiple sclerosis" and "outcome"	Paraclinical outcome	Total brain volume, T2 lesion volume, upper cervical spinal cord volume	Preferential spinal cord volume loss in primary progressive multiple sclerosis	Charidimos Tsagkas	2019-06-01	10.1177/1352458518775006	1	0
274	MEDLINE	"Multiple sclerosis" and "outcome"	Paraclinical outcome	Odor identification	Prognostic value of odor identification impairment in multiple sclerosis: 10-Years follow-up	Ana Martins da Silva	2020-11-01	10.1016/j.msard.2020.102486	1	0
275	MEDLINE	"Multiple sclerosis" and "outcome"	Paraclinical outcome	New/enlarging T2 lesions, change in whole brain and regional brain volume (thalamus, white matter, cortical gray matter), sNfL	Prognostic Value of Serum Neurofilament Light Chain for Disease Activity and Worsening in Patients With Relapsing Multiple Sclerosis: Results From the Phase 3 ASCLEPIOS I and II Trials	Tjalf Ziemssen	2022-04-01	10.3389/fimmu.2022.852563	1	0
276	MEDLINE	"Multiple sclerosis" and "outcome"	Paraclinical outcome	New T2 lesions, T2 lesion volume, Gd-enhancing lesions, white and gray matter volume	Prognostic value of white matter lesion shrinking in early multiple sclerosis: An intuitive or naïve notion?	Viola Pongratz	2019-12-01	10.1002/brb3.1417	1	0
277	MEDLINE	"Multiple sclerosis" and "outcome"	Paraclinical outcome	pRNFL, GCIPL, INL, ONL	Progressive Multiple Sclerosis Is Associated with Faster and Specific Retinal Layer Atrophy	Elias S Sotirchos	2020-06-01	10.1002/ana.25738	1	0
278	MEDLINE	"Multiple sclerosis" and "outcome"	Paraclinical outcome	pRNFL, GCIPL, INL	Prospective longitudinal study on prognostic factors of visual recovery and structural change after a first episode of optic neuritis	Romain Deschamps	2022-09-01	10.1111/ene.15420	1	0
279	MEDLINE	"Multiple sclerosis" and "outcome"	Paraclinical outcome	New/enlarging T2 lesions, Gd-enhancing lesions, T1 hypointense lesion, gray matter loss	ProspeCtive study to evaluate efficacy, safety and tOlerability of dietary supplemeNT of Curcumin (BCM95) in subjects with Active relapsing MultIple Sclerosis treated with subcutaNeous Interferon beta 1a 44 mcg TIW (CONTAIN): A randomized, controlled trial	Maria Petracca	2021-11-01	10.1016/j.msard.2021.103274	1	0
280	MEDLINE	"Multiple sclerosis" and "outcome"	Paraclinical outcome	Iron rim lesions	Quantitative susceptibility mapping versus phase imaging to identify multiple sclerosis iron rim lesions with demyelination	Weiyuan Huang	2022-07-01	10.1111/jon.12987	1	0
281	MEDLINE	"Multiple sclerosis" and "outcome"	Paraclinical outcome	T2 lesion volume	Randomized trial of daily high-dose vitamin D 3 in patients with RRMS receiving subcutaneous interferon β-1a	Raymond Hupperts	2019-11-01	10.1212/WNL.0000000000008445	1	0
282	MEDLINE	"Multiple sclerosis" and "outcome"	Paraclinical outcome	New/enlarging T2 lesions	Real-World Comparative Cost-Effectiveness Analysis of Different Classes of Disease-Modifying Therapies for Relapsing-Remitting Multiple Sclerosis in Saudi Arabia	Yazed AlRuthia	2021-12-01	10.3390/ijerph182413261	1	0
283	MEDLINE	"Multiple sclerosis" and "outcome"	Paraclinical outcome	New/enlarging T2 lesions, Gd-enhancing lesions	Real-World Effectiveness and Safety of Fingolimod in Patients With Relapsing Remitting Multiple Sclerosis: A Prospective Analysis in Buenos Aires, Argentina	Liliana Patrucco	Sep/Oct 19	10.1097/WNF.0000000000000358	1	0
284	MEDLINE	"Multiple sclerosis" and "outcome"	Paraclinical outcome	New T2 lesions, Gd-enhancing lesions, sNfL	Real-world effectiveness of dimethyl fumarate versus fingolimod in a cohort of patients with multiple sclerosis using standardized, quantitative outcome metrics	Carrie M Hersh and Arman Altincatal	2022-01-01	10.1177/20552173211069852	1	0
285	MEDLINE	"Multiple sclerosis" and "outcome"	Paraclinical outcome	New/enlarging T2 lesions, Gd-enhancing lesions	Real-World Effectiveness of Natalizumab in Korean Patients With Multiple Sclerosis	Ki Hoon Kim	2021-07-01	10.3389/fneur.2021.714941	1	0
286	MEDLINE	"Multiple sclerosis" and "outcome"	Paraclinical outcome	New/enlarging T2 lesions, new T1 lesions, Gd-enhancing lesions	Real-world effectiveness of natalizumab treatment in patients with relapsing multiple sclerosis in Argentina and Chile	Maria Celica Ysrraelit	2021-05-01	10.1590/0004-282X-ANP-2020-0303	1	0
287	MEDLINE	"Multiple sclerosis" and "outcome"	Paraclinical outcome	New/enlarging T2 lesions, Gd-enhancing lesions	Real-world experience of fingolimod in patients with multiple sclerosis (MS Fine): An observational study in the UK	Gordon Mazibrada	2018-10-01	10.1177/2055217318801638	1	0
288	MEDLINE	"Multiple sclerosis" and "outcome"	Paraclinical outcome	New/enlarging T2 lesions, Gd-enhancing lesions	Real-world experience of ocrelizumab in multiple sclerosis patients in Latin America	Juan Ignacio Rojas	2021-04-01	10.1590/0004-282X-ANP-2020-0339	1	0
289	MEDLINE	"Multiple sclerosis" and "outcome"	Paraclinical outcome	New/enlarging T2 lesions, Gd-enhancing lesions	Real-world retrospective study of effectiveness and safety of FINgOlimod in relapsing remitting multiple sclerosis in the Middle East and North Africa (FINOMENA)	Raed Alroughani	2021-04-01	10.1016/j.clineuro.2021.106576	1	0
290	MEDLINE	"Multiple sclerosis" and "outcome"	Paraclinical outcome	Brain volume change	Reduced brain atrophy rates are associated with lower risk of disability progression in patients with relapsing multiple sclerosis treated with cladribine tablets	Nicola De Stefano	2018-02-01	10.1177/1352458517690269	1	0
292	MEDLINE	"Multiple sclerosis" and "outcome"	Paraclinical outcome	RNFL	Retinal and Optic Nerve Degeneration in Patients with Multiple Sclerosis Followed up for 5 Years	Elena Garcia-Martin	2017-05-01	10.1016/j.ophtha.2017.01.005	1	0
293	MEDLINE	"Multiple sclerosis" and "outcome"	Paraclinical outcome	pRNFL, GCIPL, INL	Retinal inner nuclear layer thinning is decreased and associates with the clinical outcome in ocrelizumab-treated primary progressive multiple sclerosis	Alessandro Miscioscia	2022-06-01	10.1007/s00415-022-11183-y	1	0
294	MEDLINE	"Multiple sclerosis" and "outcome"	Paraclinical outcome	INL	Retinal inner nuclear layer volume reflects inflammatory disease activity in multiple sclerosis; a longitudinal OCT study	Lisanne J Balk	2019-09-01	10.1177/2055217319871582	1	0
295	MEDLINE	"Multiple sclerosis" and "outcome"	Paraclinical outcome	pRNFL, GCIPL	Retinal Layer Thinning After Optic Neuritis is Associated With Future Relapse Remission in Relapsing Multiple Sclerosis	Gabriel Bsteh	2022-08-01	10.1212/WNL.0000000000200970	1	0
296	MEDLINE	"Multiple sclerosis" and "outcome"	Paraclinical outcome	pRNFL, GCIPL	Retinal layer thinning as a biomarker of long-term disability progression in multiple sclerosis	Klaus Berek	2022-06-01	10.1177/13524585221097566	1	0
297	MEDLINE	"Multiple sclerosis" and "outcome"	Paraclinical outcome	pRNFL, GCIPL	Retinal layer thinning is reflecting disability progression independent of relapse activity in multiple sclerosis	Gabriel Bsteh	2020-10-01	10.1177/2055217320966344	1	0
298	MEDLINE	"Multiple sclerosis" and "outcome"	Paraclinical outcome	pRNFL, GCIPL	Retinal layer thinning predicts treatment failure in relapsing multiple sclerosis	Gabriel Bsteh	2021-06-01	10.1111/ene.14829	1	0
299	MEDLINE	"Multiple sclerosis" and "outcome"	Paraclinical outcome	pRNFL	Retinal nerve fiber layer thickness associates with cognitive impairment and physical disability in multiple sclerosis	Ulrika Birkeldh	2019-11-01	10.1016/j.msard.2019.101414	1	0
300	MEDLINE	"Multiple sclerosis" and "outcome"	Paraclinical outcome	Serum and CSF NfH, pRNFL	Retinal Nerve Fiber Layer Thickness Correlates with Serum and Cerebrospinal Fluid Neurofilament Levels and is Associated with Current Disability in Multiple Sclerosis	Cihat Uzunköprü	2021-01-01	10.29399/npa.27355	1	0
301	MEDLINE	"Multiple sclerosis" and "outcome"	Paraclinical outcome	pRNFL, GCIPL, INL	Retinal Thickness Analysis in Progressive Multiple Sclerosis Patients Treated With Epigallocatechin Gallate: Optical Coherence Tomography Results From the SUPREMES Study	Katharina Klumbies	2021-04-01	10.3389/fneur.2021.615790	1	0
302	MEDLINE	"Multiple sclerosis" and "outcome"	Paraclinical outcome	New T2 lesions	Risk of fingolimod rebound after switching to cladribine or rituximab in multiple sclerosis	Gro Owren Nygaard	2022-06-01	10.1016/j.msard.2022.103812	1	0
303	MEDLINE	"Multiple sclerosis" and "outcome"	Paraclinical outcome	Number of T2 lesions	Rituximab and glatiramer acetate in secondary progressive multiple sclerosis: A randomized clinical trial	Masoumeh Cheshmavar	2021-02-01	10.1111/ane.13344	1	0
304	MEDLINE	"Multiple sclerosis" and "outcome"	Paraclinical outcome	Gd-enhancing lesions	Rituximab in the treatment of multiple sclerosis in the Hospital District of Southwest Finland	Laura Airas	2020-05-01	10.1016/j.msard.2020.101980	1	0
305	MEDLINE	"Multiple sclerosis" and "outcome"	Paraclinical outcome	New T2 lesions, Gd-enhancing lesions	Rituximab versus natalizumab, fingolimod, and dimethyl fumarate in multiple sclerosis treatment	Brandi L Vollmer	2020-09-01	10.1002/acn3.51111	1	0
306	MEDLINE	"Multiple sclerosis" and "outcome"	Paraclinical outcome	T2 lesion load, T2 and T1 lesions, Gd-enhancing lesions, brain volume change	Safety and efficacy of bexarotene in patients with relapsing-remitting multiple sclerosis (CCMR One): a randomised, double-blind, placebo-controlled, parallel-group, phase 2a study	J William L Brown	2021-09-01	10.1016/S1474-4422(21)00179-4	1	0
307	MEDLINE	"Multiple sclerosis" and "outcome"	Paraclinical outcome	New/enlarging T2 lesions, Gd-enhancing lesions, T1 hypointense lesion	Safety and efficacy of daclizumab beta in patients with relapsing multiple sclerosis in a 5-year open-label study (EXTEND): final results following early termination	Ludwig Kappos	2021-02-01	10.1177/1756286420987941	1	0
308	MEDLINE	"Multiple sclerosis" and "outcome"	Paraclinical outcome	New T2 lesions, Gd-enhancing lesions	Safety and Efficacy of Dimethyl Fumarate in Multiple Sclerosis: An Italian, Multicenter, Real-World Study	Massimiliano Mirabella	2018-10-01	10.1007/s40263-018-0543-3	1	0
309	MEDLINE	"Multiple sclerosis" and "outcome"	Paraclinical outcome	New T2 lesions	Safety and Efficacy of Rituximab in Multiple Sclerosis: A Retrospective Observational Study	Bassem I Yamout	2018-11-01	10.1155/2018/9084759	1	0
310	MEDLINE	"Multiple sclerosis" and "outcome"	Paraclinical outcome	Gd-enhancing lesions	Safety and efficacy of tolebrutinib, an oral brain-penetrant BTK inhibitor, in relapsing multiple sclerosis: a phase 2b, randomised, double-blind, placebo-controlled trial	Daniel S Reich	2021-09-01	10.1016/S1474-4422(21)00237-4	1	0
311	MEDLINE	"Multiple sclerosis" and "outcome"	Paraclinical outcome	Gd-enhancing lesions, brain atrophy, sNfL	Serum neurofilament as a predictor of 10-year grey matter atrophy and clinical disability in multiple sclerosis: a longitudinal study	Ingrid Anne Lie	2022-06-01	10.1136/jnnp-2021-328568	1	0
312	MEDLINE	"Multiple sclerosis" and "outcome"	Paraclinical outcome	sNfL, brain volume, Gd-enhancing lesions	Serum neurofilament is associated with progression of brain atrophy and disability in early MS	Jens Kuhle	2017-02-01	10.1212/WNL.0000000000003653	1	0
313	MEDLINE	"Multiple sclerosis" and "outcome"	Paraclinical outcome	sNfL	Serum neurofilament levels and patient-reported outcomes in multiple sclerosis	Kristin Galetta	2021-03-01	10.1002/acn3.51305	1	0
314	MEDLINE	"Multiple sclerosis" and "outcome"	Paraclinical outcome	pRNFL, sNfL	Serum neurofilament levels correlate with retinal nerve fiber layer thinning in multiple sclerosis	Gabriel Bsteh	2020-11-01	10.1177/1352458519882279	1	0
315	MEDLINE	"Multiple sclerosis" and "outcome"	Paraclinical outcome	T2 lesion volume, pRNFL and GCIPL tckiness, sNfL	Serum neurofilament light chain concentration predicts disease worsening in multiple sclerosis	Synne Brune	2022-06-01	10.1177/13524585221097296	1	0
316	MEDLINE	"Multiple sclerosis" and "outcome"	Paraclinical outcome	sNfL, T1, T2 and Gd-enhancing lesion volume, deep GM, thalamic, caudate and hippocampal volume, whole brain volume	Serum neurofilament light chain levels associations with gray matter pathology: a 5-year longitudinal study	Dejan Jakimovski	2019-09-01	10.1002/acn3.50872	1	0
317	MEDLINE	"Multiple sclerosis" and "outcome"	Paraclinical outcome	sNfL	Serum Neurofilament Light Chain Levels in Patients With Presymptomatic Multiple Sclerosis	Kjetil Bjornevik	2020-01-01	10.1001/jamaneurol.2019.3238	1	0
318	MEDLINE	"Multiple sclerosis" and "outcome"	Paraclinical outcome	sNfL	Serum neurofilament light chain predicts long term clinical outcomes in multiple sclerosis	Simon Thebault	2020-06-01	10.1038/s41598-020-67504-6	1	0
319	MEDLINE	"Multiple sclerosis" and "outcome"	Paraclinical outcome	sNfL, T2 lesion load, brain volume, cortical brain volume, deep gray matter volume	Serum neurofilament light chain: No clear relation to cognition and neuropsychiatric symptoms in stable MS	Orhan Aktas	2020-09-01	10.1212/NXI.0000000000000885	1	0
320	MEDLINE	"Multiple sclerosis" and "outcome"	Paraclinical outcome	sNfL	Serum neurofilament light levels correlate with change of olfactory function in multiple sclerosis	Gabriel Bsteh	2019-11-01	10.1177/2055217319885987	1	0
321	MEDLINE	"Multiple sclerosis" and "outcome"	Paraclinical outcome	Gd-enhancing lesions, sNfL	Serum Neurofilament light: A biomarker of neuronal damage in multiple sclerosis	Giulio Disanto	2017-06-01	10.1002/ana.24954	1	0
322	MEDLINE	"Multiple sclerosis" and "outcome"	Paraclinical outcome	sNfL	Serum neurofilament-light concentration and real-world outcome in MS	Valerie Anderson	2020-10-01	10.1016/j.jns.2020.117079	1	0
323	MEDLINE	"Multiple sclerosis" and "outcome"	Paraclinical outcome	sNfL, global cortical thickness, deep gray matter volumes (thalamus, caudate, putamen, globus pallidus)	Serum NfL levels in the first five years predict 10-year thalamic fraction in patients with MS	Hrishikesh Lokhande and Mattia Rosso	2022-01-01	10.1177/20552173211069348	1	0
324	MEDLINE	"Multiple sclerosis" and "outcome"	Paraclinical outcome	New T2 lesions, Gd-enhancing lesions	Short term real-world Fingolimod efficacy and safety in Emirati patients with multiple sclerosis	Antonia Ceccarelli	2020-01-01	10.1016/j.jocn.2019.11.010	1	0
325	MEDLINE	"Multiple sclerosis" and "outcome"	Paraclinical outcome	Gd-enhancing lesions, brain volume change	Simulated treatment comparison of efficacy outcomes for ofatumumab in ASCLEPIOS I/II versus ocrelizumab in OPERA I/II for the treatment of patients with relapsing multiple sclerosis	Imtiaz A Samjoo	2022-07-01	10.1016/j.msard.2022.104031	1	0
326	MEDLINE	"Multiple sclerosis" and "outcome"	Paraclinical outcome	T2 lesion volume, brain volume	Single MRI-Based Volumetric Assessment in Clinical Practice Is Associated With MS-Related Disability	Marie B D'hooghe	2019-05-01	10.1002/jmri.26303	1	0
327	MEDLINE	"Multiple sclerosis" and "outcome"	Paraclinical outcome	New/enlarging T2 lesions, Gd-enhancing lesions, brain volume change	Siponimod versus placebo in secondary progressive multiple sclerosis (EXPAND): a double-blind, randomised, phase 3 study	Ludwig Kappos	2018-03-01	10.1016/S0140-6736(18)30475-6	1	0
328	MEDLINE	"Multiple sclerosis" and "outcome"	Paraclinical outcome	T2 lesion volume, number of Gd-enhancing lesions, number of new/enlarging T2 lesions	Siponimod vs placebo in active secondary progressive multiple sclerosis: a post hoc analysis from the phase 3 EXPAND study	Ralf Gold and Daniela Piani-Meier	2022-09-01	10.1007/s00415-022-11166-z	1	0
329	MEDLINE	"Multiple sclerosis" and "outcome"	Paraclinical outcome	Iron rim lesions	Slow expansion of multiple sclerosis iron rim lesions: pathology and 7 T magnetic resonance imaging	Assunta Dal-Bianco	2017-01-01	10.1007/s00401-016-1636-z	1	0
330	MEDLINE	"Multiple sclerosis" and "outcome"	Paraclinical outcome	Slowly expanding lesions (SELs), T2 lesions, T2 lesions, brain volume	Slowly expanding lesions relate to persisting black-holes and clinical outcomes in relapse-onset multiple sclerosis	Alberto Calvi	2022-05-01	10.1016/j.nicl.2022.103048	1	0
331	MEDLINE	"Multiple sclerosis" and "outcome"	Paraclinical outcome	GCIPL	Socioeconomic disparity is associated with faster retinal neurodegeneration in multiple sclerosis	Eleni S Vasileiou	2021-12-01	10.1093/brain/awab342	1	0
332	MEDLINE	"Multiple sclerosis" and "outcome"	Paraclinical outcome	New/enlarging T2 lesions, Gd-enhancing lesions	Sphingosine-1-phosphate receptor modulators versus interferon beta for the treatment of relapsing-remitting multiple sclerosis: findings from randomized controlled trials	Siyuan Yang and Xiang Li	2022-06-01	10.1007/s10072-022-05988-y	1	0
333	MEDLINE	"Multiple sclerosis" and "outcome"	Paraclinical outcome	Spinal cord CSA	Spinal cord atrophy as a primary outcome measure in phase II trials of progressive multiple sclerosis	Niamh Cawley	2018-06-01	10.1177/1352458517709954	1	0
334	MEDLINE	"Multiple sclerosis" and "outcome"	Paraclinical outcome	Cervical spinal cord atrophy	Spinal cord atrophy in a primary progressive multiple sclerosis trial: Improved sample size using GBSI	Marcello Moccia	2020-09-01	10.1016/j.nicl.2020.102418	1	0
335	MEDLINE	"Multiple sclerosis" and "outcome"	Paraclinical outcome	Mean cervical spinal cord CSA	Spinal Cord Atrophy in Multiple Sclerosis: A Systematic Review and Meta-Analysis	Courtney Casserly	2018-11-01	10.1111/jon.12553	1	0
336	MEDLINE	"Multiple sclerosis" and "outcome"	Paraclinical outcome	New Gd-enhancing lesion	Subcutaneous ofatumumab in patients with relapsing-remitting multiple sclerosis: The MIRROR study	Amit Bar-Or	2018-05-01	10.1212/WNL.0000000000005516	1	0
337	MEDLINE	"Multiple sclerosis" and "outcome"	Paraclinical outcome	New/enlarging T2 lesions, Gd-enhancing lesions	Subgroup analysis of clinical and MRI outcomes in participants with a first clinical demyelinating event at risk of multiple sclerosis in the ORACLE-MS study	Bruce A C Cree	2021-04-01	10.1016/j.msard.2020.102695	1	0
338	MEDLINE	"Multiple sclerosis" and "outcome"	Paraclinical outcome	Brain volume, Gd-enhancing lesions	Switching to fingolimod in PREFERMS: Effect of treatment history and naïvety on clinical, MRI and treatment satisfaction outcomes	Samuel F Hunter	2020-10-01	10.1016/j.msard.2020.102346	1	0
339	MEDLINE	"Multiple sclerosis" and "outcome"	Paraclinical outcome	New T2 lesions, brain volume, sNfL	Temporal profile of serum neurofilament light in multiple sclerosis: Implications for patient monitoring	Peter A Calabresi	2021-09-01	10.1177/1352458520972573	1	0
340	MEDLINE	"Multiple sclerosis" and "outcome"	Paraclinical outcome	New/enlarging T2 lesions, T2 lesion load, T1 hypointense lesions, brain volume change	The ACROSS study: Long-term efficacy of fingolimod in patients with relapsing-remitting multiple sclerosis	T Derfuss	2020-03-01	10.1177/2055217320907951	1	0
341	MEDLINE	"Multiple sclerosis" and "outcome"	Paraclinical outcome	Brain parenchymal fraction, T2 lesion volume	The effect of alcohol and red wine consumption on clinical and MRI outcomes in multiple sclerosis	Camilo Diaz-Cruz	2017-10-01	10.1016/j.msard.2017.06.011	1	0
342	MEDLINE	"Multiple sclerosis" and "outcome"	Paraclinical outcome	New cortical lesions, regional GM atrophy	The effect of fingolimod on focal and diffuse grey matter damage in active MS patients	Albulena Bajrami	2018-09-01	10.1007/s00415-018-8952-2	1	0
343	MEDLINE	"Multiple sclerosis" and "outcome"	Paraclinical outcome	RNFL, total macular volume	The Effect of Glatiramer Acetate on Retinal Nerve Fiber Layer Thickness in Patients with Relapsing-Remitting Multiple Sclerosis: A Longitudinal Optical Coherence Tomography Study	Robert Zivadinov	2018-08-01	10.1007/s40263-018-0521-9	1	0
344	MEDLINE	"Multiple sclerosis" and "outcome"	Paraclinical outcome	Spinal cord CSA	The Effect of Glatiramer Acetate on Spinal Cord Volume in Relapsing-Remitting Multiple Sclerosis	Tarun Singhal	2017-01-01	10.1111/jon.12378	1	0
345	MEDLINE	"Multiple sclerosis" and "outcome"	Paraclinical outcome	Brain volume, T2 lesion load	The Effect of Smoking on Long-term Gray Matter Atrophy and Clinical Disability in Patients with Relapsing-Remitting Multiple Sclerosis	Ingrid Anne Lie	2022-06-01	10.1212/NXI.0000000000200008	1	0
346	MEDLINE	"Multiple sclerosis" and "outcome"	Paraclinical outcome	Number/volume of T2 lesions	The Effectiveness of Statins as Potential Therapy for Multiple Sclerosis: A Systematic Review of Randomized Controlled trials	Mohammed A Abdalla	2021-09-01	10.7759/cureus.18092	1	0
347	MEDLINE	"Multiple sclerosis" and "outcome"	Paraclinical outcome	Number of T2 lesions, Gd-enhancing lesions	The effects and side effects of laquinimod for the treatment of multiple sclerosis patients: a systematic review and meta-analysis of clinical trials	Faeze Rouhi	2020-05-01	10.1007/s00228-019-02827-6	1	0
348	MEDLINE	"Multiple sclerosis" and "outcome"	Paraclinical outcome	New/enlarging T2 lesions, Gd-enhancing lesions	The efficacy and safety of fingolimod in patients with relapsing multiple sclerosis: A meta-analysis	Ting Yang	2020-04-01	10.1111/bcp.14198	1	0
349	MEDLINE	"Multiple sclerosis" and "outcome"	Paraclinical outcome	T2 lesion volume	The impact of modifiable risk factors on lesion burden in patients with early multiple sclerosis	Lorena Lorefice	2019-12-01	10.1016/j.msard.2019.101886	1	0
350	MEDLINE	"Multiple sclerosis" and "outcome"	Paraclinical outcome	New T2 lesions, Gd-enhancing lesions	The impact of very short transition times on switching from Natalizumab to Fingolimod on imaging and clinical effectiveness outcomes in multiple sclerosis	Brandi Vollmer	2018-07-01	10.1016/j.jns.2018.04.021	1	0
351	MEDLINE	"Multiple sclerosis" and "outcome"	Paraclinical outcome	Number of T2 lesions, Gd-enhancing lesions	The long-term outcomes of CIS patients in the Barcelona inception cohort: Looking back to recognize aggressive MS	Mar Tintore	2020-11-01	10.1177/1352458519877810	1	0
352	MEDLINE	"Multiple sclerosis" and "outcome"	Paraclinical outcome	mRNFL and pRNFL, mGCL, mGCIPL, focal cortical volumes	The loss of macular ganglion cells begins from the early stages of disease and correlates with brain atrophy in multiple sclerosis patients	Anna M Pietroboni	2019-01-01	10.1177/1352458517740214	1	0
353	MEDLINE	"Multiple sclerosis" and "outcome"	Paraclinical outcome	Blood NfL, T2 lesion volume	The prognostic significance of early blood neurofilament light chain concentration and magnetic resonance imaging variables in relapse-onset multiple sclerosis	Thomas Williams	2022-08-01	10.1002/brb3.2700	1	0
354	MEDLINE	"Multiple sclerosis" and "outcome"	Paraclinical outcome	New/enlarging T2 lesions, Gd-enhancing lesions	The real-world effectiveness and safety of fingolimod in relapsing-remitting multiple sclerosis patients: An observational study	Guillermo Izquierdo	2017-04-01	10.1371/journal.pone.0176174	1	0
355	MEDLINE	"Multiple sclerosis" and "outcome"	Paraclinical outcome	Number of T2 lesions, Gd-enhancing lesions	Three-Year Effectiveness of Dimethyl Fumarate in Multiple Sclerosis: A Prospective Multicenter Real-World Study	Belen Pilo de la Fuente	2020-12-01	10.1007/s40263-020-00775-9	1	0
356	MEDLINE	"Multiple sclerosis" and "outcome"	Paraclinical outcome	New T2 lesion, Gd-enhancing lesions	Transitioning From S1P Receptor Modulators to B Cell-Depleting Therapies in Multiple Sclerosis: Clinical, Radiographic, and Laboratory Data	William M Rowles	2022-05-01	10.1212/NXI.0000000000001183	1	0
357	MEDLINE	"Multiple sclerosis" and "outcome"	Paraclinical outcome	New T2 lesions, Gd-enhancing lesions	Treatment of multiple sclerosis with rituximab: A multicentric Italian-Swiss experience	Chiara Zecca	2020-10-01	10.1177/1352458519872889	1	0
358	MEDLINE	"Multiple sclerosis" and "outcome"	Paraclinical outcome	New/enlarging T2 lesions, Gd-enhancing lesions	Trial of Minocycline in a Clinically Isolated Syndrome of Multiple Sclerosis	Luanne M Metz	2017-06-01	10.1056/NEJMoa1608889	1	0
359	MEDLINE	"Multiple sclerosis" and "outcome"	Paraclinical outcome	pRNFL, GCIPL	Using Acute Optic Neuritis Trials to Assess Neuroprotective and Remyelinating Therapies in Multiple Sclerosis	Magi Andorra	2020-02-01	10.1001/jamaneurol.2019.3283	1	0
360	MEDLINE	"Multiple sclerosis" and "outcome"	Paraclinical outcome	pRNFL, GCIPL	Validation of inter-eye difference thresholds in optical coherence tomography for identification of optic neuritis in multiple sclerosis	Gabriel Bsteh	2020-10-01	10.1016/j.msard.2020.102403	1	0
361	MEDLINE	"Multiple sclerosis" and "outcome"	Paraclinical outcome	Brain volume, GM and WM volume, cortical volume, deep GM volume, T2 lesion volume	Walking disability measures in multiple sclerosis patients: Correlations with MRI-derived global and microstructural damage	Dejan Jakimovski	2018-10-01	10.1016/j.jns.2018.08.020	1	0
362	MEDLINE	"Multiple sclerosis" and "outcome"	Paraclinical outcome	Brain parenchymal fraction, T2 lesion volume	Whole-brain atrophy assessed by proportional- versus registration-based pipelines from 3T MRI in multiple sclerosis	Christopher C Hemond	2018-08-01	10.1002/brb3.1068	1	0
363	MEDLINE	"Multiple sclerosis" and "outcome"	Paraclinical outcome	T2 lesion volume, brain parenchymal fraction	Younger age at multiple sclerosis onset is associated with worse outcomes at age 50	Gauruv Bose	2022-08-01	10.1136/jnnp-2022-329353	1	0
364	MEDLINE	"Multiple sclerosis" and "outcome"	Paraclinical outcome	New/enlarging T2 lesions, Gd-enhancing lesions	Cladribine tablets versus other disease-modifying oral drugs in achieving no evidence of disease activity (NEDA) in multiple sclerosis-A systematic review and network meta-analysis	Halina Bartosik-Psujek	2021-04-01	10.1016/j.msard.2021.102769	1	0
365	MEDLINE	"Multiple sclerosis" and "outcome"	Paraclinical outcome	New/enlarging T2 lesions, Gd-enhancing lesions	Five- and seven-year prognostic value of new effectiveness measures (NEDA, MEDA and six-month delayed NEDA) in relapsing-remitting multiple sclerosis	Elena Tsantes	2020-07-01	10.1016/j.jns.2020.116827	1	0
366	MEDLINE	"Multiple sclerosis" and "outcome"	Paraclinical outcome	New/enlarging T2 lesions, Gd-enhancing lesions	Prognostic Accuracy of NEDA-3 in Long-term Outcomes of Multiple Sclerosis	Luca Prosperini	2021-08-01	10.1212/NXI.0000000000001059	1	0
367	MEDLINE	"Multiple sclerosis" and "outcome"	Paraclinical outcome	New/enlarging T2 lesions, Gd-enhancing lesions, sNfL	Subcutaneous cladribine to treat multiple sclerosis: experience in 208 patients	Kimberley Allen-Philbey	2021-11-01	10.1177/17562864211057661	1	0
368	MEDLINE	"Multiple sclerosis" and "outcome"	Paraclinical outcome	New/enlarging T2 lesions, Gd-enhancing lesions	No evidence of disease activity (NEDA-3) and disability improvement after alemtuzumab treatment for multiple sclerosis: a 36-month real-world study	Luca Prosperini	2018-12-01	10.1007/s00415-018-9070-x	1	0
369	MEDLINE	"Multiple sclerosis" and "outcome"	Paraclinical outcome	New/enlarging T2 lesions, Gd-enhancing lesions, brain volume loss, sNfL	Plasma neurofilament light chain levels are predictors of disease activity in multiple sclerosis as measured by four-domain NEDA status, including brain volume loss	Jarmila Szilasiova	2021-11-01	10.1177/1352458521998039	1	0
370	MEDLINE	"Multiple sclerosis" and "outcome"	Paraclinical outcome	New/enlarging T2 lesions, Gd-enhancing lesions, sNfL	Correlation of selected serum protein levels with the degree of disability and NEDA-3 status in multiple sclerosis phenotypes	P Lamancova	2022-06-01	10.26355/eurrev_202206_28962	1	0
371	MEDLINE	"Multiple sclerosis" and "outcome"	Paraclinical outcome	New/enlarging T2 lesions, Gd-enhancing lesions	No evidence of disease activity-3 (NEDA-3) status in patients with relapsing remitting multiple sclerosis: Evidence from Saudi cohort receiving mainly Interferon	Azra Zafar	2021-06-01	10.1016/j.msard.2021.102875	1	0
372	MEDLINE	"Multiple sclerosis" and "outcome"	Paraclinical outcome	New/enlarging T2 lesions, Gd-enhancing lesions	Long-term evaluation of NEDA-3 status in relapsing-remitting multiple sclerosis patients after switching from natalizumab to fingolimod	Lara Diem	2018-08-01	10.1177/1756286418791103	1	0
373	MEDLINE	"Multiple sclerosis" and "outcome"	Paraclinical outcome	New/enlarging T2 lesions, Gd-enhancing lesions, brain volume loss, sNfL	Associations between neurofilament light chain levels, disease activity and brain atrophy in progressive multiple sclerosis	Jarmila Szilasiova	2021-06-01	10.5507/bp.2021.034	1	0
374	MEDLINE	"Multiple sclerosis" and "outcome"	Paraclinical outcome	New/enlarging T2 lesions, Gd-enhancing lesions	Real-world experience of ocrelizumab in multiple sclerosis in an Arab population	Beatriz Garcia-Canibano	2021-10-01	10.1080/21556660.2021.1989193	1	0
375	MEDLINE	"Multiple sclerosis" and "outcome"	Paraclinical outcome	New/enlarging T2 lesions, Gd-enhancing lesions, brain volume loss	Predictive validity of NEDA in the 16- and 21-year follow-up from the pivotal trial of interferon beta-1b	Douglas S Goodin	2021-05-01	10.1177/1352458518773511	1	0
376	MEDLINE	"Multiple sclerosis" and "outcome"	Paraclinical outcome	New/enlarging T2 lesions, Gd-enhancing lesions	Safety and efficacy of rituximab as first- and second line treatment in multiple sclerosis - A cohort study	Hilde Marie Torguaten	2021-01-01	10.1177/2055217320973049	1	0
377	MEDLINE	"Multiple sclerosis" and "outcome"	Paraclinical outcome	New/enlarging T2 lesions, Gd-enhancing lesions, brain volume loss, sNfL, CSF NfL	Neurofilament levels, disease activity and brain volume during follow-up in multiple sclerosis	Irene Hakansson	2018-07-01	10.1186/s12974-018-1249-7	1	0
378	MEDLINE	"Multiple sclerosis" and "outcome"	Paraclinical outcome	New/enlarging T2 lesions, Gd-enhancing lesions	No evidence of disease activity (NEDA) analysis by epochs in patients with relapsing multiple sclerosis treated with ocrelizumab vs interferon beta-1a	Eva Havrdova	2018-03-01	10.1177/2055217318760642	1	0
379	MEDLINE	"Multiple sclerosis" and "outcome"	Paraclinical outcome	New/enlarging T2 lesions, Gd-enhancing lesions, cortical lesions	NEDA-3 status including cortical lesions in the comparative evaluation of natalizumab versus fingolimod efficacy in multiple sclerosis	Marco Puthenparampil	2018-10-01	10.1177/1756286418805713	1	0
380	MEDLINE	"Multiple sclerosis" and "outcome"	Paraclinical outcome	New/enlarging T2 lesions, Gd-enhancing lesions	Early High Efficacy Treatment in Multiple Sclerosis Is the Best Predictor of Future Disease Activity Over 1 and 2 Years in a Norwegian Population-Based Registry	Cecilia Smith Simonsen	2021-06-01	10.3389/fneur.2021.693017	1	0
381	MEDLINE	"Multiple sclerosis" and "outcome"	Paraclinical outcome	New/enlarging T2 lesions, Gd-enhancing lesions	Peginterferon β-1a every 2 weeks increased achievement of no evidence of disease activity over 4 years in the ADVANCE and ATTAIN studies in patients with relapsing-remitting multiple sclerosis	Douglas L Arnold	2018-08-01	10.1177/1756286418795085	1	0
382	MEDLINE	"Multiple sclerosis" and "outcome"	Paraclinical outcome	New/enlarging T2 lesions, Gd-enhancing lesions, cortical lesions, cortical thinning	The CSF Profile Linked to Cortical Damage Predicts Multiple Sclerosis Activity	Robert Magliozzi	2020-09-01	10.1002/ana.25786	1	0
383	MEDLINE	"Multiple sclerosis" and "outcome"	Paraclinical outcome	New/enlarging T2 lesions, Gd-enhancing lesions	Early evidence of disease activity during fingolimod predicts medium-term inefficacy in relapsing-remitting multiple sclerosis	Laura Ferre	2021-08-01	10.1177/1352458520961690	1	0
384	MEDLINE	"Multiple sclerosis" and "outcome"	Paraclinical outcome	New/enlarging T2 lesions, Gd-enhancing lesions, sNfL	Neurofilament Light Chain Levels Are Associated with Disease Activity Determined by No Evident Disease Activity in Multiple Sclerosis Patients	Jarmila Szilasiova	2021-05-01	10.1159/000515806	1	0
385	MEDLINE	"Multiple sclerosis" and "outcome"	Paraclinical outcome	New/enlarging T2 lesions, Gd-enhancing lesions	Experience with rituximab therapy in a real-life sample of multiple sclerosis patients	Angelo Bellinvia	2020-10-01	10.1007/s10072-020-04434-1	1	0
386	MEDLINE	"Multiple sclerosis" and "outcome"	Paraclinical outcome	New/enlarging T2 lesions, Gd-enhancing lesions, brain volume loss, sNfL	Serum neurofilament light chain reflects inflammation-driven neurodegeneration and predicts delayed brain volume loss in early stage of multiple sclerosis	Barbora Srpova	2021-01-01	10.1177/1352458519901272	1	0
387	MEDLINE	"Multiple sclerosis" and "outcome"	Paraclinical outcome	New/enlarging T2 lesions, Gd-enhancing lesions	Effectiveness of fingolimod in real-world relapsing-remitting multiple sclerosis Italian patients: the GENIUS study	Giancarlo Comi	2020-10-01	10.1007/s10072-020-04380-y	1	0
388	MEDLINE	"Multiple sclerosis" and "outcome"	Paraclinical outcome	New/enlarging T2 lesions, Gd-enhancing lesions	Comparable efficacy and safety of dimethyl fumarate and teriflunomide treatment in Relapsing-Remitting Multiple Sclerosis: an Italian real-word multicenter experience	Emanuele D'Amico	2018-09-01	10.1177/1756286418796404	1	0
389	MEDLINE	"Multiple sclerosis" and "outcome"	Paraclinical outcome	New/enlarging T2 lesions, Gd-enhancing lesions, brain volume loss	Brain volume loss and no evidence of disease activity over 3 years in multiple sclerosis patients under interferon beta 1a subcutaneous treatment	J I Rojas	2019-01-01	10.1016/j.jocn.2018.10.095	1	0
390	MEDLINE	"Multiple sclerosis" and "outcome"	Paraclinical outcome	New/enlarging T2 lesions, Gd-enhancing lesions	Dimethyl fumarate-induced lymphocyte count drop is related to clinical effectiveness in relapsing-remitting multiple sclerosis	E Tsantes	2021-01-01	10.1111/ene.14538	1	0
391	MEDLINE	"Multiple sclerosis" and "outcome"	Paraclinical outcome	New/enlarging T2 lesions, Gd-enhancing lesions, sNfL	Measurement of neurofilaments improves stratification of future disease activity in early multiple sclerosis	Tomas Uher	2021-11-01	10.1177/13524585211047977	1	0
392	MEDLINE	"Multiple sclerosis" and "outcome"	Paraclinical outcome	New/enlarging T2 lesions, Gd-enhancing lesions	Relapse Rate and MRI Activity in Young Adult Patients With Multiple Sclerosis: A Post Hoc Analysis of Phase 3 Fingolimod Trials	Jutta Gärtner	2018-05-01	10.1177/2055217318778610	1	0
393	MEDLINE	"Multiple sclerosis" and "outcome"	Paraclinical outcome	New/enlarging T2 lesions, Gd-enhancing lesions	Progression of a series of patients with relapsing-remitting multiple sclerosis treated for 7 years with natalizumab using the "no evidence of disease activity" parameter	A Pato Pato	2021-06-01	10.1016/j.nrleng.2020.02.001	1	0
394	MEDLINE	"Multiple sclerosis" and "outcome"	Paraclinical outcome	New/enlarging T2 lesions, Gd-enhancing lesions	The real-world effectiveness of natalizumab and fingolimod in relapsing-remitting multiple sclerosis. An Italian multicentre study	Erica Curti	2019-08-01	10.1016/j.msard.2019.05.026	1	0
395	MEDLINE	"Multiple sclerosis" and "outcome"	Paraclinical outcome	New/enlarging T2 lesions, Gd-enhancing lesions	Efficacy, safety and patient reported outcomes in patients with active relapsing multiple sclerosis treated with ocrelizumab: Final results from the PRO-MSACTIVE study	Eric Manchon	2022-08-01	10.1016/j.msard.2022.104109	1	0
396	MEDLINE	"Multiple sclerosis" and "outcome"	Paraclinical outcome	New/enlarging T2 lesions, Gd-enhancing lesions, brain volume loss	Brain volume loss is present in Japanese multiple sclerosis patients with no evidence of disease activity	Hiroaki Yokote	2018-10-01	10.1007/s10072-018-3487-y	1	0
397	MEDLINE	"Multiple sclerosis" and "outcome"	Paraclinical outcome	New/enlarging T2 lesions, Gd-enhancing lesions	Effectiveness of Natalizumab in Achieving No Evidence of Disease Activity (NEDA-3)-Data From a Local Norwegian Cohort	Andreas K Jaklin	2021-10-01	10.3389/fneur.2021.765837	1	0
398	MEDLINE	"Multiple sclerosis" and "outcome"	Paraclinical outcome	New/enlarging T2 lesions, Gd-enhancing lesions	Efficacy and safety of ocrelizumab in patients with relapsing-remitting multiple sclerosis with suboptimal response to prior disease-modifying therapies: A primary analysis from the phase 3b CASTING single-arm, open-label trial	Patrick Vermersch	2022-03-01	10.1111/ene.15171	1	0
399	MEDLINE	"Multiple sclerosis" and "outcome"	Paraclinical outcome	New/enlarging T2 lesions, Gd-enhancing lesions	Natalizumab for Achieving Relapse-Free, T1 Gadolinium-Enhancing-Lesion-Free, and T2 Lesion-Free Status in Japanese Multiple Sclerosis Patients: A Phase 2 Trial Subanalysis	Takahiko Saida	2017-06-01	10.1007/s40120-016-0062-4	1	0
400	MEDLINE	"Multiple sclerosis" and "outcome"	Paraclinical outcome	New/enlarging T2 lesions, Gd-enhancing lesions	The effectiveness of interferon beta versus glatiramer acetate and natalizumab versus fingolimod in a Polish real-world population	Katarzyna Kapica-Topczewska	2019-10-01	10.1371/journal.pone.0223863	1	0
401	MEDLINE	"Multiple sclerosis" and "outcome"	Paraclinical outcome	New/enlarging T2 lesions, Gd-enhancing lesions, brain volume change, pRNFL	Natalizumab stabilizes physical, cognitive, MRI, and OCT markers of disease activity: A prospective, non-randomized pilot study	Garrick D Talmage	2017-04-01	10.1371/journal.pone.0173299	1	0
402	MEDLINE	"Multiple sclerosis" and "outcome"	Paraclinical outcome	New/enlarging T2 lesions, Gd-enhancing lesions	No evidence of disease activity including cognition (NEDA-3 plus) in naïve pediatric multiple sclerosis patients treated with natalizumab	Monica Margoni	2020-01-01	10.1007/s00415-019-09554-z	1	0
403	MEDLINE	"Multiple sclerosis" and "outcome"	Paraclinical outcome	sNfL	Serum neurofilament light chain is a useful biomarker in pediatric multiple sclerosis	Marie-Christine Reinert	2020-05-01	10.1212/NXI.0000000000000749	1	0
404	MEDLINE	"Multiple sclerosis" and "outcome"	Paraclinical outcome	sNfL	Serum neurofilament light-chain levels in children with monophasic myelin oligodendrocyte glycoprotein-associated disease, multiple sclerosis, and other acquired demyelinating syndrome	Eva-Maria Wendel	2022-09-01	10.1177/13524585221081090	1	0
405	MEDLINE	"Multiple sclerosis" and "outcome"	Paraclinical outcome	New/enlarging T2 lesions, Gd-enhancing lesions	Use of Disease-Modifying Therapies in Pediatric Relapsing-Remitting Multiple Sclerosis in the United Kingdom	Omar A Abdel-Mannan	2021-05-01	10.1212/NXI.0000000000001008	1	0
406	MEDLINE	"Multiple sclerosis" and "outcome"	Paraclinical outcome	New/enlarging T2 lesions, Gd-enhancing lesions	The Use of Natalizumab in Pediatric Patients With Active Relapsing Multiple Sclerosis: A Prospective Study	Raed Alroughani	2017-05-01	10.1016/j.pediatrneurol.2017.01.017	1	0
407	MEDLINE	"Multiple sclerosis" and "outcome"	Paraclinical outcome	New T2 lesions	Safety and Efficacy of Delayed-Release Dimethyl Fumarate in Pediatric Patients With Relapsing Multiple Sclerosis (FOCUS)	Raed Alroughani	2018-06-01	10.1016/j.pediatrneurol.2018.03.007	1	0
408	EMBASE	"Multiple sclerosis" and "outcome"	Paraclinical outcome	pRNFL, GCIPL, INL, ONL	Longitudinal retinal imaging study of newly diagnosed relapsing-remitting multiple sclerosis in Scottish population: baseline and 12 months follow-up profile of FutureMS retinal imaging cohort	Yingdi Chen	2022-07-01	10.1136/bmjophth-2022-001024	1	0
409	EMBASE	"Multiple sclerosis" and "outcome"	Paraclinical outcome	New/enlarging T2 lesions, Gd-enhancing lesions	Clinical outcomes of patients with multiple sclerosis treated with ocrelizumab in a US community MS center: an observational study	Kyle Smoot	2021-07-01	10.1136/bmjno-2020-000108	1	0
410	EMBASE	"Multiple sclerosis" and "outcome"	Paraclinical outcome	New/enlarging T2 lesions, Gd-enhancing lesions	Safety and efficacy of fingolimod in Iranian patients with relapsing-remitting multiple sclerosis	Fatemeh Yavari	2021-03-01	10.32598/bcn.12.2.1681.1	1	0
411	EMBASE	"Multiple sclerosis" and "outcome"	Paraclinical outcome	Gd-enhancing lesions	Ocrelizumab in Multiple Sclerosis: A real-world study from Spain	Angel P Sempere	2021-01-01	10.3389/fneur.2020.59230	1	0
412	EMBASE	"Multiple sclerosis" and "outcome"	Paraclinical outcome	New T2 lesions, Gd-enhancing lesions	Effectiveness of Dimethyl Fumarate in Real-World Clinical Practice and Strategy to Minimize Adverse Effects and Use of Healthcare Resources	Ana Rodriguez-Regal	2021-01-01	10.2147/PPA.S284425	1	0
413	EMBASE	"Multiple sclerosis" and "outcome"	Paraclinical outcome	Brain volume	The Effect of Body Mass Index on Brain Volume and Cognitive Function in Relapsing–Remitting Multiple sclerosis: A CombiRx Secondary Analysis	Aliza Bitton Ben-Zacharia	2021-11-01	10.1177/11795735211042173	1	0
414	EMBASE	"Multiple sclerosis" and "outcome"	Paraclinical outcome	New/enlarging T2 lesions, Gd-enhancing lesions, brain atrophy	High-dose vitamin D supplementation in multiple sclerosis – results from the randomized EVIDIMS (efficacy of vitamin D supplementation in multiple sclerosis) trial	Jan Dörr and Priscilla Bäcker-Koduah	2020-01-01	10.1177/2055217320903474	1	0
415	EMBASE	"Multiple sclerosis" and "outcome"	Paraclinical outcome	Number of T2 lesions, T2 lesion volume, new T2 lesions, pRNFL, ventricular volume	Early imaging predictors of longer term multiple sclerosis risk and severity in acute optic neuritis	2019-07-01	10.1177/2055217319863122	1	0
416	EMBASE	"Multiple sclerosis" and "outcome"	Paraclinical outcome	CSF NfL, T2 lesion number	High neurofilament levels are associated with clinically definite multiple sclerosis in children and adults with clinically isolated syndrome	Roos M van der Vuurst de Vries	2018-05-01	10.1177/1352458518775303	1	0
417	EMBASE	"Multiple sclerosis" and "outcome"	Paraclinical outcome	Whole brain, GM, thalamus and corpus callosum volume	Pathological cut-offs of global and regional brain volume loss in multiple sclerosis	Tomas Uher	2017-11-01	10.1177/1352458517742739	1	0
418	EMBASE	"Multiple sclerosis" and "outcome"	Paraclinical outcome	Number and volumes of T2 and Gd-enhancing lesions	Long-term, single-arm, open-label, multicenter phase 2/4 study of glatiramer acetate by subcutaneous injection in Japanese patients with relapsing–remitting multiple sclerosis	Takashi Yamamura	2018-11-01	10.1111/cen3.12485	1	0
419	EMBASE	"Multiple sclerosis" and "outcome"	Paraclinical outcome	New/enlarging T2 lesions, Gd-enhancing lesions, T1 hypointense lesions	Efficacy of dimethyl fumarate in Japanese multiple sclerosis patients: interim analysis of randomized, double-blind APEX study and its open-label extension	T Kondo	2019-07-01	10.1177/2055217319864974	1	0
420	EMBASE	"Multiple sclerosis" and "outcome"	Paraclinical outcome	New T2 lesion, Gd-enhancing lesions	Discontinuation and comparative effectiveness of dimethyl fumarate and fingolimod in 2 centers	Brandi Vollmer	2018-08-01	10.1212/CPJ.0000000000000487	1	0
421	EMBASE	"Multiple sclerosis" and "outcome"	Paraclinical outcome	Brain volume loss	Teriflunomide slows BVL in relapsing MS	Ernst-Wilhelm Radue	2017-09-01	10.1212/NXI.0000000000000390	1	0
422	EMBASE	"Multiple sclerosis" and "outcome"	Paraclinical outcome	New/enlarging T2 lesions	Predicting long-term disability outcomes in patients with MS treated with teriflunomide in TEMSO	Maria Pia Sormani	2017-09-01	10.1212/NXI.0000000000000379	1	0
423	Cochrane Library	"Multiple sclerosis" and "outcome"	Paraclinical outcome	New/enlarging T2 lesions, Gd-enhancing lesions, brain volume change	Peginterferon beta-1a improves MRI measures and increases the proportion of patients with no evidence of disease activity in relapsing-remitting multiple sclerosis: 2-year results from the ADVANCE randomized controlled trial	Arnold DL	2017-03-01	10.1186/s12883-017-0799-0	1	0
424	Cochrane Library	"Multiple sclerosis" and "outcome"	Paraclinical outcome	New/enlarging T2 lesions, Gd-enhancing lesions	Early first-line treatment response and subsequent disability worsening in relapsing-remitting multiple sclerosis	Koch MW	2022-04-01	10.1111/ene.15220	1	0
425	Cochrane Library	"Multiple sclerosis" and "outcome"	Paraclinical outcome	New/enlarging T2 lesions, T1 hypointense lesions, Gd-enhancing lesions	Peginterferon beta-1a reduces the evolution of MRI lesions to black holes in patients with RRMS: a post hoc analysis from the ADVANCE study	Arnold DL	2018-04-01	10.1007/s00415-017-8544-6	1	0
426	Cochrane Library	"Multiple sclerosis" and "outcome"	Paraclinical outcome	New T2 lesions, Gd-enhancing lesions	Clinical and MRI efficacy of sc IFN beta 1a in patients with relapsing MS appearing to transition to secondary progressive MS: post hoc analyses of PRISMS and SPECTRIMS	Freedman MS	2019-12-01	10.1007/s00415-019-09532-5	1	0
427	Cochrane Library	"Multiple sclerosis" and "outcome"	Paraclinical outcome	New/enlarging T2 lesions, Gd-enhancing lesions	Evaluation of no evidence of progression or active disease (NEPAD) in patients with primary progressive multiple sclerosis in the ORATORIO trial	Wolinsky JS	2019-09-01	10.1002/ana.25313	1	0
428	Cochrane Library	"Multiple sclerosis" and "outcome"	Paraclinical outcome	New/enlarging T2 lesions, Gd-enhancing lesions	Efficacy and safety of ozanimod in multiple sclerosis: dose-blinded extension of a randomized phase II study	Cohen JA	2020-06-01	10.1177/1352458518789884	1	0
429	Cochrane Library	"Multiple sclerosis" and "outcome"	Paraclinical outcome	New/enlarging T2 lesions, Gd-enhancing lesions	Fingolimod vs dimethyl fumarate in multiple sclerosis	Luca Prosperini	2018-07-01	10.1212/WNL.0000000000005772	1	0

## Sheet: SLR screening PRO
Supplemental Table 1. Screening list for patient reported outcome.
Exact search term	Database	de facto ID	Category	Outcome(s)	Full study title	First author	Date of Publication	Link	Kommentar	old#ID	round#2 excluded or included	Included	Excluded	comment
"Multiple sclerosis" and "outcome"	MEDLINE	3	Patient reported outcome	GHQ-28; SF-36	The effects of probiotic Saccharomyces boulardii on the mental health, quality of life, fatigue, pain, and indices of inflammation and oxidative stress in patients with multiple sclerosis: study protocol for a double-blind randomized controlled clinical trial	Aghamohammadi D	2019-06-24	doi: 10.1186/s13063-019-3454-9		281	excluded	0	1	EXCLUDE: study protocol
"Multiple sclerosis" and "outcome"	MEDLINE	9	Patient reported outcome	MSWS	Experience with fampridine in clinical practice: analysis of a possible marker of clinical response	Alvarez-Payero M,	2017-10-01	doi: 10.1080/00207454.2017.1279614	kann artikel nicht öffnen	171	excluded	0	1	EXCLUDE: article not accessible
"Multiple sclerosis" and "outcome"	MEDLINE	10	Patient reported outcome	MSIS-29; MSFSS; MSSES; HADS; PANAS; ASHS; HEIQ	Development and feasibility of the Help to Overcome Problems Effectively (HOPE) self-management intervention for people living with multiple sclerosis	Anderson JK,	2017-06-01	doi: 10.1080/09638288.2016.1181211		155	excluded	0	1	EXCLUDE: publication 2016
"Multiple sclerosis" and "outcome"	MEDLINE	13	Patient reported outcome	MFIS; HADS; CGI; CRQ	Effects of Transcranial Direct Current Stimulation on Hand Dexterity in Multiple Sclerosis: A Design for a Randomized Controlled Trial	Ayache SS,	2020-03-23	doi: 10.3390/brainsci10030185.		318	excluded	0	1	EXCLUDE: study protocol
"Multiple sclerosis" and "outcome"	MEDLINE	14	Patient reported outcome	MSIS-29; FSMC; GRS; MSWS; RMI	Responsiveness and meaningful improvement of mobility measures following MS rehabilitation.	Baert I	2018-11-13	DOI: 10.1212/WNL.0000000000006532		243	excluded	0	1	EXCLUDE: article not accessible
"Multiple sclerosis" and "outcome"	MEDLINE	17	Patient reported outcome	MSQoL-54; QIDS-SR	Impact of short-term cycle ergometer training on quality of life, cognition and depressive symptomatology in multiple sclerosis patients: a pilot study.	Barry A	2018-03-01	DOI: 10.1007/s10072-017-3230-0		200	excluded	0	1	EXCLUDE: article not accessible
"Multiple sclerosis" and "outcome"	MEDLINE	33	Patient reported outcome	FSS; MFIS; HADS; CRQ; CGI	Bifrontal transcranial direct current stimulation modulates fatigue in multiple sclerosis: a randomized sham-controlled study	Chalah MA,	2020-06-01	doi: 10.1007/s00702-020-02166-2		326	excluded	0	1	EXCLUDE: article not accessible
"Multiple sclerosis" and "outcome"	MEDLINE	42	Patient reported outcome	MSIS-29; SLCVA; MSWSM; NFI; EQ-5D;	Multiple Sclerosis Society Clinical Trials Network. Multiple Sclerosis-Secondary Progressive Multi-Arm Randomisation Trial (MS-SMART): a multiarm phase IIb randomised, double-blind, placebo-controlled clinical trial comparing the efficacy of three neuroprotective drugs in secondary progressive multiple sclerosis.	Connick P	2018-08-30	DOI: 10.1136/bmjopen-2018-021944		231	excluded	0	1	EXCLUDE: study protocol
"Multiple sclerosis" and "outcome"	MEDLINE	46	Patient reported outcome	MFIS; MSIS-29; BDI	Effect of dalfampridine on information processing speed impairment in multiple sclerosis	De Giglio L	2019-08-20	doi: 10.1212/WNL.0000000000007970		289	excluded	0	1	EXCLUDE: article not accessible
"Multiple sclerosis" and "outcome"	MEDLINE	52	Patient reported outcome	I-QOL	The effect of cortical versus sacral repetitive magnetic stimulation on lower urinary tract dysfunction in patients with multiple sclerosis.	El-Habashy H,	2020-02-01	doi: 10.1007/s13760-019-01257-6		313	excluded	0	1	EXCLUDE: article not accessible
"Multiple sclerosis" and "outcome"	MEDLINE	57	Patient reported outcome	FSS; PHQ-9; SF-36; MSIS-29; MSWS	Monitoring long-term efficacy of fampridine in gait-impaired patients with multiple sclerosis.	Filli L	2017-02-28	doi: 10.1212/WNL.0000000000003656		149	excluded	0	1	EXCLUDE: article not accessible
"Multiple sclerosis" and "outcome"	MEDLINE	58	Patient reported outcome	MSWS	Predicting responsiveness to fampridine in gait-impaired patients with multiple sclerosis.	Filli L	2019-02-01	doi: 10.1111/ene.13805		253	excluded	0	1	EXCLUDE: article not accessible
"Multiple sclerosis" and "outcome"	MEDLINE	59	Patient reported outcome	MSSES; PDQ; CES-D; IPA	A multi-site, randomized controlled trial of MS INFoRm, a fatigue self-management website for persons with multiple sclerosis: rationale and study protocol.	Finlayson M	2019-06-25	doi: 10.1186/s12883-019-1367-6		282	excluded	0	1	EXCLUDE: study protocol
"Multiple sclerosis" and "outcome"	MEDLINE	62	Patient reported outcome	EQ-5D	Comparative effectiveness using a matching-adjusted indirect comparison between delayed-release dimethyl fumarate and fingolimod for the treatment of multiple sclerosis	Fox RJ	2017-02-01	doi: 10.1080/03007995.2016.1248380	laut Abstract. Komme in den Article nicht rein	146	excluded	0	1	EXCLUDE: article not accessible
"Multiple sclerosis" and "outcome"	MEDLINE	67	Patient reported outcome	PedsQL4.0;	A multicenter, observational, prospective study of self- and parent-reported quality of life in adolescent multiple sclerosis patients self-administering interferon-β1a using RebiSmart™-the FUTURE study	Ghezzi	2017-11-01	doi: 10.1007/s10072-017-3091-6		178	excluded	0	1	EXCLUDE: article not accessible
"Multiple sclerosis" and "outcome"	MEDLINE	69	Patient reported outcome	CDRS; MSQoL-54; PSS; HADS	Effectiveness of a group resilience intervention for people with multiple sclerosis delivered via frontline services	Giovannetti AM	2021-08-18	doi: 10.1080/09638288.2021		390	excluded	0	1	EXCLUDE: article not accessible
"Multiple sclerosis" and "outcome"	MEDLINE	70	Patient reported outcome	NBSS; MusiQoL	B3 agonists or anticholinergics in the treatment of the lower urinary tract dysfunction in patients with multiple sclerosis?-A randomized study	Glykas I	2021-08-01	doi: 10.1007/s00345-020-03555-8		385	excluded	0	1	EXCLUDE: article not accessible
"Multiple sclerosis" and "outcome"	MEDLINE	73	Patient reported outcome	SF-36; MADR	Evaluation of the Impact of Cognitive Training on Quality of Life in Patients with Multiple Sclerosis	Grasso MG	2017-01-01	doi: 10.1159/000478726		143	excluded	0	1	EXCLUDE: article not accessible
"Multiple sclerosis" and "outcome"	MEDLINE	74	Patient reported outcome	MFIS; SF-36	Exploring the feasibility of a mild and short 4-week combined upper limb and breathing exercise program as a possible home base program to decrease fatigue and improve quality of life in ambulatory and non-ambulatory multiple sclerosis individuals.	Grubić Kezele T,	2019-04-01	doi: 10.1007/s10072-019-3707-0		263	excluded	0	1	EXCLUDE: article not accessible
"Multiple sclerosis" and "outcome"	MEDLINE	75	Patient reported outcome	MFS; SF-36; CGI-C; BDI	Open study with (-)-OSU6162 in multiple sclerosis-related fatigue.	Haghighi S,	2018-12-01	DOI: 10.1111/ane.13007		245	excluded	0	1	EXCLUDE: article not accessible
"Multiple sclerosis" and "outcome"	MEDLINE	77	Patient reported outcome	MusiQoL; SEI; MADRS; HAMA; MCQ-30; EMIF-SEP	Neuropsychological management of multiple sclerosis: evaluation of a supervised and customized cognitive rehabilitation program for self-used at home (SEPIA): protocol for a randomized controlled trial	Harand C	2019-10-29	doi: 10.1186/s13063-019-3715-7		295	excluded	0	1	EXCLUDE: study protocol
"Multiple sclerosis" and "outcome"	MEDLINE	79	Patient reported outcome	DHI; MFIS; PDQ; SF-36	Efficacy of Balance and Eye-Movement Exercises for Persons With Multiple Sclerosis (BEEMS).	Hebert JR,	2018-02-27	DOI: 10.1212/WNL.0000000000005013		199	excluded	0	1	EXCLUDE: article not accessible
"Multiple sclerosis" and "outcome"	MEDLINE	80	Patient reported outcome	MSQoL-54	Comparison of two high doses of oral methylprednisolone for multiple sclerosis relapses: a pilot, multicentre, randomized, double-blind, non-inferiority trial	Hervás-García JV,	2019-03-01	doi: 10.1111/ene.13851		256	excluded	0	1	EXCLUDE: article not accessible
"Multiple sclerosis" and "outcome"	MEDLINE	84	Patient reported outcome	MSIS-29; FSS; HADS	Feasibility and initial efficacy of a high-intensity interval training program using adaptive equipment in persons with multiple sclerosis who have walking disability: study protocol for a single-group, feasibility trial.	Hubbard EA,	2020-11-25	doi: 10.1186/s13063-020-04887-x.		351	excluded	0	1	EXCLUDE: study protocol
"Multiple sclerosis" and "outcome"	MEDLINE	88	Patient reported outcome	FSMC; HADS; PROMIS;	Influence of different rehabilitative aerobic exercise programs on (anti-) inflammatory immune signalling, cognitive and functional capacity in persons with MS - study protocol of a randomized controlled trial.	Joisten N	2019-03-08	doi: 10.1186/s12883-019-1267-9		259	excluded	0	1	EXCLUDE: study protocol
"Multiple sclerosis" and "outcome"	MEDLINE	94	Patient reported outcome	SF-36; USEQ	The effect of a telerehabilitation virtual reality intervention on functional upper limb activities in people with multiple sclerosis: a study protocol for the TEAMS pilot randomized controlled trial.	Kalron A	2020-08-12	doi: 10.1186/s13063-020-04650-2		338	excluded	0	1	EXCLUDE: study protocol
"Multiple sclerosis" and "outcome"	MEDLINE	99	Patient reported outcome	FSS; MSIS-29	The effect of intermittent vs. continuous walking on distance to fatigue in persons with multiple sclerosis.	Karpatkin H	2022-03-17	10.1080/09638288.2021.2018055		420	excluded	0	1	EXCLUDE: article not accessible
"Multiple sclerosis" and "outcome"	MEDLINE	105	Patient reported outcome	BDI; STAI; MFIS; MSQoL-54; WOC; ACHCS; RSA; PSS; TAQ; TSQ; EQ-5D;	Comparison of the effectiveness of a tailored cognitive behavioural therapy with a supportive listening intervention for depression in those newly diagnosed with multiple sclerosis (the ACTION-MS trial): protocol of an assessor-blinded, active comparator, randomised controlled trial	Kiropoulos L	2020-01-20	doi: 10.1186/s13063-019-4018-8		311	excluded	0	1	EXCLUDE: study protocol
"Multiple sclerosis" and "outcome"	MEDLINE	109	Patient reported outcome	MFIS; MSQoL-54	Hydroxychloroquine for Primary Progressive Multiple Sclerosis	Koch MW	2021-12-01	doi: 10.1002/ana.26239		407	excluded	0	1	EXCLUDE: article not accessible
"Multiple sclerosis" and "outcome"	MEDLINE	112	Patient reported outcome	OAB; Qualiveen	Efficacy of fesoterodine fumarate (8 mg) in neurogenic detrusor overactivity due to spinal cord lesion or multiple sclerosis: A prospective study.	Konstantinidis C	2021-11-01	doi: 10.1002/nau.24790		400	excluded	0	1	EXCLUDE: article not accessible
"Multiple sclerosis" and "outcome"	MEDLINE	114	Patient reported outcome	SESS; MFIS	High-frequency repetitive transcranial magnetic stimulation and intermittent theta-burst stimulation for spasticity management in secondary progressive multiple sclerosis.	Korzhova J,	2019-04-01	doi: 10.1111/ene.13877		266	excluded	0	1	EXCLUDE: article not accessible
"Multiple sclerosis" and "outcome"	MEDLINE	116	Patient reported outcome	MFIS; FSS; PHQ-9; MSIS-29; SR-EDSS; STOP-BANG; ISS; RLSDI; ESS; SHI; MSQoL-54; PROMIS; NeuroQoL; PGIC; GAD7	A randomized pragmatic trial of telephone-delivered cognitive behavioral-therapy, modafinil, and combination therapy of both for fatigue in multiple sclerosis: The design of the "COMBO-MS" trial	Kratz AL	2018-09-01	doi: 10.1016/j.cct.2019.105821		232	excluded	0	1	EXCLUDE: study protocol
"Multiple sclerosis" and "outcome"	MEDLINE	124	Patient reported outcome	SF-36; CES-D; PANAS; STAI; LOT-R	Short Report: A Pilot Study of a Group Positive Psychology Intervention for Patients with Multiple Sclerosis	Leclaire K	2018-05-01	DOI: 10.7224/1537-2073.2017-002		446	excluded	0	1	ECLUDE: short report
"Multiple sclerosis" and "outcome"	MEDLINE	131	Patient reported outcome	EQ-5D; BDI; SASMSSS; FAMS; HCDS	The Effect of Broad-Spectrum Dietary Supplementation on Quality of Life, Symptom Severity, and Functioning in Multiple Sclerosis.	McDaniel HR	2020-01-01	doi: 10.1080/19390211.2019.1651435	artikel nicht einsehbar	306	excluded	0	1	EXCLUDE: article not accessible
"Multiple sclerosis" and "outcome"	MEDLINE	137	Patient reported outcome	GLTEQ; IPAQ; MSWS; PDQ; MSNQ; MFIS; HADS; SF-MPQ; PSQI; SF-36; ESES; EGSS; LLFDI	Phase-III, randomized controlled trial of the behavioral intervention for increasing physical activity in multiple sclerosis: Project BIPAMS	Motl RW	2018-08-01	DOI: 10.1016/j.cct.2018.06.017		226	excluded	0	1	EXCLUDE: study protocol
"Multiple sclerosis" and "outcome"	MEDLINE	138	Patient reported outcome	MFIS; MSQoL-54	The effects of modified anti-inflammatory diet on fatigue, quality of life, and inflammatory biomarkers in relapsing-remitting multiple sclerosis patients: a randomized clinical trial	Mousavi-Shirazi-Fard Z	2021-07-01	doi: 10.1080/00207454.2020.1750398		383	excluded	0	1	EXCLUDE: article not accessible
"Multiple sclerosis" and "outcome"	MEDLINE	139	Patient reported outcome	MSQoL-54	Effects of robot-assisted gait training combined with virtual reality on motor and cognitive functions in patients with multiple sclerosis: A pilot, single-blind, randomized controlled trial.	Munari D	2020-01-01	doi: 10.3233/RNN-190974	artikel nicht einsehbar	307	excluded	0	1	EXCLUDE: article not accessible
"Multiple sclerosis" and "outcome"	MEDLINE	159	Patient reported outcome	MMIC; RIKNO; HAQUAMS; HADS	Nurse-led immunotreatment DEcision Coaching In people with Multiple Sclerosis (DECIMS) - Feasibility testing, pilot randomised controlled trial and mixed methods process evaluation.	Rahn AC,	2018-02-01	DOI: 10.1016/j.ijnurstu.2017.08.011		196	excluded	0	1	EXCLUDE: Validation study
"Multiple sclerosis" and "outcome"	MEDLINE	163	Patient reported outcome	MSQoL-54; HRSD; FIM	The role of Sativex in robotic rehabilitation in individuals with multiple sclerosis: Rationale, study design, and methodology.	Russo M,	2017-11-01	doi: 10.1097/MD.0000000000008826		179	excluded	0	1	EXCLUDE: study protocol
"Multiple sclerosis" and "outcome"	MEDLINE	171	Patient reported outcome	CES-D; PHQ-9; MSIS-29; GAD-7; FSS; BPI-SF	The evaluation of an online mindfulness program for people with multiple sclerosis: study protocol.	Sesel AL	2019-06-14	doi: 10.1186/s12883-019-1356-9		280	excluded	0	1	EXCLUDE: study protocol
"Multiple sclerosis" and "outcome"	MEDLINE	192	Patient reported outcome	FSS;	Vestibular rehabilitation has positive effects on balance, fatigue and activities of daily living in highly disabled multiple sclerosis people: A preliminary randomized controlled trial.	Tramontano M	2018-01-01	DOI: 10.3233/RNN-180850		191	excluded	0	1	EXCLUDE: article not accessible
"Multiple sclerosis" and "outcome"	MEDLINE	199	Patient reported outcome	MSQ; MFIS; MSQoL-54; MSIS-29; HADS; PSQI; FFQ; MHI; PDQ; FSMCF; PSS	ietary approaches to treat MS-related fatigue: comparing the modified Paleolithic (Wahls Elimination) and low saturated fat (Swank) diets on perceived fatigue in persons with relapsing-remitting multiple sclerosis: study protocol for a randomized controlled trial.	Wahls T	2018-06-04	DOI: 10.1186/s13063-018-2680-x		214	excluded	0	1	EXCLUDE: study protocol
"Multiple sclerosis" and "outcome"	MEDLINE	204	Patient reported outcome	PROMIS	Compressive Cervical Myelopathy in Patients With Demyelinating Disease of the Central Nervous System: Improvement After Surgery Despite a Late Diagnosis	Youssef C	2021-02-05	doi: 10.7759/cureus.13161		358	excluded	0	1	EXCLUDE: only a subgroup
"Multiple sclerosis" and "outcome"	MEDLINE	205	Patient reported outcome	MSQoL-54; SEP-59	High-intensity interval training combined with resistance training improves physiological capacities, strength and quality of life in multiple sclerosis patients: a pilot study	Zaenker P	2018-02-01	DOI: 10.23736/S1973-9087.17.04637-8		198	excluded	0	1	EXCLUDE: article not accessible
"Multiple sclerosis" and "outcome"	MEDLINE	207	Patient reported outcome	MSIS-29	Baseline and overtime variations of soluble adhesion molecule plasma concentrations are associated with mobility recovery after rehabilitation in multiple sclerosis patients.	Ziliotto N	2021-03-15	doi: 10.1016/j.jneuroim.2020.577473		366	excluded	0	1	EXCLUDE: same cohort as in no206
"Multiple sclerosis" and "patient reported outcome"	MEDLINE	215	Patient reported outcome	PDQ; PSQI; PNAS; FSS	Exercise training and cognition in multiple sclerosis: The GET Smart trial protocol.	Bombardier CH	2021-05-01	doi: 10.1016/j.cct.2021.106331		26	excluded	0	1	EXCLUDE: study protocol
"Multiple sclerosis" and "patient reported outcome"	MEDLINE	228	Patient reported outcome	MSPS; PDDS; MusiQoL; TSQM	Patient-reported outcomes in patients with relapsing forms of MS switching to teriflunomide from other disease-modifying therapies: Results from the global Phase 4 Teri-PRO study in routine clinical practice	Coyle PK	2018-11-01	doi: 10.1016/j.msard.2018.09.017		67	excluded	0	1	EXCLUDE: same cohort as in no227
"Multiple sclerosis" and "patient reported outcome"	MEDLINE	229	Patient reported outcome	MSPS; PDDS; MusiQoL; TSQM	Patient-reported outcomes in relapsing forms of MS: Real-world, global treatment experience with teriflunomide from the Teri-PRO study	Coyle PK	2017-10-01	doi: 10.1016/j.msard.2017.07.006		85	excluded	0	1	EXCLUDE: same cohort as in no227
"Multiple sclerosis" and "patient reported outcome"	MEDLINE	232	Patient reported outcome	MSIS-29; MSWS	Amiloride, fluoxetine or riluzole to reduce brain volume loss in secondary progressive multiple sclerosis: the MS-SMART four-arm RCT	De Angelis F	2020-05-01	DOI: 10.3310/eme07030		43	excluded	0	1	EXCLUDE: article not accessible
"Multiple sclerosis" and "patient reported outcome"	MEDLINE	234	Patient reported outcome	I-QOL; SF-Qualiveen	Efficacy and safety of two administration modes of an intra-detrusor injection of 750 units dysport® (abobotulinumtoxinA) in patients suffering from refractory neurogenic detrusor overactivity (NDO): A randomised placebo-controlled phase IIa study	Denys P	2017-02-01	doi: 10.1002/nau.22954		90	excluded	0	1	EXCLUDE: sample size below 8
"Multiple sclerosis" and "patient reported outcome"	MEDLINE	235	Patient reported outcome	#NRSforSpasticity; EQ-VAS	Sativex® (nabiximols) cannabinoid oromucosal spray in patients with resistant multiple sclerosis spasticity: the Belgian experience	D'hooghe M	2021-06-01	doi: 10.1186/s12883-021-02246-0	EQ-VAS ist ein VAS Anteil aus dem EQ-5D	23	excluded	0	1	EXCLUDE: only VAS
"Multiple sclerosis" and "patient reported outcome"	MEDLINE	237	Patient reported outcome	EQ-5D; MusiQoL; SF-36	Long-term safety and real-world effectiveness of fingolimod in relapsing multiple sclerosis	Druart C	2017-12-01	doi: 10.2147/PROM.S122401		83	excluded	0	1	EXCLUDE: poor quality review
"Multiple sclerosis" and "patient reported outcome"	MEDLINE	239	Patient reported outcome	DAS; #NRSforPain	Long-Term Observational Results from the ASPIRE Study: OnabotulinumtoxinA Treatment for Adult Lower Limb Spasticity	Esquenazi A	2022-01-01	doi: 10.1002/pmrj.12517	ACHTUNG: DAS ist physician reported	19	excluded	0	1	EXCLUDE: only VAS
"Multiple sclerosis" and "patient reported outcome"	MEDLINE	243	Patient reported outcome	DAS; #NRSforPain	Individualized OnabotulinumtoxinA Treatment for Upper Limb Spasticity Resulted in High Clinician- and Patient-Reported Satisfaction: Long-Term Observational Results from the ASPIRE Study.	Francisco GE	2020-02-01	doi: 10.1002/pmrj.12328.	ACHTUNG: DAS ist physician reported	32	excluded	0	1	EXCLUDE: only VAS
"Multiple sclerosis" and "patient reported outcome"	MEDLINE	244	Patient reported outcome	DAS; #NRSforPain	High clinician- and patient-reported satisfaction with individualized onabotulinumtoxinA treatment for spasticity across several etiologies from the ASPIRE study.	Francisco GE	2020-06-01	doi: 10.1016/j.toxcx.2020.100040.	ACHTUNG: DAS ist physician reported	35	excluded	0	1	EXCLUDE: only VAS
"Multiple sclerosis" and "patient reported outcome"	MEDLINE	246	Patient reported outcome	PDDS	Retrospective cohort study of the relationship between systolic blood pressure variability and multiple sclerosis disability.	Goldman MD	2020-02-01	doi: 10.1136/bmjopen-2019-034355.		46	excluded	0	1	EXCLUDE: violates inclusion criteria
"Multiple sclerosis" and "patient reported outcome"	MEDLINE	247	Patient reported outcome	GLTEQ; MSIS-29; MSSE; EXSE	Individualised behaviour change strategies for physical activity in multiple sclerosis (IPAC-MS): protocol for a randomised controlled trial. Trials	Goulding FL	2019-12-01	doi: 10.1186/s13063-019-3768-7	ACHTUNG Dies ist ein Studienprotokoll	52	excluded	0	1	EXCLUDE: study protocol
"Multiple sclerosis" and "patient reported outcome"	MEDLINE	248	Patient reported outcome	EQ-5D; MSIS-29; FES-I; CPI; Mini-BEST; MSWS	A self-management programme to reduce falls and improve safe mobility in people with secondary progressive MS: the BRiMS feasibility RCT	Gunn H	2019-06-01	doi: 10.3310/hta23270.		57	excluded	0	1	EXCLUDE: article not accessible
"Multiple sclerosis" and "patient reported outcome"	MEDLINE	255	Patient reported outcome	PHQ-9; PS	Discontinuation of disease-modifying therapy in patients with multiple sclerosis over age 60.	Hua LH	2019-04-01	doi: 10.1177/1352458518765656		60	excluded	0	1	EXCLUDE: violates inclusion criteria
"Multiple sclerosis" and "patient reported outcome"	MEDLINE	259	Patient reported outcome	PROMIS Fatigue (MS); MFIS; FSS	A comparison of the measurement properties of the PROMIS Fatigue (MS) 8a against legacy fatigue questionnaires	Kamudoni P	2022-07-01	DOI: 10.1016/j.msard.2022.104048		7	excluded	0	1	EXCLUDE: violates inclusion criteria
"Multiple sclerosis" and "patient reported outcome"	MEDLINE	260	Patient reported outcome	BDI; MADRS	Immunological changes following electroconvulsive therapy in multiple sclerosis	Kavakbasi E	2022-06-01	doi: 10.1016/j.jpsychires.2022.03.061.		13	excluded	0	1	EXCLUDE: case report
"Multiple sclerosis" and "patient reported outcome"	MEDLINE	262	Patient reported outcome	PRO-PI-SF; #NRSforPain	Pain Intensity and Pain Interference in People With Progressive Multiple Sclerosis Compared With People With Relapsing-Remitting Multiple Sclerosis	Knowles LM	2022-05-01	doi: 10.1016/j.apmr.2021.05.003		17	excluded	0	1	EXCLUDE: violates inclusion criteria
"Multiple sclerosis" and "patient reported outcome"	MEDLINE	263	Patient reported outcome	MAS; PROMIS; NeuroQoL;	Feasibility and Safety of a Powered Exoskeleton for Assisted Walking for Persons With Multiple Sclerosis: A Single-Group Preliminary Study	Kozlowski AJ	2017-07-01	doi: 10.1016/j.apmr.2017.02.010		88	excluded	0	1	EXCLUDE: case series
"Multiple sclerosis" and "patient reported outcome"	MEDLINE	265	Patient reported outcome	SF-36; PRIMUS; TSQM; FSS; BDI	A snapshot on patient-reported outcome measures of people with multiple sclerosis on first-line therapies in a real world setting	Lanzillo R	2020-11-01	doi: 10.1007/s10072-020-04367-9		31	excluded	0	1	EXCLUDE: violates inclusion criteria
"Multiple sclerosis" and "patient reported outcome"	MEDLINE	266	Patient reported outcome	FSS; BDI; BBS; SF-36; MFIS; MSIS-29; MSQoL-54	Yoga Interventions Used for the Rehabilitation of Stroke, Parkinson's Disease, and Multiple Sclerosis: A Scoping Review of Clinical Research	Legault Z	2021-12-01	doi: 10.1089/acm.2021.0003.		16	excluded	0	1	EXCLUDE: too flawed methodologically
"Multiple sclerosis" and "patient reported outcome"	MEDLINE	268	Patient reported outcome	MSNQ; BRBN; GNDS; MSIS-29; EMQ-p; FSS; GHQ-30; EMQ-r	Group cognitive rehabilitation to reduce the psychological impact of multiple sclerosis on quality of life: the CRAMMS RCT	Lincoln NB	2020-01-01	doi: 10.3310/hta24040.		48	excluded	0	1	EXCLUDE: article not accessible
"Multiple sclerosis" and "patient reported outcome"	MEDLINE	272	Patient reported outcome	EQ-5D; NBDS; CSS; SF-Qualiveen; NBIS	Abdominal massage plus advice, compared with advice only, for neurogenic bowel dysfunction in MS: a RCT. Health Technol Assess.	McClurg D	2018-10-01	doi: 10.3310/hta22580		71	excluded	0	1	EXCLUDE: article not accessible
"Multiple sclerosis" and "patient reported outcome"	MEDLINE	273	Patient reported outcome	USEQ; SEQ; EuroQol EQ-5D-5L ; MSIS-29; MFIS; MSWDQ-23; HADS; BDI; PSFS; MSNSQ	A Pilot Study to Explore Patient Satisfaction With a Virtual Rehabilitation Program in Multiple Sclerosis: The RehabVR Study Protocol.	Meca-Lallana V	2020-08-01	doi: 10.3389/fneur.2020.00900		37	excluded	0	1	EXCLUDE: study protocol
"Multiple sclerosis" and "patient reported outcome"	MEDLINE	277	Patient reported outcome	MSWS12	The subjective minimal important change for the Six Spot Step Test in people with multiple sclerosis - The Danish MS Hospitals Rehabilitation study	Pommerich UM	2022-08-01	doi: 10.1007/s13760-022-01991-4.		5	excluded	0	1	EXCLUDE: violates inclusion criteria
"Multiple sclerosis" and "patient reported outcome"	MEDLINE	280	Patient reported outcome	GLTEQ; FSMC; CES-D; MusiQol; PSQI;	Influence of combined functional resistance and endurance exercise over 12 weeks on matrix metalloproteinase-2 serum concentration in persons with relapsing-remitting multiple sclerosis - a community-based randomized controlled trial	Proschinger S	2019-12-01	doi: 10.1186/s12883-019-1544-7		50	excluded	0	1	EXCLUDE: study protocol (although the title oddly does not state this)
"Multiple sclerosis" and "patient reported outcome"	MEDLINE	282	Patient reported outcome	FSMC; BDI; MusiQoL	Adherence to Subcutaneous IFN β-1a in Multiple Sclerosis: Final Analysis of the Non-Interventional Study READOUTsmart Using the Dosing Log and Readout Function of RebiSmart	Rieckmann P	2019-01-01	doi: 10.1007/s12325-018-0839-1		64	excluded	0	1	EXCLUDE: article not accessible
"Multiple sclerosis" and "patient reported outcome"	MEDLINE	285	Patient reported outcome		Outcome measures used in trials on gait rehabilitation in multiple sclerosis: A systematic literature review	Santisteban L	2021-09-01	doi: 10.1371/journal.pone.0257809		20	excluded	0	1	EXCLUDE: violates inclusion criteria
"Multiple sclerosis" and "patient reported outcome"	MEDLINE	286	Patient reported outcome	SMSS; Neuro-QoL; PDQ-5; Prognosis in MS questionnaire; MSIS-29; HADS; STHS; SOEP; MFIS	Delayed cognitive processing and treatment status quo bias in early-stage multiple sclerosis.	Saposnik G	2022-08-01	doi: 10.1016/j.msard.2022.104138		3	excluded	0	1	EXCLUDE: methodologically questionable review
"Multiple sclerosis" and "patient reported outcome"	MEDLINE	288	Patient reported outcome	EQ-5D; ODI; NDI; #NRSforPain	Complications, readmissions, reoperations and patient-reported outcomes in patients with multiple sclerosis undergoing elective spine surgery - a propensity matched analysis.	Steinle AM	2022-06-01	doi: 10.1016/j.spinee.2022.06.009		11	excluded	0	1	EXCLUDE: violates inclusion criteria
"Multiple sclerosis" and "patient reported outcome"	MEDLINE	289	Patient reported outcome	MSIS-29; SF-36	The MSIS-29 and SF-36 as outcomes in secondary progressive MS trials.	Strijbis EM	2022-09-01	doi: 10.1177/13524585221105465.		1	excluded	0	1	EXCLUDE: violates inclusion criteria
"Multiple sclerosis" and "patient reported outcome"	MEDLINE	290	Patient reported outcome	MSFC	Hookworm Treatment for Relapsing Multiple Sclerosis: A Randomized Double-Blinded Placebo-Controlled Trial	Tanasescu R	2020-09-01	doi: 10.1001/jamaneurol.2020.1118.		36	excluded	0	1	EXCLUDE: violates inclusion criteria
"Multiple sclerosis" and "patient reported outcome"	MEDLINE	291	Patient reported outcome	MSWS12; FSMC	Is Aerobic or Resistance Training the Most Effective Exercise Modality for Improving Lower Extremity Physical Function and Perceived Fatigue in People With Multiple Sclerosis? A Systematic Review and Meta-analysis	Taul-Madsen L	2022-04-01	doi: 10.1016/j.apmr.2021.03.026		18	excluded	0	1	EXCLUDE: violates inclusion criteria
"Multiple sclerosis" and "patient reported outcome"	MEDLINE	296	Patient reported outcome	MSWS; AMSQ; MSFC	Responder rates to fampridine differ between clinical subgroups of MS patients and patient reported outcome influences treatment decision making.	van Munster CEP	2020-02-01	doi: 10.1016/j.msard.2019.101489		47	excluded	0	1	EXCLUDE: violates inclusion criteria
"Multiple sclerosis" and "patient reported outcome"	MEDLINE	297	Patient reported outcome	PDDS	Treatment satisfaction and bothersome bladder, bowel, sexual symptoms in multiple sclerosis	Wang G	2018-02-01	doi: 10.1016/j.msard.2017.12.006.		81	excluded	0	1	EXCLUDE: violates inclusion criteria
"Multiple sclerosis" and "patient reported outcomes"	MEDLINE	308	Patient reported outcome	unvalidated patient satisfaction survey	Analysis of cardiac monitoring and safety data in patients initiating fingolimod treatment in the home or in clinic	Brown B	2019-11-01	doi: 10.1186/s12883-019-1506-0		119	excluded	0	1	EXCLUDE: violates inclusion criteria
"Multiple sclerosis" and "patient reported outcomes"	MEDLINE	313	Patient reported outcome	MSQ; TSQM; MSQLI; MFIS; MHI; MS-TAQ	Higher satisfaction and adherence with glatiramer acetate 40 mg/mL TIW vs 20 mg/mL QD in RRMS	Cutter G	2019-08-01	doi: 10.1016/j.msard.2019.04.036		122	excluded	0	1	EXCLUDE: violates inclusion criteria
"Multiple sclerosis" and "patient reported outcomes"	MEDLINE	316	Patient reported outcome	MSWS; MFIS;	Real-world walking in multiple sclerosis: Separating capacity from behavior	Engelhard MM	2018-01-01	doi: 10.1016/j.gaitpost.2017.10.015		132	excluded	0	1	EXCLUDE: violates inclusion criteria
"Multiple sclerosis" and "patient reported outcomes"	MEDLINE	318	Patient reported outcome	SF-36; MSQoL-54; EQ-5D; QLQ-C30; PAC-QOL; ALSAQ-40;	The impact of cannabis and cannabinoids for medical conditions on health-related quality of life: A systematic review and meta-analysis	Goldenberg M	2017-05-01	doi: 10.1016/j.drugalcdep.2016.12.030		137	excluded	0	1	EXCLUDE: violates inclusion criteria
"Multiple sclerosis" and "patient reported outcomes"	MEDLINE	330	Patient reported outcome	MG; EQ-5D; MSWS	Impact of fampridine on quality of life: clinical benefit in real-world practice	Marzal-Alfaro MB	2018-05-01	doi: 10.1136/ejhpharm-2016-001129		128	excluded	0	1	EXCLUDE: article not accessible
"Multiple sclerosis" and "patient reported outcomes"	MEDLINE	332	Patient reported outcome	TSQM; SF-36; MFIS; BDI; WPAI; PDDS; MA-TAQ	CLICK-MS and MASTER-2 Phase IV trial design: cladribine tablets in suboptimally controlled relapsing multiple sclerosis	Miravalle AA	2021-04-01	doi: 10.2217/nmt-2020-0059		107	excluded	0	1	EXCLUDE: study protocol (although the title oddly does not state this)
"Multiple sclerosis" and "patient reported outcomes"	MEDLINE	333	Patient reported outcome	EQ-5D; SF-36	Clinical evaluation of dimethyl fumarate for the treatment of relapsing-remitting multiple sclerosis: efficacy, safety, patient experience and adherence	Narapureddy B	2019-10-01	doi: 10.2147/PPA.S187529		121	excluded	0	1	EXCLUDE: violates inclusion criteria
"Multiple sclerosis" and "patient reported outcomes"	MEDLINE	338	Patient reported outcome	unvalidated patient satisfaction survey	Comparison of telemedicine versus in-person visits for persons with multiple sclerosis: A randomized crossover study of feasibility, cost, and satisfaction	Robb JF	2019-11-01	doi: 10.1016/j.msard.2019.05.001		120	excluded	0	1	EXCLUDE: violates inclusion criteria
"Multiple sclerosis" and "patient reported outcomes"	MEDLINE	341	Patient reported outcome	HAP; MFIS; BDI; MSQoL-54	Impact of aerobic exercise on clinical and magnetic resonance imaging biomarkers in persons with multiple sclerosis: An exploratory randomized controlled trial	Savšek L	2021-04-01	doi: 10.2340/16501977-2814		106	excluded	0	1	EXCLUDE: article not accessible
"Multiple sclerosis" and "patient reported outcomes"	MEDLINE	348	Patient reported outcome	PHQ-9; MSPT; EQ-5D; EuroQoL;	Multiple sclerosis in the real world: A systematic review of fingolimod as a case study.	Ziemssen T	2017-02-01	doi: 10.1016/j.autrev.2017.02.007		138	excluded	0	1	EXCLUDE: violates inclusion criteria
"Multiple sclerosis" and "outcome"	EMBASE	351	Patient reported outcome	FSS; BDI; MFIS; PSQI; SF-12; HAQUAMS	The effectiveness of acupuncture and mindfulness-based stress reduction (MBSR) for patients with multiple sclerosis associated fatigue – A study protocol and its rationale for a randomized controlled trial	Bellmann-Strobl J	2018-04-01	10.1016/j.eujim.2018.04.001		474	excluded	0	1	EXCLUDE: study protocol (although the title oddly does not state this)
"Multiple sclerosis" and "outcome"	EMBASE	354	Patient reported outcome	CIS-20r; IPA; FSS; MFIS	Does aerobic training alleviate fatigue and improve societal participation in patients with multiple sclerosis? A randomized controlled trial	Heine M	2018-05-01	10.1177/1352458517696596		478	excluded	0	1	EXCLUDE: article not accessible
"Multiple sclerosis" and "outcome"	EMBASE	366	Patient reported outcome	DASS-42; FSS	Self-acupressure for multiple sclerosis-related depression and fatigue: A feasibility randomized controlled trial	Rahimi H	2021-06-01	10.30699/jambs.28.130.276		471	excluded	0	1	EXCLUDE: article not accessible
"Multiple sclerosis" and "patient reported outcome"	EMBASE	372	Patient reported outcome	EQ-5D	Health-related quality of life for patients with chronic conditions–the importance of group organised physiotherapy–a mixed methods study	Lindahl M	2022-08-01	10.1080/21679169.2020.1857436	kann artikel nicht öffnen	454	excluded	0	1	EXCLUDE: article not accessible
"Multiple sclerosis" and "patient reported outcome"	EMBASE	375	Patient reported outcome	TSQM; FSMC; WPAI; FSMC; MSQoL-54; MS-HRS	OzEAN Study to Collect Real-World Evidence of Persistent Use, Effectiveness, and Safety of Ozanimod Over 5 Years in Patients With Relapsing-Remitting Multiple Sclerosis in Germany	Ziemssen T	2022-06-01	10.3389/fneur.2022.913616		453	excluded	0	1	EXCLUDE: study protocol (although the title oddly does not state this)
"Multiple sclerosis" and "patient reported outcome"	COCHRANE	380	Patient reported outcome	EMQ; GHQ; HADS; STAI; MSIS-29; WHO-QOL; SF-36	Memory rehabilitation for people with multiple sclerosis.	Taylor LA	2021-01-01	http://ovidsp.ovid.com/ovidweb.cgi?T=JS&PAGE=reference&D=coch&NEWS=N&AN=00075320-100000000-07194.		480	excluded	0	1	EXCLUDE: article not accessible
"Multiple sclerosis" and "patient reported outcome"	COCHRANE	381	Patient reported outcome	PGIC; MSQoL-54; EQ-5D; SF-36; OAB; MFIS; FSS; HADS	Cannabis and cannabinoids for symptomatic treatment for people with multiple sclerosis.	Filippini, Graziella	2022-01-01	http://ovidsp.ovid.com/ovidweb.cgi?T=JS&PAGE=reference&D=coch&NEWS=N&AN=00075320-100000000-11848		481	excluded	0	1	EXCLUDE: article not accessible
"Multiple sclerosis" and "patient reported outcome"	COCHRANE	382	Patient reported outcome	MSIS-29; EQ-5D; PIADS; MSWS; MFIS	The clinical- and cost-effectiveness of functional electrical stimulation and ankle-foot orthoses for foot drop in Multiple Sclerosis: a multicentre randomized trial	Renfrew LM	2019-01-01	doi:10.1177/0269215519842254		482	excluded	0	1	EXCLUDE: double entry
"Multiple sclerosis" and "outcome"	MEDLINE	1	Patient reported outcome	MSWS; ABC; MusiQoL	A comparative study of the effects of yoga and clinical Pilates training on walking, cognition, respiratory functions, and quality of life in persons with multiple sclerosis: A quasi-experimental study	Abasıyanık Z	2021-10-01	doi: 10.1016/j.explore.2020.07.013		452	included	1	0
"Multiple sclerosis" and "outcome"	MEDLINE	2	Patient reported outcome	MSQoL-54; SF-36; QOLMS-54	Whole body vibration improves core muscle strength and endurance in ambulant individuals with multiple sclerosis: A randomized clinical trial	Abbasi M	2019-07-01	doi: 10.1016/j.msard.2019.04.028		283	included	1	0	they only did MSQoL
"Multiple sclerosis" and "outcome"	MEDLINE	4	Patient reported outcome	MSISQ; FSDS; FSFI; orgasm rating scale;	Randomized Trial of Clitoral Vacuum Suction Versus Vibratory Stimulation in Neurogenic Female Orgasmic Dysfunction	Alexander M	2018-02-01	DOI: 10.1016/j.apmr.2017.09.001		193	included	1	0
"Multiple sclerosis" and "outcome"	MEDLINE	5	Patient reported outcome	MFIS; WSAS; HADS; PSS	The added value of cognition-targeted exercise versus symptom-targeted exercise for multiple sclerosis fatigue: A randomized controlled pilot trial	Alketbi A,	2021-11-08	doi: 10.1371/journal.pone.0258752		401	included	1	0
"Multiple sclerosis" and "outcome"	MEDLINE	6	Patient reported outcome	MFIS; MSWS; PDDS;	Pulse Width Does Not Influence the Gains Achieved With Neuromuscular Electrical Stimulation in People With Multiple Sclerosis: Double-Blind, Randomized Trial.	Almuklass AM	2018-01-01	DOI: 10.1177/1545968317753681		186	included	1	0
"Multiple sclerosis" and "outcome"	MEDLINE	7	Patient reported outcome	PDDS; MSWS	Sensory nerve stimulation causes an immediate improvement in motor function of persons with multiple sclerosis: A pilot study.	Almuklass AM,	2020-02-01	doi: 10.1016/j.msard.2019.101508		312	included	1	0
"Multiple sclerosis" and "outcome"	MEDLINE	8	Patient reported outcome	PSQI	The Relationship Between Sleep Quality, Sleep-Related Biomarkers, and Motor Skill Acquisition in People With Multiple Sclerosis: A Pilot Study.	Al-Sharman A	2021-10-01	doi: 10.1093/ptj/pzab175		397	included	1	0
"Multiple sclerosis" and "outcome"	MEDLINE	11	Patient reported outcome	MSWS; PGIC	Group-based, individualized, comprehensive core stability and balance intervention provides immediate and long-term improvements in walking in individuals with multiple sclerosis: A randomized controlled trial.	Arntzen EC	2020-01-01	doi: 10.1002/pri.1798		302	included	1	0
"Multiple sclerosis" and "outcome"	MEDLINE	12	Patient reported outcome	EQ-5D; FAMS; SF-36	Alemtuzumab improves quality-of-life outcomes compared with subcutaneous interferon beta-1a in patients with active relapsing-remitting multiple sclerosis.	Arroyo González R	2017-09-01	doi: 10.1177/1352458516677589		164	included	1	0
"Multiple sclerosis" and "outcome"	MEDLINE	15	Patient reported outcome	MFIS; BDI; MSIS-29; MusiQoL	Long-term effects of prolonged-release fampridine in cognitive function, fatigue, mood and quality of life of MS patients: The IGNITE study.	Bakirtzis C,	2018-12-15	DOI: 10.1016/j.jns.2018.10.004		248	included	1	0
"Multiple sclerosis" and "outcome"	MEDLINE	16	Patient reported outcome	MSSS-88; MSQoL-54; FIM	The effect of cycling using active-passive trainers on spasticity, cardiovascular fitness, function and quality of life in people with moderate to severe Multiple Sclerosis (MS); a feasibility study.	Barclay A	2019-09-01	doi: 10.1016/j.msard.2019.06.019		290	included	1	0	FIM ist not a PRO
"Multiple sclerosis" and "outcome"	MEDLINE	18	Patient reported outcome	MSQoL-54; MSFC; MHI	Adrenocorticotropic hormone versus methylprednisolone added to interferon β in patients with multiple sclerosis experiencing breakthrough disease: a randomized, rater-blinded trial.	Berkovich R	2017-01-01	doi: 10.1177/1756285616670060		141	included	1	0
"Multiple sclerosis" and "outcome"	MEDLINE	19	Patient reported outcome	EQ-5D; MFIS	Overground Robotic Program Preserves Gait in Individuals With Multiple Sclerosis and Moderate to Severe Impairments: A Randomized Controlled Trial	Berriozabalgoitia R	2021-05-01	doi: 10.1016/j.apmr.2020.12.002		373	included	1	0
"Multiple sclerosis" and "outcome"	MEDLINE	20	Patient reported outcome	MSQoL-54; UWSES; FSS; PHQ-9; MSPSS; PS-V	The Feasibility of a Web-Based Educational Lifestyle Program for People With Multiple Sclerosis: A Randomized Controlled Trial.	Bevens W	2022-04-27	10.3389/fpubh.2022.852214		425	included	1	0
"Multiple sclerosis" and "outcome"	MEDLINE	21	Patient reported outcome	CIS-20; IPA; MFIS; FSS; SF-36; ECSS	Effectiveness of energy conservation management on fatigue and participation in multiple sclerosis: A randomized controlled trial	Blikman LJ	2017-10-01	doi: 10.1177/1352458517702751		172	included	1	0
"Multiple sclerosis" and "outcome"	MEDLINE	22	Patient reported outcome	BDI	Internet-based treatment for depression in multiple sclerosis: A randomized controlled trial.	Boeschoten RE	2017-07-01	doi: 10.1177/1352458516671820		157	included	1	0
"Multiple sclerosis" and "outcome"	MEDLINE	23	Patient reported outcome	MFIS	No Early Effect of Intrathecal Rituximab in Progressive Multiple Sclerosis (EFFRITE Clinical Trial)	Bonnan M	2021-03-08	doi: 10.1155/2021/8813498		365	included	1	0
"Multiple sclerosis" and "outcome"	MEDLINE	24	Patient reported outcome	FIS	Autologous hematopoietic stem cell transplantation improves fatigue in multiple sclerosis	Bose G	2019-10-25	doi: 10.1177/1352458518802544		294	included	1	0
"Multiple sclerosis" and "outcome"	MEDLINE	25	Patient reported outcome	CES-D; STAI; MFIS	A novel in-home digital treatment to improve processing speed in people with multiple sclerosis: A pilot study.	Bove R	2021-04-01	doi: 10.1177/1352458520930371		368	included	1	0
"Multiple sclerosis" and "outcome"	MEDLINE	26	Patient reported outcome	SF-36	Using hypnoanalysis and guided imagery to identify and manage emotional aspects of multiple sclerosis.	Brambila-Tapia AJL	2022-02-01	10.1016/j.explore.2020.10.002.		443	included	1	0
"Multiple sclerosis" and "outcome"	MEDLINE	27	Patient reported outcome	BDI; MIFS	Pilot study of a ketogenic diet in relapsing-remitting MS.	Brenton JN	2019-04-12	doi: 10.1212/NXI.0000000000000565		269	included	1	0
"Multiple sclerosis" and "outcome"	MEDLINE	28	Patient reported outcome	UW-SES-SF; OxPAQ; EQ-5D; MFIS; MSIS-29; PGIC	web-based life-style, exercise and activity intervention for people with progressive multiple sclerosis: Results of a single-arm feasibility study	Busse M	2022-01-01	doi: 10.1016/j.msard.2021.103388		409	included	1	0
"Multiple sclerosis" and "outcome"	MEDLINE	29	Patient reported outcome	MSIS-29; MSWS; MFIS; PROMIS	Community qigong for People with Multiple Sclerosis: A Pragmatic Feasibility Study.	Buttolph L	2021-06-01	doi: 10.1089/acm.2020.0481		378	included	1	0
"Multiple sclerosis" and "outcome"	MEDLINE	30	Patient reported outcome	FSS; BDI; BAI; PSS; B-IPQ; FAMS	The Effectiveness of a Body-Affective Mindfulness Intervention for Multiple Sclerosis Patients with Depressive Symptoms: A Randomized Controlled Clinical Trial.	Carletto S	2017-11-30	doi: 10.3389/fpsyg.2017.02083		184	included	1	0
"Multiple sclerosis" and "outcome"	MEDLINE	31	Patient reported outcome	FSMC; TIS; FES; MSWS	CoDuSe group exercise programme improves balance and reduces falls in people with multiple sclerosis: A multi-centre, randomized, controlled pilot study	Carling A	2017-09-01	doi: 10.1177/1352458516677591		165	included	1	0
"Multiple sclerosis" and "outcome"	MEDLINE	32	Patient reported outcome	FSS; BDI; ESS; MFIS; HADS	Effects of left DLPFC versus right PPC tDCS on multiple sclerosis fatigue.	Chalah MA,	2017-01-15	doi: 10.1016/j.jns.2016.11.015		145	included	1	0
"Multiple sclerosis" and "outcome"	MEDLINE	34	Patient reported outcome	SF-36	Effect of high-dose simvastatin on cognitive, neuropsychiatric, and health-related quality-of-life measures in secondary progressive multiple sclerosis: secondary analyses from the MS-STAT randomised, placebo-controlled trial	Chan D	2017-08-01	doi: 10.1016/S1474-4422(17)30113-8		161	included	1	0
"Multiple sclerosis" and "outcome"	MEDLINE	35	Patient reported outcome	MFIS; MSWS	Acceptability and outcomes of an individualized exergaming telePT program for veterans with multiple sclerosis: a pilot study	Chanpimol S,	2020-10-01	doi: 10.1186/s40945-020-00089-5		342	included	1	0
"Multiple sclerosis" and "outcome"	MEDLINE	36	Patient reported outcome	FSS; HADS; EQ-5D; PBMSI	A randomised double-blind placebo-controlled feasibility trial of flavonoid-rich cocoa for fatigue in people with relapsing and remitting multiple sclerosis	Coe S	2019-05-01	doi: 10.1136/jnnp-2018-319496		270	included	1	0
"Multiple sclerosis" and "outcome"	MEDLINE	37	Patient reported outcome	MSFCS; MSIS-29;	Efficacy of daclizumab beta versus intramuscular interferon beta-1a on disability progression across patient demographic and disease activity subgroups in DECIDE	Cohan S	2018-12-01	DOI: 10.1177/1352458517735190		244	included	1	0
"Multiple sclerosis" and "outcome"	MEDLINE	38	Patient reported outcome	MSWS; MFIS; PIADS; ABC	Trekking Poles to Aid Multiple Sclerosis Walking Impairment: An Exploratory Comparison of the Effects of Assistive Devices on Psychosocial Impact and Walking	Cohen ET	2021-05-01	doi: 10.7224/1537-2073.2020-064		445	included	1	0
"Multiple sclerosis" and "outcome"	MEDLINE	39	Patient reported outcome	BDI; MSWSM FSMC; MFIS;	Safety and efficacy of ADS-5102 (amantadine) extended release capsules to improve walking in multiple sclerosis: A randomized, placebo-controlled, phase 2 trial	Cohen JA	2019-04-01	doi: 10.1177/1352458518754716		262	included	1	0
"Multiple sclerosis" and "outcome"	MEDLINE	40	Patient reported outcome	MSWS; CSSRS	A Phase 3, double-blind, placebo-controlled efficacy and safety study of ADS-5102 (Amantadine) extended-release capsules in people with multiple sclerosis and walking impairment.	Cohen JA	2022-04-01	doi: 10.1177/13524585211035333		422	included	1	0
"Multiple sclerosis" and "outcome"	MEDLINE	41	Patient reported outcome	MSIS-29	EST-MS: A prospective head-to-head comparative study of natalizumab and fingolimod in active relapsing MS	Cohen M	2021-09-01	doi: 10.1177/1352458520969145		394	included	1	0
"Multiple sclerosis" and "outcome"	MEDLINE	43	Patient reported outcome	MSPS; PDDS; MusiQoL; TSQM	Teriflunomide real-world evidence: Global differences in the phase 4 Teri-PRO study	Coyle PK	2019-06-01	doi: 10.1016/j.msard.2019.03.022		274	included	1	0
"Multiple sclerosis" and "outcome"	MEDLINE	44	Patient reported outcome	MSQoL-54	Safety and efficacy of MD1003 (high-dose biotin) in patients with progressive multiple sclerosis (SPI2): a randomised, double-blind, placebo-controlled, phase 3 trial. Lancet Neurol.	Cree BAC,	2020-12-01	doi: 10.1016/S1474-4422(20)30347-1		352	included	1	0
"Multiple sclerosis" and "outcome"	MEDLINE	45	Patient reported outcome	FSS; MSIS-29; CSQ-8	Effects of virtual reality associated with serious games for upper limb rehabilitation inpatients with multiple sclerosis: randomized controlled trial.	Cuesta-Gómez A,	2020-07-13	doi: 10.1186/s12984-020-00718-x		335	included	1	0
"Multiple sclerosis" and "outcome"	MEDLINE	47	Patient reported outcome	FSMC; MFIS; HADS; SF-36	Improving fatigue in multiple sclerosis by smartphone-supported energy management: The MS TeleCoach feasibility study	D'hooghe M	2018-05-01	DOI: 10.1016/j.msard.2018.03.020		208	included	1	0
"Multiple sclerosis" and "outcome"	MEDLINE	48	Patient reported outcome	PDDS; MSIS-29; HADS	Adherence to Physiotherapy-Guided Web-Based Exercise for Persons with Moderate-to-Severe Multiple Sclerosis: A Randomized Controlled Pilot Study.	Donkers SJ	2020-09-01	doi: 10.7224/1537-2073.2019-048		451	included	1	0
"Multiple sclerosis" and "outcome"	MEDLINE	49	Patient reported outcome	PSQI; MSQoL-54; ICIQ-MLUTS; ICIQ-FLUTS; ICIQ-N; ICIQ-NQoL	Results of a randomized, double blind, placebo controlled, crossover trial of melatonin for treatment of Nocturia in adults with multiple sclerosis (MeNiMS).	Drake MJ	2018-08-06	DOI: 10.1186/s12883-018-1114-4		229	included	1	0	I summarized all those ICIQ subscales
"Multiple sclerosis" and "outcome"	MEDLINE	50	Patient reported outcome	MSQoL-54	Impact of Pilates Exercise in Multiple Sclerosis: A Randomized Controlled Trial.	Duff WRD	2018-03-01	DOI: 10.7224/1537-2073.2017-066		447	included	1	0
"Multiple sclerosis" and "outcome"	MEDLINE	51	Patient reported outcome	MSWS	Pilot randomized controlled trial of functional electrical stimulation cycling exercise in people with multiple sclerosis with mobility disability.	Edwards T,	2018-11-01	DOI: 10.1016/j.msard.2018.08.020		242	included	1	0
"Multiple sclerosis" and "outcome"	MEDLINE	53	Patient reported outcome	FSS; MFIS; BDI; MusiQoL	Effect of Training Exercises Incorporating Mechanical Devices on Fatigue and Gait Pattern in Persons with Relapsing-Remitting Multiple Sclerosis.	Escudero-Uribe S	2017-01-01	doi: 10.3138/ptc.2016-19		142	included	1	0
"Multiple sclerosis" and "outcome"	MEDLINE	54	Patient reported outcome	MFIS; BDI; MSNQ	Safety and efficacy of memantine for multiple sclerosis-related fatigue: A pilot randomized, double-blind placebo-controlled trial.	Falsafi Z,	2020-07-15	doi: 10.1016/j.jns.2020.116844		336	included	1	0
"Multiple sclerosis" and "outcome"	MEDLINE	55	Patient reported outcome	SF-36; EuroQol; MusiQoL	Adipose-derived mesenchymal stem cells (AdMSC) for the treatment of secondary-progressive multiple sclerosis: A triple blinded, placebo controlled, randomized phase I/II safety and feasibility study.	Fernández O	2018-05-16	DOI: 10.1371/journal.pone.0195891		210	included	1	0
"Multiple sclerosis" and "outcome"	MEDLINE	56	Patient reported outcome	MSWS; FSMC; MSIS-29; HADS; ESES	Effects of an individual 12-week community-located "start-to-run" program on physical capacity, walking, fatigue, cognitive function, brain volumes, and structures in persons with multiple sclerosis	Feys P	2019-01-01	doi: 10.1177/1352458517740211		249	included	1	0
"Multiple sclerosis" and "outcome"	MEDLINE	60	Patient reported outcome	MFIS; NeuroQoL; FSS; BDI; ESS	Pilot randomized active-placebo-controlled trial of low-dose ketamine for the treatment of multiple sclerosis-related fatigue	Fitzgerald KC,	2021-05-01	doi: 10.1177/1352458520936226		375	included	1	0
"Multiple sclerosis" and "outcome"	MEDLINE	61	Patient reported outcome	MFIS; STAI; QIDS; HADS; GLTEQ; 7dPAR	Home-based Pilates for symptoms of anxiety, depression and fatigue among persons with multiple sclerosis: An 8-week randomized controlled trial	Fleming KM	2021-12-01	doi: 10.1177/13524585211009216		406	included	1	0
"Multiple sclerosis" and "outcome"	MEDLINE	63	Patient reported outcome	MSIS-29; AMCA; NHS-PSS; EQ-5D	Assessment of a home-based standing frame programme in people with progressive multiple sclerosis (SUMS): a pragmatic, multi-centre, randomised, controlled trial and cost-effectiveness analysis.	Freeman J	2019-08-01	doi: 10.1016/S1474-4422(19)30190-5		288	included	1	0
"Multiple sclerosis" and "outcome"	MEDLINE	64	Patient reported outcome	MSQoL-54; LifeH	Effects of High-intensity Robot-assisted Hand Training on Upper Limb Recovery and Muscle Activity in Individuals With Multiple Sclerosis: A Randomized, Controlled, Single-Blinded Trial. Front Neurol.	Gandolfi M	2018-10-24	DOI: 10.3389/fneur.2018.00905		238	included	1	0
"Multiple sclerosis" and "outcome"	MEDLINE	65	Patient reported outcome	HADS	Recovery From COVID-19 in Multiple Sclerosis: A Prospective and Longitudinal Cohort Study of the United Kingdom Multiple Sclerosis Register.	Garjani A,	2021-11-30	doi: 10.1212/NXI.0000000000001118		405	included	1	0
"Multiple sclerosis" and "outcome"	MEDLINE	66	Patient reported outcome	SWLS; SF-12	Emotional processing intervention (EMOPRINT): A blinded randomized control trial to treat facial affect recognition deficits in multiple sclerosis.	Genova HM	2022-01-29	10.1016/j.msard.2022.103536		412	included	1	0
"Multiple sclerosis" and "outcome"	MEDLINE	68	Patient reported outcome	SEIQoL-DW; MSQoL-54; HADS; PSS; VLQ; AAQ; CD-ROSC 25; CompACT; MAAS; DDS	A resilience group training program for people with multiple sclerosis: Results of a pilot single-blind randomized controlled trial and nested qualitative study	Giovannetti AM	2020-04-09	doi: 10.1371/journal.pone.0231380		319	included	1	0
"Multiple sclerosis" and "outcome"	MEDLINE	71	Patient reported outcome	MSFC; MSQLI; SF-36; MSIS-29; MSWS; PPA; PFA	A phase II baseline versus treatment study to determine the efficacy of raltegravir (Isentress) in preventing progression of relapsing remitting multiple sclerosis as determined by gadolinium-enhanced MRI: The INSPIRE study	Gold J	2018-08-01	DOI: 10.1016/j.msard.2018.06.002		224	included	1	0
"Multiple sclerosis" and "outcome"	MEDLINE	72	Patient reported outcome	SF-36; EQ-5D	Long-term safety and efficacy of dimethyl fumarate for up to 13 years in patients with relapsing-remitting multiple sclerosis: Final ENDORSE study results.	Gold R	2022-04-01	doi: 10.1177/13524585211037909		423	included	1	0
"Multiple sclerosis" and "outcome"	MEDLINE	76	Patient reported outcome	MSQoL-54; MLQ	Impact of an Existential-Spiritual Intervention Compared with a Cognitive-Behavioral Therapy on Quality of Life and Meaning in Life among Women with Multiple Sclerosis.	Hajibabaei M	2020-10-01	doi: 10.18502/ijps.v15i4.4298		343	included	1	0
"Multiple sclerosis" and "outcome"	MEDLINE	78	Patient reported outcome	MSWS	Randomised controlled pilot trial of an exercise plus behaviour change intervention in people with multiple sclerosis: the Step it Up study	Hayes S,	2017-10-12	doi: 10.1136/bmjopen-2017-016336		177	included	1	0
"Multiple sclerosis" and "outcome"	MEDLINE	81	Patient reported outcome	CIS-20; HADS; SCL-90; LiSat-9; CFQ; FCS; PCS; CISS; FFMQ-SF	Mindfulness-based cognitive therapy for severely fatigued multiple sclerosis patients: A waiting list controlled study	Hoogerwerf AEW	2017-06-26	doi: 10.2340/16501977-2237		156	included	1	0
"Multiple sclerosis" and "outcome"	MEDLINE	82	Patient reported outcome	MSIS-29; EQ-5D; BDI	Comparative Effectiveness of 4 Exercise Interventions Followed by 2 Years of Exercise Maintenance in Multiple Sclerosis: A Randomized Controlled Trial	Hortobágyi T	2022-05-16	10.1016/j.apmr.2022.04.012		427	included	1	0
"Multiple sclerosis" and "outcome"	MEDLINE	83	Patient reported outcome	MSWS; MSSS-88; FSS	Intensive Neurorehabilitation and Gait Improvement in Progressive Multiple Sclerosis: Clinical, Kinematic and Electromyographic Analysis	Huang SC	2022-02-20	10.3390/brainsci12020258		418	included	1	0
"Multiple sclerosis" and "outcome"	MEDLINE	85	Patient reported outcome	HADS; SF-36; DERS	Dialectical behavior therapy skills training for individuals with multiple sclerosis and their support partners: A pilot randomized controlled trial.	Hughes AJ	2022-01-08	10.1016/j.msard.2021.103481		411	included	1	0
"Multiple sclerosis" and "outcome"	MEDLINE	86	Patient reported outcome	MFIS; BDI; MSSE; PSQI; RAPA	A multicenter randomized controlled trial of two group education programs for fatigue in multiple sclerosis: Short- and medium-term benefits.	Hugos CL	2019-02-01	doi: 10.1177/1352458517745723		254	included	1	0
"Multiple sclerosis" and "outcome"	MEDLINE	87	Patient reported outcome	MSQoL-54; BDI; EAQ	An integrative cognitive rehabilitation using neurologic music therapy in multiple sclerosis: A pilot study	Impellizzeri F	2020-01-01	doi: 10.1097/MD.0000000000018866		303	included	1	0
"Multiple sclerosis" and "outcome"	MEDLINE	89	Patient reported outcome	EQ-5D; SF-12:	Serious games for arm rehabilitation of persons with multiple sclerosis. A randomized controlled pilot study.	Jonsdottir J	2018-01-01	DOI: 10.1016/j.msard.2017.10.010		188	included	1	0
"Multiple sclerosis" and "outcome"	MEDLINE	90	Patient reported outcome	SF-12; EQ-5D; BDI	Unilateral arm rehabilitation for persons with multiple sclerosis using serious games in a virtual reality approach: Bilateral treatment effect?	Jonsdottir J	2019-10-01	doi: 10.1016/j.msard.2019.07.010		292	included	1	0
"Multiple sclerosis" and "outcome"	MEDLINE	91	Patient reported outcome	EQ-5D; PIADS	A cohort study of functional electrical stimulation in people with multiple sclerosis demonstrating improvements in quality of life and cost-effectiveness.	Juckes FM	2019-07-01	doi: 10.1177/0269215519837326		284	included	1	0
"Multiple sclerosis" and "outcome"	MEDLINE	92	Patient reported outcome	MusiQoL; MFIS; HADS	Physical, cognitive and psychosocial effects of telerehabilitation-based motor imagery training in people with multiple sclerosis: A randomized controlled pilot trial.	Kahraman T	2020-06-01	doi: 10.1177/1357633X18822355		327	included	1	0
"Multiple sclerosis" and "outcome"	MEDLINE	93	Patient reported outcome	MSWS; MFIS; BDI; SF-36	Feasibility of a 6-Month Yoga Program to Improve the Physical and Psychosocial Status of Persons with Multiple Sclerosis and their Family Members.	Kahraman T	2018-02-01	DOI: 10.1016/j.explore.2017.07.006		442	included	1	0
"Multiple sclerosis" and "outcome"	MEDLINE	95	Patient reported outcome	PHQ-9; PROMIS	Assessment of Computer Assisted Rehabilitation Environment (CAREN) System Use and Mood in Patients With Multiple Sclerosis.	Kane A	2022-03-01	doi: 10.7224/1537-2073.2020-131		448	included	1	0
"Multiple sclerosis" and "outcome"	MEDLINE	96	Patient reported outcome	MSWS; ABILHAND; MSIS-29	Effect of natalizumab on disease progression in secondary progressive multiple sclerosis (ASCEND): a phase 3, randomised, double-blind, placebo-controlled trial with an open-label extension.	Kapoor R	2018-05-01	DOI: 10.1016/S1474-4422(18)30069-3		209	included	1	0
"Multiple sclerosis" and "outcome"	MEDLINE	97	Patient reported outcome	MSFC; MSQoL-54	Two-year results from a phase 2 extension study of oral amiselimod in relapsing multiple sclerosis	Kappos L	2018-10-01	DOI: 10.1177/1352458517728343		235	included	1	0
"Multiple sclerosis" and "outcome"	MEDLINE	98	Patient reported outcome	MFIS	Randomized Controlled Trial to Examine the Impact of Aquatic Exercise Training on Functional Capacity, Balance, and Perceptions of Fatigue in Female Patients With Multiple Sclerosis	Kargarfard M	2018-02-01	DOI: 10.1016/j.apmr.2017.06.015		195	included	1	0
"Multiple sclerosis" and "outcome"	MEDLINE	100	Patient reported outcome	MSQoL-54; NFI-MS; MSIS-29; MACFIMS	Randomized-controlled trial of a modified Mediterranean dietary program for multiple sclerosis: A pilot study.	Katz Sand I	2019-11-01	doi: 10.1016/j.msard.2019.101403		296	included	1	0
"Multiple sclerosis" and "outcome"	MEDLINE	101	Patient reported outcome	MFIS	Exercise leads to metabolic changes associated with improved strength and fatigue in people with MS	Keller J	2021-06-01	doi: 10.1002/acn3.51368		379	included	1	0
"Multiple sclerosis" and "outcome"	MEDLINE	102	Patient reported outcome	STAI; FAMS; GSE; PSS; PHQ-9	Feasibility trial of a telehealth support group intervention to reduce anxiety in multiple sclerosis.	Kever A	2022-10-01	doi: 10.1177/02692155221107077		440	included	1	0
"Multiple sclerosis" and "outcome"	MEDLINE	103	Patient reported outcome	PSQI; FSS; FSMC; MSQoL-54; PSQI; ESS; CES-D	Effect of continuous positive airway pressure treatment of obstructive sleep apnea-hypopnea in multiple sclerosis: A randomized, double-blind, placebo-controlled trial (SAMS-PAP study)	Khadadah S	2022-01-01	doi: 10.1177/13524585211010390		410	included	1	0
"Multiple sclerosis" and "outcome"	MEDLINE	104	Patient reported outcome	IPAQ; GLTEQ	Immediate and Sustained Effects of Interventions for Changing Physical Activity in People with Multiple Sclerosis: Meta-analysis of Randomized Controlled Trials.	Kim Y,	2020-08-01	doi: 10.1016/j.apmr.2020.03.017		337	included	1	0
"Multiple sclerosis" and "outcome"	MEDLINE	106	Patient reported outcome	HADS; CES-D; FSMC	Adherence, satisfaction and functional health status among patients with multiple sclerosis using the BETACONNECT® autoinjector: a prospective observational cohort study.	Kleiter I	2017-09-06	doi: 10.1186/s12883-017-0953-8		169	included	1	0
"Multiple sclerosis" and "outcome"	MEDLINE	107	Patient reported outcome	MSWS	Objective and subjective measures of dalfampridine efficacy in clinical practice.	Klineova S	2018-07-09	DOI: 10.1177/2055217318786742		222	included	1	0
"Multiple sclerosis" and "outcome"	MEDLINE	108	Patient reported outcome	PHQ-9; MFIS; BPI;	Early Treatment Improvements in Depression Are Associated With Overall Improvements in Fatigue Impact and Pain Interference in Adults With Multiple Sclerosis	Knowles LM	2021-08-23	doi: 10.1093/abm/kaaa102		391	included	1	0
"Multiple sclerosis" and "outcome"	MEDLINE	110	Patient reported outcome	MFIS; MSWS; BDI; SF-36	Intensive Circuit Class Therapy in Patients with Relapsing-Remitting Multiple Sclerosis	Kocica J	2022-03-29	10.2340/jrm.v54.2027		421	included	1	0
"Multiple sclerosis" and "outcome"	MEDLINE	111	Patient reported outcome	CES-D; WEIMuS; EQ-5D; MSSES; SF-36	Predictors of Adherence Among Patients With Multiple Sclerosis Using the BETACONNECT® Autoinjector: A Prospective Observational Cohort Study.	Köhler W	2021-02-24	doi: 10.3389/fneur.2021.643126		362	included	1	0
"Multiple sclerosis" and "outcome"	MEDLINE	113	Patient reported outcome	MMIC; RIKNO; CPS; DCS; HADS; WEIMUS; PBMS; UNDS; HAQUAMS; SF-36	Patient education programme on immunotherapy in multiple sclerosis (PEPIMS): a controlled rater-blinded study.	Köpke S	2017-02-01	doi: 10.1177/0269215516639734		147	included	1	0
"Multiple sclerosis" and "outcome"	MEDLINE	115	Patient reported outcome	BDI; GHQ-28; DASS	Clinical and metabolic response to probiotic supplementation in patients with multiple sclerosis: A randomized, double-blind, placebo-controlled trial.	Kouchaki E	2017-10-01	doi: 10.1016/j.clnu.2016.08.015		174	included	1	0
"Multiple sclerosis" and "outcome"	MEDLINE	117	Patient reported outcome	CSQ-8; FSS; PGIC; PDDS; MSFSES; PROMIS; PHQ-8	Calling Out MS Fatigue: Feasibility and Preliminary Effects of a Pilot Randomized Telephone-Delivered Exercise Intervention for Multiple Sclerosis Fatigue.	Kratz AL,	2020-01-01	doi: 10.1097/NPT.0000000000000296.		304	included	1	0
"Multiple sclerosis" and "outcome"	MEDLINE	118	Patient reported outcome	MSIS-29	Six weeks of whole-body vibration improves fine motor accuracy, functional mobility and quality of life in people with multiple sclerosis	Krause A,	2022-07-11	doi: 10.1371/journal.pone.0270698		431	included	1	0
"Multiple sclerosis" and "outcome"	MEDLINE	119	Patient reported outcome	MFIS; FSS; HADS; Neuro-QOL	A pilot study of oxidative pathways in MS fatigue: randomized trial of N-acetyl cysteine	Krysko KM	2021-04-01	doi: 10.1002/acn3.51325		369	included	1	0
"Multiple sclerosis" and "outcome"	MEDLINE	120	Patient reported outcome	MSFC; FSS; TSQM	Safety and acceptability of clozapine and risperidone in progressive multiple sclerosis: a phase I, randomised, blinded, placebo-controlled trial	La Flamme AC	2020-07-09	doi: 10.1136/bmjno-2020-000060.		334	included	1	0
"Multiple sclerosis" and "outcome"	MEDLINE	121	Patient reported outcome	SETS; HADS; MSWS	Effect of patients' expectations on clinical response to fampridine treatment	Ladeira F,	2019-01-01	doi: 10.1007/s10072-018-3613-x		250	included	1	0
"Multiple sclerosis" and "outcome"	MEDLINE	122	Patient reported outcome	SF-36; MSIS-29; MFIS	Effectiveness of blood flow-restricted slow walking on mobility in severe multiple sclerosis: A pilot randomized trial.	Lamberti N,	2020-10-01	doi: 10.1111/sms.13764.		346	included	1	0
"Multiple sclerosis" and "outcome"	MEDLINE	123	Patient reported outcome	IPAQ	RCT of a Telehealth Group-Based Intervention to Increase Physical Activity in Multiple Sclerosis: eFIT	Leavitt VM,	2021-08-01	doi: 10.1212/CPJ.0000000000001039		386	included	1	0
"Multiple sclerosis" and "outcome"	MEDLINE	125	Patient reported outcome	BDI; HRS; MSQoL-54	Cognitive recovery in people with relapsing/remitting multiple sclerosis: A randomized clinical trial on virtual reality-based neurorehabilitation	Leonardi S	2021-09-01	doi: 10.1016/j.clineuro.2021.106828		396	included	1	0
"Multiple sclerosis" and "outcome"	MEDLINE	126	Patient reported outcome	GHQ-30; EQ-5D; MSIS-29; FSS	Cognitive rehabilitation for attention and memory in people with multiple sclerosis: a randomized controlled trial (CRAMMS).	Lincoln NB,	2020-02-01	doi: 10.1177/0269215519890378.		314	included	1	0
"Multiple sclerosis" and "outcome"	MEDLINE	127	Patient reported outcome	MFIS	Tension and trauma releasing exercises for people with multiple sclerosis - An exploratory pilot study.	Lynning M	2021-02-08	doi: 10.1016/j.jtcme.2021.02.003		359	included	1	0
"Multiple sclerosis" and "outcome"	MEDLINE	128	Patient reported outcome	IPAQ; QUESAT; MSWS; MSIS-29	ADSTEP: Preliminary Investigation of a Multicomponent Walking Aid Program in People With Multiple Sclerosis	Martini DN	2018-10-01	DOI: 10.1016/j.apmr.2018.05.023		236	included	1	0
"Multiple sclerosis" and "outcome"	MEDLINE	129	Patient reported outcome	SF-12	Effects of 12-week inspiratory muscle training with low resistance in patients with multiple sclerosis: A non-randomised, double-blind, controlled trial	Martin-Sanchez C	2020-11-01	doi: 10.1016/j.msard.2020.102574		348	included	1	0
"Multiple sclerosis" and "outcome"	MEDLINE	130	Patient reported outcome	SF-36; EQ-5D; PBMSI	Participation in and outcomes from a 12-month tailored exercise programme for people with multiple sclerosis (MSTEP©): a randomized trial. Clin Rehabil.	Mayo NE,	2020-07-01	doi: 10.1177/0269215520923089		332	included	1	0
"Multiple sclerosis" and "outcome"	MEDLINE	132	Patient reported outcome	PDDS; HADS; MFIS; FSS; PSQI; SF-36	Preliminary efficacy of the "SitLess with MS" intervention for changing sedentary behaviour, symptoms, and physical performance in multiple sclerosis. Disabil Rehabil	Mehrabani G	2021-08-25	doi: 10.1080/09638288.2021.1966520		392	included	1	0
"Multiple sclerosis" and "outcome"	MEDLINE	133	Patient reported outcome	MFIS; BDI; EQ-5D	Do Secondary Progressive Multiple Sclerosis patients benefit from Computer- based cognitive neurorehabilitation? A randomized sham controlled trial.	Messinis L,	2020-01-07	doi: 10.1016/j.msard.2020.101932		310	included	1	0
"Multiple sclerosis" and "outcome"	MEDLINE	134	Patient reported outcome	HAQUAMS	Neural Processes of Psychological Stress and Relaxation Predict the Future Evolution of Quality of Life in Multiple Sclerosis	Meyer-Arndt L	2021-11-23	doi: 10.3389/fneur.2021.753107		404	included	1	0
"Multiple sclerosis" and "outcome"	MEDLINE	135	Patient reported outcome	MSWS; FES-I; ABC	Effects of Virtual Reality vs Conventional Balance Training on Balance and Falls in People With Multiple Sclerosis: A Randomized Controlled Trial.	Molhemi F	2021-02-01	doi: 10.1016/j.apmr.2020.09.395		357	included	1	0
"Multiple sclerosis" and "outcome"	MEDLINE	136	Patient reported outcome	MSQoL-54	Prospective phase II clinical trial of autologous haematopoietic stem cell transplant for treatment refractory multiple sclerosis.	Moore JJ,	2019-05-01	doi: 10.1136/jnnp-2018-319446		273	included	1	0
"Multiple sclerosis" and "outcome"	MEDLINE	140	Patient reported outcome	NeuroQoL	The impact of cognitive rehabilitation on quality of life in multiple sclerosis: A pilot study.	Munger KC	2021-08-26	doi: 10.1177/20552173211040239		393	included	1	0
"Multiple sclerosis" and "outcome"	MEDLINE	141	Patient reported outcome	HADS; DERS; PANAS; PSWQ	Transdiagnostic treatment of emotional disorders in people with multiple sclerosis: randomized controlled trial.	Nazari N	2020-10-31	doi: 10.1186/s40359-020-00480-8.		347	included	1	0
"Multiple sclerosis" and "outcome"	MEDLINE	142	Patient reported outcome	mMSIS; HOOS JR; mHHS	Are adverse outcome rates higher in multiple sclerosis patients after total hip arthroplasty?	Newman JM,	2018-07-01	DOI: 10.1302/0301-620X.100B7.BJJ-2017-1569.R1		219	included	1	0
"Multiple sclerosis" and "outcome"	MEDLINE	143	Patient reported outcome	MSWS	Why patients with multiple sclerosis perceive improvement of gait during treatment with natalizumab?	Novotna K	2019-06-01	doi: 10.1007/s00702-019-02013-z		277	included	1	0
"Multiple sclerosis" and "outcome"	MEDLINE	144	Patient reported outcome	MSQoL-54	A psychoeducation program for stress management and psychosocial problems in multiple sclerosis.	Oz HS	2020-11-01	doi: 10.4103/njcp.njcp_462_19		349	included	1	0
"Multiple sclerosis" and "outcome"	MEDLINE	145	Patient reported outcome	MusiQOL	Monthly methylprednisolone in combination with interferon beta or glatiramer acetate for relapsing-remitting multiple sclerosis: A multicentre, single-blind, prospective trial	Ozakbas S	2017-09-01	doi: 10.1016/j.clineuro.2017.06.016		167	included	1	0
"Multiple sclerosis" and "outcome"	MEDLINE	146	Patient reported outcome	MAM-36; MSWSM; BDI; MFIS; MusiQoL	Effect of video-based exergaming on arm and cognitive function in persons with multiple sclerosis: A randomized controlled trial.	Ozdogar AT	2020-05-01	doi: 10.1016/j.msard.2020.101966		320	included	1	0
"Multiple sclerosis" and "outcome"	MEDLINE	147	Patient reported outcome	FSS	Effect of combined exercise training on serum brain-derived neurotrophic factor, suppressors of cytokine signaling 1 and 3 in patients with multiple sclerosis.	Ozkul C,	2018-03-01	DOI: 10.1016/j.jneuroim.2018.01.002		202	included	1	0
"Multiple sclerosis" and "outcome"	MEDLINE	148	Patient reported outcome	FSS; HADS; FAC; MSQoL-54	Effects of Robot-Assisted Gait Training in Patients With Multiple Sclerosis: A Single-Blinded Randomized Controlled Study	Ozsoy-Unubol T	2022-08-01	doi: 10.1097/PHM.0000000000001913		433	included	1	0
"Multiple sclerosis" and "outcome"	MEDLINE	149	Patient reported outcome	MSIS-29; EQ-5D; HADS; MSRS checklist;	Web-based physiotherapy for people affected by multiple sclerosis: a single blind, randomized controlled feasibility study	Paul L	2019-03-01	doi: 10.1177/0269215518817080		257	included	1	0
"Multiple sclerosis" and "outcome"	MEDLINE	150	Patient reported outcome	OABQ-SF; ICIQ-SF; ICIQ-LUTS	Pelvic floor muscle training adapted for urinary incontinence in multiple sclerosis: a randomized clinical trial.	Pérez DC,	2020-02-01	doi: 10.1007/s00192-019-03993-y		315	included	1	0
"Multiple sclerosis" and "outcome"	MEDLINE	151	Patient reported outcome	FSS; MFIS; MSWS	Walking in multiple sclerosis improves with tDCS: a randomized, double-blind, sham-controlled study.	Pilloni G	2020-11-01	doi: 10.1002/acn3.51224		350	included	1	0
"Multiple sclerosis" and "outcome"	MEDLINE	152	Patient reported outcome	MFIS; FSS; MSIS-29; SF-MPQ	Functional Electrical Stimulation Cycling Exercise in People with Multiple Sclerosis: Secondary Effects on Cognition, Symptoms, and Quality of Life.	Pilutti LA	2019-11-01	doi: 10.7224/1537-2073.2018-048		449	included	1	0
"Multiple sclerosis" and "outcome"	MEDLINE	153	Patient reported outcome	MusiQoL; FIS; BDI	Improvement of quality of life and its relationship with neuropsychiatric outcomes in patients with multiple sclerosis starting treatment with natalizumab: A 3-year follow-up multicentric study	Planche V	2017-11-15	doi: 10.1016/j.jns.2017.10.008		180	included	1	0
"Multiple sclerosis" and "outcome"	MEDLINE	154	Patient reported outcome	GLTEQ; FIS; MSIS-29	Response heterogeneity in a randomized controlled trial of telerehabilitation interventions among adults with multiple sclerosis	Plow M	2022-10-01	doi: 10.1177/1357633X20964693		441	included	1	0
"Multiple sclerosis" and "outcome"	MEDLINE	155	Patient reported outcome	FIS; MSIS-29; GLTEQ	Randomized Controlled Trial of a Telephone-Delivered Physical Activity and Fatigue Self-management Interventions in Adults With Multiple Sclerosis.	Plow M,	2019-11-01	doi: 10.1016/j.apmr.2019.04.022		297	included	1	0
"Multiple sclerosis" and "outcome"	MEDLINE	156	Patient reported outcome	OAB; Qualiveen	Effectiveness of the transcutaneous tibial nerve stimulation and pelvic floor muscle training with biofeedback in women with multiple sclerosis for the management of overactive bladder	Polat Dunya C	2021-04-01	doi: 10.1177/1352458520926666		371	included	1	0
"Multiple sclerosis" and "outcome"	MEDLINE	157	Patient reported outcome	OAB; FSFI; SQoL-F	Evaluating the effects of transcutaneous tibial nerve stimulation or pelvic floor muscle training on sexual dysfunction in female multiple sclerosis patients reporting overactive bladder	Polat Dunya C	2021-08-01	doi: 10.1002/nau.24733		387	included	1	0
"Multiple sclerosis" and "outcome"	MEDLINE	158	Patient reported outcome	PDQ; CSES; FSMC; HADS; HAQUAMS; FAI	Managing neuropsychological impairment in multiple sclerosis - Controlled study on a standardized metacognitive intervention (MaTiMS).	Pöttgen J	2022-02-13	10.1016/j.msard.2022.103687		417	included	1	0
"Multiple sclerosis" and "outcome"	MEDLINE	160	Patient reported outcome	HADS	Vitamin D3 supplementation in multiple sclerosis: Symptoms and biomarkers of depression	Rolf L	2017-07-15	doi: 10.1016/j.jns.2017.04.017		159	included	1	0
"Multiple sclerosis" and "outcome"	MEDLINE	161	Patient reported outcome	HADS; FSS	Stress-Axis Regulation by Vitamin D3 in Multiple Sclerosis.	Rolf L	2018-04-26	DOI: 10.3389/fneur.2018.00263		207	included	1	0
"Multiple sclerosis" and "outcome"	MEDLINE	162	Patient reported outcome	SF-12	Survivorship and Outcomes in Patients With Multiple Sclerosis Undergoing Total Joint Arthroplasty.	Rondon AJ,	2018-04-01	DOI: 10.1016/j.arth.2017.10.056		204	included	1	0
"Multiple sclerosis" and "outcome"	MEDLINE	164	Patient reported outcome	MFISM; FSSM; BDI	Epigallocatechin Gallate in Progressive MS: A Randomized, Placebo-Controlled Trial	Rust R	2021-02-23	doi: 10.1212/NXI.0000000000000964		361	included	1	0
"Multiple sclerosis" and "outcome"	MEDLINE	165	Patient reported outcome	SF-36; WPAI; CES-D	Application of tRNS to improve multiple sclerosis fatigue: a pilot, single-blind, sham-controlled study	Salemi G	2019-06-01	doi: 10.1007/s00702-019-02006-y		278	included	1	0
"Multiple sclerosis" and "outcome"	MEDLINE	166	Patient reported outcome	MSWS; PDDS	Multimodal exercise training in multiple sclerosis: A randomized controlled trial in persons with substantial mobility disability.	Sandroff BM,	2017-10-01	doi: 10.1016/j.cct.2017.07.016		175	included	1	0
"Multiple sclerosis" and "outcome"	MEDLINE	167	Patient reported outcome	SF-36	High-dose erythropoietin in patients with progressive multiple sclerosis: A randomized, placebo-controlled, phase 2 trial	Schreiber K	2017-04-01	doi: 10.1177/1352458516661048		152	included	1	0
"Multiple sclerosis" and "outcome"	MEDLINE	168	Patient reported outcome	TSQM; MSQLI; MFIS; PES; PDQ: MHI; MSSS; MOS	Home infusions of natalizumab for people with multiple sclerosis: a pilot randomised crossover trial.	Schultz TJ	2021-08-01	doi: 10.1002/acn3.51410		388	included	1	0
"Multiple sclerosis" and "outcome"	MEDLINE	169	Patient reported outcome	FIM; SF-36	Robot-Assisted Gait Training in Patients with Multiple Sclerosis: A Randomized Controlled Crossover Trial	Sconza C	2021-07-14	doi: 10.3390/medicina57070713		384	included	1	0
"Multiple sclerosis" and "outcome"	MEDLINE	170	Patient reported outcome	PSS; SF-36; PROMIS; CD-RISC; CEQ	Impact of mindfulness-based stress reduction for people with multiple sclerosis at 8 weeks and 12 months: A randomized clinical trial.	Senders A,	2019-07-01	doi: 10.1177/1352458518786650		286	included	1	0
"Multiple sclerosis" and "outcome"	MEDLINE	172	Patient reported outcome	CES-D: FSS; BPI-SF; MSIS-29; CAMS-R; PHQ-9; CEQ	A randomized controlled trial of a web-based mindfulness programme for people with MS with and without a history of recurrent depression.	Sesel AL	2022-08-01	doi: 10.1177/13524585211068002		435	included	1	0
"Multiple sclerosis" and "outcome"	MEDLINE	173	Patient reported outcome	FIS; BDI;	Sulbutiamine shows promising results in reducing fatigue in patients with multiple sclerosis.	Sevim S	2017-08-01	doi: 10.1016/j.msard.2017.05.010		163	included	1	0
"Multiple sclerosis" and "outcome"	MEDLINE	174	Patient reported outcome	MFIS; MSQoL-54	Integrated Imaginative Distention Therapy to Cope with Fatigue. DIMMI SI Study: The First Randomized Controlled Trial in Multiple Sclerosis	Sgoifo A	2017-12-01	doi: 10.1007/s40120-017-0081-9		185	included	1	0
"Multiple sclerosis" and "outcome"	MEDLINE	175	Patient reported outcome	MFIS; FSS	Meta-analysis of the efficacy of modafinil versus placebo in the treatment of multiple sclerosis fatigue	Shangyan H,	2018-01-01	DOI: 10.1016/j.msard.2017.10.011		190	included	1	0
"Multiple sclerosis" and "outcome"	MEDLINE	176	Patient reported outcome	PSS; EQ-5D; MSQLI; MAAS; SCS; ELQ; SIMD	Mindfulness-based stress reduction for people with multiple sclerosis - a feasibility randomised controlled trial	Simpson R	2017-05-16	doi: 10.1186/s12883-017-0880-8		153	included	1	0
"Multiple sclerosis" and "outcome"	MEDLINE	177	Patient reported outcome	MSWS	Evaluation of functional outcome measures after fampridine treatment in patients with multiple sclerosis - An interventional follow-up study	Skov CD	2022-07-05	doi: 10.1016/j.msard.2022.104034		430	included	1	0
"Multiple sclerosis" and "outcome"	MEDLINE	178	Patient reported outcome	HADS; EQ-5D; MSIF	The effect of nurse practitioner (NP-led) care on health-related quality of life in people with multiple sclerosis - a randomized trial.	Smyth P	2022-07-25	doi: 10.1186/s12883-022-02809-9		432	included	1	0
"Multiple sclerosis" and "outcome"	MEDLINE	179	Patient reported outcome	SEIQoL-DW; POS-S-MS; EQ-5D; MSCQ; HADS; ZBI	Randomized controlled trial of a home-based palliative approach for people with severe multiple sclerosis	Solari A,	2018-04-01	DOI: 10.1177/1352458517704078		205	included	1	0
"Multiple sclerosis" and "outcome"	MEDLINE	180	Patient reported outcome	PedsQL-MFS; CES-DC	Feasibility of a theory-informed mobile app for changing physical activity in youth with multiple sclerosis	Stephens S	2021-12-20	10.1016/j.msard.2021.103467		408	included	1	0
"Multiple sclerosis" and "outcome"	MEDLINE	181	Patient reported outcome	FSS; PHQ-9; SF-36; MSIS-29; MSWS	Robot-assisted gait training is not superior to intensive overground walking in multiple sclerosis with severe disability (the RAGTIME study): A randomized controlled trial.	Straudi S	2020-05-01	doi: 10.1177/1352458519833901		321	included	1	0
"Multiple sclerosis" and "outcome"	MEDLINE	182	Patient reported outcome	MFIS; MSWS; MSIS-29	Combining a supervised and home-based task-oriented circuit training improves walking endurance in patients with multiple sclerosis. The MS_TOCT randomized-controlled trial	Straudi S	2022-03-05	10.1016/j.msard.2022.103721		419	included	1	0
"Multiple sclerosis" and "outcome"	MEDLINE	183	Patient reported outcome	MACFIMS; EPT-R; GSES; PROMIS; MFMQ	Computer-assisted cognitive rehabilitation in persons with multiple sclerosis: Results of a multi-site randomized controlled trial with six month follow-up.	Stuifbergen AK	2018-07-01	DOI: 10.1016/j.dhjo.2018.02.001		220	included	1	0
"Multiple sclerosis" and "outcome"	MEDLINE	184	Patient reported outcome	HAQUAMS	A standardised frankincense extract reduces disease activity in relapsing-remitting multiple sclerosis (the SABA phase IIa trial)	Stürner KH,	2018-08-01	DOI: 10.1136/jnnp-2017-317101		228	included	1	0
"Multiple sclerosis" and "outcome"	MEDLINE	185	Patient reported outcome	MSQoL-54; BLCS	Efficacy of peripheral lidocaine application (neural therapy) in the treatment of neurogenic detrusor overactivity in multiple sclerosis patients	Tamam Y,	2017-09-01	doi: 10.1002/nau.23191		168	included	1	0
"Multiple sclerosis" and "outcome"	MEDLINE	186	Patient reported outcome	SF-12; HADS; MFIS; PSI; EIS	Physical exercise may improve problem-solving skills and emotional intelligence in patients with relapsing-remitting multiple sclerosis: A cross-sectional study.	Tasci I	2022-01-29	10.1016/j.msard.2022.103641		413	included	1	0
"Multiple sclerosis" and "outcome"	MEDLINE	187	Patient reported outcome	MFIS; MSWS; PDDS;	Effects of motor rehabilitation on mobility and brain plasticity in multiple sclerosis: a structural and functional MRI study.	Tavazzi E	2018-06-01	DOI: 10.1007/s00415-018-8859-y		213	included	1	0
"Multiple sclerosis" and "outcome"	MEDLINE	188	Patient reported outcome	MHI; MFIS; SF-36;IPQ-R	Baseline predictors of DMT reinitiation among patients with multiple sclerosis following an MI-CBT intervention	Thelen J	2018-04-01	DOI: 10.1007/s10865-017-9900-9		206	included	1	0
"Multiple sclerosis" and "outcome"	MEDLINE	189	Patient reported outcome	APDDS; GLTEQ; HADS; EQ-5D; MSIS-29; FSI; SF-36; SCI-ESES; MSSE;	Mii-vitaliSe: a pilot randomised controlled trial of a home gaming system (Nintendo Wii) to increase activity levels, vitality and well-being in people with multiple sclerosis.	Thomas S,	2017-09-27	doi: 10.1136/bmjopen-2017-016966		170	included	1	0
"Multiple sclerosis" and "outcome"	MEDLINE	190	Patient reported outcome	MSIS-29; EQ-5D;	Exercise Effects on Multiple Sclerosis Quality of Life and Clinical-Motor Symptoms.	Tollár J,	2020-05-01	doi: 10.1249/MSS.0000000000002228.		322	included	1	0
"Multiple sclerosis" and "outcome"	MEDLINE	191	Patient reported outcome	SGI; MSQoL-54; NEIVFQ-25	MD1003 (High-Dose Pharmaceutical-Grade Biotin) for the Treatment of Chronic Visual Loss Related to Optic Neuritis in Multiple Sclerosis: A Randomized, Double-Blind, Placebo-Controlled Study.	Tourbah A	2018-07-01	DOI: 10.1007/s40263-018-0528-2		221	included	1	0
"Multiple sclerosis" and "outcome"	MEDLINE	193	Patient reported outcome	I-QOL;	Low-dose onabotulinumtoxinA improves urinary symptoms in noncatheterizing patients with MS.	Tullman M	2018-08-14	DOI: 10.1212/WNL.0000000000005991		230	included	1	0
"Multiple sclerosis" and "outcome"	MEDLINE	194	Patient reported outcome	CIS-20; FSS; MFIS; SF-36	TREFAMS-ACE Study Group. Cognitive behavioral therapy positively affects fatigue in patients with multiple sclerosis: Results of a randomized controlled trial.	van den Akker LE	2017-10-01	doi: 10.1177/1352458517709361		176	included	1	0
"Multiple sclerosis" and "outcome"	MEDLINE	195	Patient reported outcome	CIS-20; ICQ; GSES; CISS; ESS; FPQ; BIPQ; SF-36	Cognitive behavioural therapy for MS-related fatigue explained: A longitudinal mediation analysis.	van den Akker LE,	2018-03-01	DOI: 10.1016/j.jpsychores.2017.12.014		203	included	1	0
"Multiple sclerosis" and "outcome"	MEDLINE	196	Patient reported outcome	MSSES; EQ-5D	An economic evaluation attached to a single-centre, parallel group, unmasked, randomized controlled trial of a 3-day intensive social cognitive treatment (can do treatment) in patients with relapsing remitting multiple sclerosis and low disability.	van Mastrigt GA	2019-10-01	doi: 10.1080/13696998.2019.1609300		293	included	1	0
"Multiple sclerosis" and "outcome"	MEDLINE	197	Patient reported outcome	MSWS; FES-I; DGI; MSIS-29	Structured Cognitive-Motor Dual Task Training Compared to Single Mobility Training in Persons with Multiple Sclerosis, a Multicenter RCT	Veldkamp R	2019-12-10	doi: 10.3390/jcm8122177		299	included	1	0
"Multiple sclerosis" and "outcome"	MEDLINE	198	Patient reported outcome	BBS; FSS; MSQoL-54	Hippotherapy for patients with multiple sclerosis: A multicenter randomized controlled trial (MS-HIPPO).	Vermöhlen V,	2018-09-01	DOI: 10.1177/1352458517721354		234	included	1	0
"Multiple sclerosis" and "outcome"	MEDLINE	200	Patient reported outcome	MSIS-29; SALTMED-Q; TSQM	Ocrelizumab treatment for relapsing-remitting multiple sclerosis after a suboptimal response to previous disease-modifying therapy: A nonrandomized controlled trial	Weinstock-Guttman B	2021-08-12	10.1177/13524585211035740		389	included	1	0
"Multiple sclerosis" and "outcome"	MEDLINE	201	Patient reported outcome	FSMC; HADS	The aerobic capacity - fatigue relationship in persons with Multiple Sclerosis is not reproducible in a pooled analysis of two randomized controlled trials.	Wolf F,	2022-02-01	doi: 10.1016/j.msard.2021.103476		414	included	1	0
"Multiple sclerosis" and "outcome"	MEDLINE	202	Patient reported outcome	UTQ; MusiQoL	Ease of use of two autoinjectors in patients with multiple sclerosis treated with interferon beta-1a subcutaneously three times weekly: results of the randomized, crossover REDEFINE study.	Wray S	2018-02-01	DOI: 10.1080/17425247.2018.1407755		197	included	1	0
"Multiple sclerosis" and "outcome"	MEDLINE	203	Patient reported outcome	FSS; MusiQol	Comparison of the effects of two different exergaming systems on balance, functionality, fatigue, and quality of life in people with multiple sclerosis: A randomized controlled trial.	Yazgan YZ,	2019-12-21	doi: 10.1016/j.msard.2019.101902		300	included	1	0
"Multiple sclerosis" and "outcome"	MEDLINE	206	Patient reported outcome	MSIS-29	Functional recovery in multiple sclerosis patients undergoing rehabilitation programs is associated with plasma levels of hemostasis inhibitors.	Ziliotto N	2020-09-01	doi: 10.1016/j.msard.2020.102319		340	included	1	0
"Multiple sclerosis" and "outcome"	MEDLINE	208	Patient reported outcome	FSMC; SF-12	Efficacy of inpatient personalized multidisciplinary rehabilitation in multiple sclerosis: behavioural and functional imaging results.	Zuber P,	2020-06-01	doi: 10.1007/s00415-020-09768-6		328	included	1	0
"Multiple sclerosis" and "patient reported outcome"	MEDLINE	209	Patient reported outcome	PPBC; I-QOL; VAS-TS; EQ-5D	Solifenacin is effective and well tolerated in patients with neurogenic detrusor overactivity: Results from the double-blind, randomized, active- and placebo-controlled SONIC urodynamic study	Amarenco G	2017-02-01	doi: 10.1002/nau.22945		91	included	1	0
"Multiple sclerosis" and "patient reported outcome"	MEDLINE	210	Patient reported outcome	FAMS; SF-36; EQ-5D	Impact of alemtuzumab on health-related quality of life over 6 years in CARE-MS II trial extension patients with relapsing-remitting multiple sclerosis	Arroyo R	2019-05-01	doi: 10.1177/1352458519849796		41	included	1	0
"Multiple sclerosis" and "patient reported outcome"	MEDLINE	211	Patient reported outcome	MFIS; FSMC; MSQoL-54	Effects of Functional Electrical Stimulation Cycling on Fatigue and Quality of Life in People with Multiple Sclerosis Who Are Nonambulatory	Backus D	2020-08-01	doi: 10.7224/1537-2073.2019-101		38	included	1	0
"Multiple sclerosis" and "patient reported outcome"	MEDLINE	212	Patient reported outcome	SF-36; CES-D; WPAI	A Pilot Study to Assess At-Home Speed of Processing Training for Individuals with Multiple Sclerosis	Barker L	2019-06-01	doi: 10.1155/2019/3584259. PMID: 31275652		56	included	1	0
"Multiple sclerosis" and "patient reported outcome"	MEDLINE	213	Patient reported outcome	MSIS-29; PRIMUS; MFIS; TSQM; EQ-5D; BDI; WPAI-MS	Effectiveness of delayed-release dimethyl fumarate on patient-reported outcomes and clinical measures in patients with relapsing-remitting multiple sclerosis in a real-world clinical setting: PROTEC.	Berger T	2019-12-01	doi: 10.1177/2055217319887191		51	included	1	0
"Multiple sclerosis" and "patient reported outcome"	MEDLINE	214	Patient reported outcome	MAM-36; MFIS; SUS	Effects of immersive virtual reality on upper limb function in subjects with multiple sclerosis: A cross-over study	Bertoni R	2022-06-01	oi: 10.1016/j.msard.2022.104004		10	included	1	0
"Multiple sclerosis" and "patient reported outcome"	MEDLINE	216	Patient reported outcome	MSFC; BDI; MSFSS; MSQoL-54;	Phase II study of ketogenic diets in relapsing multiple sclerosis: safety, tolerability and potential clinical benefits	Brenton JN	2022-06-01	doi: 10.1136/jnnp-2022-329074		12	included	1	0
[truncated: 115 more rows]
