# Supplementary material for: Treating to target in multiple sclerosis: Do we know how to measure whether we hit it?
Source: Eur J Neurol. 2024 Oct 24;31(12):e16526. doi: 10.1111/ene.16526 (PMC11554867; doi:10.1111/ene.16526)
Supplement: Supplementary file 5 — Table S2. Full study list. [file ENE-31-e16526-s009.xlsx]

## Sheet: Supp_T2_SLR full study list
Supplemental Table 2. Full study list.
Screening number	Category	Outcome	Full study title	First author	Journal	Date of Publication	Link	Design	Primary or secondary outcome?	Sample size	Population	Mode of implementation	Minimal detectable change (MDC)	Clinically relevant change (CRC)	Bias	Reasons for bias
0	Clinical outcome	2min Walk Test (2MWT)	Responsiveness and Clinically Meaningful Improvement, According to Disability Level, of Five Walking Measures After Rehabilitation in Multiple Sclerosis	Baert I	Neurorehabil Neural Repair	2018-09-01	https://journals.sagepub.com/doi/10.1177/1545968314521010	Prospective open label	n.a.	290	MS	study	n.a.	decrease ≥5m	no serious limitations	n.a.
0	Clinical outcome	6min Walk Test (6MWT)	Responsiveness and Clinically Meaningful Improvement, According to Disability Level, of Five Walking Measures After Rehabilitation in Multiple Sclerosis	Baert I	Neurorehabil Neural Repair	2018-09-01	https://journals.sagepub.com/doi/10.1177/1545968314521010	Prospective open label	n.a.	290	MS	study	n.a.	increase/decrease ≥10m	no serious limitations	n.a.
0	Clinical outcome	6min Walk Test (6MWT)	The reliability, precision and clinically meaningful change of walking assessments in multiple sclerosis	Learmonth Y	Mult Scler J	2013-04-14	https://doi.org/10.1177/1352458513483890	Cross-sectional observational	n.a.	82	MS	study	Overall: decrease ≥88m (20%); EDSS <4.0: decrease ≥58m (11%), EDSS 4.0-6.5: decrease ≥120m (39%)	n.a.	serious limitations	low sample size, not representative for all MS groups
0	Clinical outcome	6min Walk Test (6MWT)	Gait tests in multiple sclerosis: Reliability and cut-off values	Decavel P	Gait and Posture	2019-01-01	https://www.sciencedirect.com/science/article/pii/S0966636218315984?via%3Dihub	Prospective observational	n.a.	58	MS (EDSS 4.0-6.5)	study	decrease ≥86m or ≥31.7%	n.a.	serious limitations	low sample size, selective inclusion criteria (EDSS 4-6.5)
0	Clinical outcome	Nine Hole Peg Test (9HPT)	Quantitative functional measures in MS: What is a reliable change?	Schwid S R	Neurology	2002-04-23	https://n.neurology.org/content/58/8/1294	Prospective observational	Primary	63	MS	study	n.a.	change ≥20%; without confirmation	no serious limitations	n.a.
0	Clinical outcome	Timed 25ft Walk Test (T25FW)	The reliability, precision and clinically meaningful change of walking assessments in multiple sclerosis	Learmonth Y	Mult Scler J	2013-04-14	https://doi.org/10.1177/1352458513483890	Cross-sectional observational	n.a.	82	MS	study	Overall: increase ≥2.7 sec (36%); EDSS <4.0: increase ≥0.6 sec (12%), EDSS 4.0-6.5: increase ≥4.5 sec (36%)	n.a.	serious limitations	low sample size, not representative for all MS groups
0	Clinical outcome	Timed 25ft Walk Test (T25FW)	Quantitative functional measures in MS: What is a reliable change?	Schwid S R	Neurology	2002-04-23	https://n.neurology.org/content/58/8/1294	Prospective observational	Primary	63	MS	study	n.a.	change ≥20%; without confirmation	no serious limitations	n.a.
0	Clinical outcome	Timed 25ft Walk Test (T25FW)	Timed 25-Foot Walk: Direct evidence that improving 20% or greater is clinically meaningful in MS	Hobart J	Neurology	2013-04-16	https://pubmed.ncbi.nlm.nih.gov/23535489/	Metaanalysis	n.a.	533	MS (EDSS 4.0-6.5)	study	n.a.	n.a.	no serious limitations	n.a.
0	Clinical outcome	Timed 25ft Walk Test (T25FW)	Gait tests in multiple sclerosis: Reliability and cut-off values	Decavel P	Gait and Posture	2019-01-01	https://www.sciencedirect.com/science/article/pii/S0966636218315984?via%3Dihub	Prospective observational	n.a.	58	MS (EDSS 4.0-6.5)	study	increase ≥34%	n.a.	serious limitations	low sample size, selective inclusion criteria (EDSS 4-6.5)
0	Clinical outcome	Timed Up and Go test (TUG)	Gait tests in multiple sclerosis: Reliability and cut-off values	Decavel P	Gait and Posture	2019-01-01	https://www.sciencedirect.com/science/article/pii/S0966636218315984?via%3Dihub	Prospective observational	n.a.	58	MS (EDSS 4.0-6.5)	study	increase ≥7.9 sec	n.a.	serious limitations	low sample size, selective inclusion criteria (EDSS 4-6.5)
2	Clinical outcome	EDSS	A longitudinal real-life comparison study of natalizumab and fingolimod	Lanzillo R	Acta Neurol Scand	2017-09-01	https://onlinelibrary.wiley.com/doi/10.1111/ane.12718	Retrospective observational	Secondary	179	RRMS	routine practice	n.a.	n.a.	serious limitations	low sample size, lack of adjustment for confounding
2	Clinical outcome	Relapses	A longitudinal real-life comparison study of natalizumab and fingolimod	Lanzillo R	Acta Neurol Scand	2017-09-01	https://onlinelibrary.wiley.com/doi/10.1111/ane.12718	Retrospective observational	Primary	179	RRMS	routine practice	n.a.	n.a.	serious limitations	low sample size, lack of adjustment for confounding
3	Clinical outcome	EDSS	Monthly methylprednisolone in combination with interferon beta or glatiramer acetate for relapsing-remitting multiple sclerosis: A multicentre, single-blind, prospective trial	Ozakbas S	Clin Neurol Neurosurg	2017-09-01	https://www.sciencedirect.com/science/article/pii/S030384671730183X?via%3Dihub	Prospective, single arm	Secondary	103	RRMS	study	n.a.	n.a.	serious limitations	low sample size, lack of control group, adjustment for confounding
3	Clinical outcome	Relapses	Monthly methylprednisolone in combination with interferon beta or glatiramer acetate for relapsing-remitting multiple sclerosis: A multicentre, single-blind, prospective trial	Ozakbas S	Clin Neurol Neurosurg	2017-09-01	https://www.sciencedirect.com/science/article/pii/S030384671730183X?via%3Dihub	Prospective, single arm	Primary	103	RRMS	study	n.a.	1 relapse	serious limitations	low sample size, lack of control group, adjustment for confounding
4	Clinical outcome	EDSS	Towards personalized therapy for multiple sclerosis: prediction of individual treatment response	Kalincik T	Brain	2017-09-01	https://pubmed.ncbi.nlm.nih.gov/29050389/	Retrospective observational	Primary	12654	MS (largely RRMS)	routine practice	n.a.	increase ≥1.5 if previous EDSS = 0, increase ≥1 if previous EDSS = 1–5.5 and increase ≥0.5 if previous EDSS ≥6; confirmed over 6 months	serious limitations	heterogeneic and large number of centers
4	Clinical outcome	Relapses	Towards personalized therapy for multiple sclerosis: prediction of individual treatment response	Kalincik T	Brain	2017-09-01	https://pubmed.ncbi.nlm.nih.gov/29050389/	Retrospective observational	Secondary	12654	MS (largely RRMS)	routine practice	n.a.	1 relapse	serious limitations	heterogeneic and large number of centers
5	Clinical outcome	EDSS	Anti-inflammatory disease-modifying treatment and short-term disability progression in SPMS	Lorscheider J	Neurology	2017-09-05	https://n.neurology.org/content/89/10/1050	Retrospective observational	Primary	2381	SPMS	routine practice	n.a.	increase ≥1 if baseline EDSS <6.0 and increase ≥0.5 if baseline EDSS ≥6; sustained for ≥6 months	serious limitations	heterogeneic and large number of centers
5	Clinical outcome	Relapses	Anti-inflammatory disease-modifying treatment and short-term disability progression in SPMS	Lorscheider J	Neurology	2017-09-05	https://n.neurology.org/content/89/10/1050	Retrospective observational	Secondary	2381	SPMS	routine practice	n.a.	1 relapse	serious limitations	heterogeneic and large number of centers
6	Clinical outcome	EDSS	Alemtuzumab CARE-MS I 5-year follow-up: Durable efficacy in the absence of continuous MS therapy	Havrdova E	Neurology	2017-09-12	https://n.neurology.org/content/89/11/1107	Open-label extension of prospective RCT	Primary	335	RRMS	study	n.a.	increase ≥1.5 if baseline EDSS = 0, increase ≥1 if baseline EDSS ≥1; confirmed over 6 months	no serious limitations	n.a.
6	Clinical outcome	Relapses	Alemtuzumab CARE-MS I 5-year follow-up: Durable efficacy in the absence of continuous MS therapy	Havrdova E	Neurology	2017-09-12	https://n.neurology.org/content/89/11/1107	Open-label extension of prospective RCT	Secondary	335	RRMS	study	n.a.	1 relapse	no serious limitations	n.a.
7	Clinical outcome	EDSS	Effect of adherence to the first-generation injectable immunomodulatory drugs on disability accumulation in multiple sclerosis: a longitudinal cohort study	Zhang T	BMJ Open	2017-09-29	https://bmjopen.bmj.com/content/7/9/e018612	Retrospective observational	Primary	801	MS	routine practice	n.a.	increase ≥1.5 if previous EDSS = 0, increase ≥1 if previous EDSS = 1–5.5 and increase ≥0.5 if previous EDSS ≥6; confirmed over 6 months	serious limitations	lack of adjustment for confounding
10	Clinical outcome	10m walk test (10MW)	Examining the validity and sensitivity to change of the 5 and 10 sit-to-stand tests in people with multiple sclerosis	Nilsagard	Physiother Res Int	2017-10-01	https://onlinelibrary.wiley.com/doi/10.1002/pri.1681	Prospective observational	n.a.	52	MS (EDSS 5.0-6.0)	study	n.a.	n.a.	very serious limitations	very low sample size with substantial loss to follow-up, highly selective inclusion criteria (EDSS 5-6), lack of adjustment for confounders
10	Clinical outcome	2min Walk Test (2MWT)	Examining the validity and sensitivity to change of the 5 and 10 sit-to-stand tests in people with multiple sclerosis	Nilsagard	Physiother Res Int	2017-10-01	https://onlinelibrary.wiley.com/doi/10.1002/pri.1681	Prospective observational	n.a.	52	MS (EDSS 5.0-6.0)	study	n.a.	n.a.	very serious limitations	very low sample size with substantial loss to follow-up, highly selective inclusion criteria (EDSS 5-6), lack of adjustment for confounders
10	Clinical outcome	Berg Balance Scale (BBS)	Examining the validity and sensitivity to change of the 5 and 10 sit-to-stand tests in people with multiple sclerosis	Nilsagard	Physiother Res Int	2017-10-01	https://onlinelibrary.wiley.com/doi/10.1002/pri.1681	Prospective observational	n.a.	52	MS (EDSS 5.0-6.0)	study	n.a.	n.a.	very serious limitations	very low sample size with substantial loss to follow-up, highly selective inclusion criteria (EDSS 5-6), lack of adjustment for confounders
10	Clinical outcome	Timed Up and Go test (TUG)	Examining the validity and sensitivity to change of the 5 and 10 sit-to-stand tests in people with multiple sclerosis	Nilsagard	Physiother Res Int	2017-10-01	https://onlinelibrary.wiley.com/doi/10.1002/pri.1681	Prospective observational	n.a.	52	MS (EDSS 5.0-6.0)	study	n.a.	n.a.	very serious limitations	very low sample size with substantial loss to follow-up, highly selective inclusion criteria (EDSS 5-6), lack of adjustment for confounders
11	Clinical outcome	Timed 25ft Walk Test (T25FW)	Experience with fampridine in clinical practice: analysis of a possible marker of clinical response	Alvarez-Payero	Int J Neurosci	2017-10-01	https://www.tandfonline.com/doi/abs/10.1080/00207454.2017.1279614?journalCode=ines20		Primary	55	MS (EDSS 4.0-6.5)	study	n.a.	n.a.	serious limitations	low sample size with high likelihood of selection and indication bias, lack of adjustment for confounders
12	Clinical outcome	6min Walk Test (6MWT)	Multimodal exercise training in multiple sclerosis: A randomized controlled trial in persons with substantial mobility disability	Sandroff	Contemp Clin Trials	2017-10-01	https://www.sciencedirect.com/science/article/pii/S155171441730232X?via%3Dihub	Prospective RCT	n.a.	83	MS (Age 18-64, EDSS 4.0-6.0)	study	n.a.	n.a.	serious limitations	low sample size with high likelihood of selection bias, highly selective inclusion criteria (EDSS 4-6)
12	Clinical outcome	PASAT	Multimodal exercise training in multiple sclerosis: A randomized controlled trial in persons with substantial mobility disability	Sandroff	Contemp Clin Trials	2017-10-01	https://www.sciencedirect.com/science/article/pii/S155171441730232X?via%3Dihub	Prospective RCT	n.a.	83	MS (Age 18-64, EDSS 4.0-6.0)	study	n.a.	n.a.	serious limitations	low sample size with high likelihood of selection bias, highly selective inclusion criteria (EDSS 4-6)
13	Clinical outcome	EDSS	Immunometabolic profiling of patients with multiple sclerosis identifies new biomarkers to predict disease activity during treatment with interferon beta-1a	Lanzillo R	Clin Immunol	2017-10-01	https://www.sciencedirect.com/science/article/pii/S1521661617302577?via%3Dihub	Cross-sectional observational	n.a.	45	RRMS	study	n.a.	n.a.	serious limitations	low sample size, lack of clear inclusion criteria, lack of adjustment for confounders
13	Clinical outcome	Relapses	Immunometabolic profiling of patients with multiple sclerosis identifies new biomarkers to predict disease activity during treatment with interferon beta-1a	Lanzillo R	Clin Immunol	2017-10-01	https://www.sciencedirect.com/science/article/pii/S1521661617302577?via%3Dihub	Cross-sectional observational	n.a.	45	RRMS	study	n.a.	1 relapse	serious limitations	low sample size, lack of clear inclusion criteria, lack of adjustment for confounders
14	Clinical outcome	EDSS	The effect of alcohol and red wine consumption on clinical and MRI outcomes in multiple sclerosis	Diaz-Cruz C	Mult Scler Relat Disord	2017-10-01	https://www.sciencedirect.com/science/article/pii/S221103481730144X?via%3Dihub	Prospective observational	Primary	923	MS	study	n.a.	n.a.	no serious limitations	n.a.
14	Clinical outcome	Relapses	The effect of alcohol and red wine consumption on clinical and MRI outcomes in multiple sclerosis	Diaz-Cruz C	Mult Scler Relat Disord	2017-10-01	https://www.sciencedirect.com/science/article/pii/S221103481730144X?via%3Dihub	Prospective observational	Secondary	923	MS	study	n.a.	1 relapse	no serious limitations	n.a.
15	Clinical outcome	EDSS	Pregnancy in Multiple Sclerosis: A Portuguese cohort study	Jesus-Ribeiro J	Mult Scler Relat Disord	2017-10-01	https://www.sciencedirect.com/science/article/pii/S2211034817301529?via%3Dihub	Retrospective observational	n.a.	97	RRMS	routine practice	n.a.	increase ≥1.5 if previous EDSS = 0, increase ≥1 if previous EDSS = 1–5.5 and increase ≥0.5 if previous EDSS ≥6; confirmed over 6 months	serious limitations	low sample size, retrospective design, incomplete adjustment for confounders, likely recall and selection bias
15	Clinical outcome	Relapses	Pregnancy in Multiple Sclerosis: A Portuguese cohort study	Jesus-Ribeiro J	Mult Scler Relat Disord	2017-10-01	https://www.sciencedirect.com/science/article/pii/S2211034817301529?via%3Dihub	Retrospective observational	n.a.	97	RRMS	routine practice	n.a.	1 relapse	serious limitations	low sample size, retrospective design, incomplete adjustment for confounders, likely recall and selection bias
16	Clinical outcome	2min Walk Test (2MWT)	Predicting falls among patients with multiple sclerosis: Comparison of patient-reported outcomes and performance-based measures of lower extremity functions	Tajali S	Mult Scler Relat Disord	2017-10-01	https://www.sciencedirect.com/science/article/pii/S2211034817301475?via%3Dihub	Prospective observational	n.a.	90	MS (EDSS 0-5.5)	routine practice	n.a.	n.a.	serious limitations	low sample size with high likelihood of selection bias, lack of adjustment for confounders
16	Clinical outcome	Cognitive 2min Walk Test (cog2MWT)	Predicting falls among patients with multiple sclerosis: Comparison of patient-reported outcomes and performance-based measures of lower extremity functions	Tajali S	Mult Scler Relat Disord	2017-10-01	https://www.sciencedirect.com/science/article/pii/S2211034817301475?via%3Dihub	Prospective observational	n.a.	90	MS (EDSS 0-5.5)	routine practice	n.a.	n.a.	serious limitations	low sample size with high likelihood of selection bias, lack of adjustment for confounders
16	Clinical outcome	Cognitive Timed 25ft Walk Test (cogT25FW)	Predicting falls among patients with multiple sclerosis: Comparison of patient-reported outcomes and performance-based measures of lower extremity functions	Tajali S	Mult Scler Relat Disord	2017-10-01	https://www.sciencedirect.com/science/article/pii/S2211034817301475?via%3Dihub	Prospective observational	n.a.	90	MS (EDSS 0-5.5)	routine practice	n.a.	n.a.	serious limitations	low sample size with high likelihood of selection bias, lack of adjustment for confounders
16	Clinical outcome	Timed 25ft Walk Test (T25FW)	Predicting falls among patients with multiple sclerosis: Comparison of patient-reported outcomes and performance-based measures of lower extremity functions	Tajali S	Mult Scler Relat Disord	2017-10-01	https://www.sciencedirect.com/science/article/pii/S2211034817301475?via%3Dihub	Prospective observational	n.a.	90	MS (EDSS 0-5.5)	routine practice	n.a.	n.a.	serious limitations	low sample size with high likelihood of selection bias, lack of adjustment for confounders
16	Clinical outcome	Timed Up and Go test (TUG)	Predicting falls among patients with multiple sclerosis: Comparison of patient-reported outcomes and performance-based measures of lower extremity functions	Tajali S	Mult Scler Relat Disord	2017-10-01	https://www.sciencedirect.com/science/article/pii/S2211034817301475?via%3Dihub	Prospective observational	n.a.	90	MS (EDSS 0-5.5)	routine practice	n.a.	n.a.	serious limitations	low sample size with high likelihood of selection bias, lack of adjustment for confounders
17	Clinical outcome	Relapses	Prevalence of neutralising antibodies to interferon-beta and clinical response in Chinese patients with relapsing multiple sclerosis	Lau A	Mult Scler J Exp Transl Clin	2017-10-09	https://journals.sagepub.com/doi/10.1177/2055217317733485	Retrospective observational	Primary	78	RRMS	routine practice	n.a.	1 relapse	very serious limitations	low sample size with high likelihood of selection and recall bias, lack of adjustment for confounders
18	Clinical outcome	6min Walk Test (6MWT)	Randomised controlled pilot trial of an exercise plus behaviour change intervention in people with multiple sclerosis: the Step it Up study	Hayes S	BMJ Open	2017-10-12	https://bmjopen.bmj.com/content/7/10/e016336	Prospective RCT	Primary	65	MS with sedentary lifestyle	study	n.a.	n.a.	serious limitations	low sample size, significant loss to follow-up
18	Clinical outcome	Timed Up and Go test (TUG)	Randomised controlled pilot trial of an exercise plus behaviour change intervention in people with multiple sclerosis: the Step it Up study	Hayes S	BMJ Open	2017-10-12	https://bmjopen.bmj.com/content/7/10/e016336	Prospective RCT	Secondary	65	MS with sedentary lifestyle	study	n.a.	n.a.	serious limitations	low sample size, significant loss to follow-up
19	Clinical outcome	EDSS	Mesenchymal stem cells and conditioned media in the treatment of multiple sclerosis patients: Clinical, ophthalmological and radiological assessments of safety and efficacy	Dahbour S	CNS Neurosci Ther	2017-11-01	https://onlinelibrary.wiley.com/doi/10.1111/cns.12759	Prospective Phase I/IIa	Primary	10	MS	study	n.a.	change ≥0.5; without confirmation	very serious limitations	very low sample size with high likelihood of selection bias
19	Clinical outcome	Mini Mental Status Examination (MMSE)	Mesenchymal stem cells and conditioned media in the treatment of multiple sclerosis patients: Clinical, ophthalmological and radiological assessments of safety and efficacy	Dahbour S	CNS Neurosci Ther	2017-11-01	https://onlinelibrary.wiley.com/doi/10.1111/cns.12759	Prospective Phase I/IIa	Secondary	10	MS	study	n.a.	n.a.	very serious limitations	very low sample size with high likelihood of selection bias
19	Clinical outcome	Nine Hole Peg Test (9HPT)	Mesenchymal stem cells and conditioned media in the treatment of multiple sclerosis patients: Clinical, ophthalmological and radiological assessments of safety and efficacy	Dahbour S	CNS Neurosci Ther	2017-11-01	https://onlinelibrary.wiley.com/doi/10.1111/cns.12759	Prospective Phase I/IIa	Secondary	10	MS	study	n.a.	increase ≥20%; without confirmation	very serious limitations	very low sample size with high likelihood of selection bias
19	Clinical outcome	Timed 25ft Walk Test (T25FW)	Mesenchymal stem cells and conditioned media in the treatment of multiple sclerosis patients: Clinical, ophthalmological and radiological assessments of safety and efficacy	Dahbour S	CNS Neurosci Ther	2017-11-01	https://onlinelibrary.wiley.com/doi/10.1111/cns.12759	Prospective Phase I/IIa	Secondary	10	MS	study	n.a.	increase ≥20%; without confirmation	very serious limitations	very low sample size with high likelihood of selection bias
20	Clinical outcome	EDSS	The neutrophil-to-lymphocyte ratio as disease actvity marker in multiple sclerosis and optic neuritis	Bisgaard A K	Mult Scler Relat Disord	2017-11-01	https://www.sciencedirect.com/science/article/pii/S2211034817302663?via%3Dihub	Retrospective observational	n.a.	378	MS	study	n.a.	n.a.	serious limitations	selection and indication bias without adjustment, lack of adjustment for confounders
20	Clinical outcome	Relapses	The neutrophil-to-lymphocyte ratio as disease actvity marker in multiple sclerosis and optic neuritis	Bisgaard A K	Mult Scler Relat Disord	2017-11-01	https://www.sciencedirect.com/science/article/pii/S2211034817302663?via%3Dihub	Retrospective observational	n.a.	378	MS	study	1 relapse	n.a.	serious limitations	selection and indication bias without adjustment, lack of adjustment for confounders
21	Clinical outcome	EDSS	Long-term follow-up of a randomized study of combination interferon and glatiramer acetate in multiple sclerosis: Efficacy and safety results up to 7 years	Lublin F	Mult Scler Relat Disord	2017-11-01	https://www.sciencedirect.com/science/article/pii/S221103481730216X?via%3Dihub	Prospective RCT	Secondary	1008	RRMS	study	n.a.	increase ≥1 if baseline EDSS <5.5 and increase ≥0.5 if baseline EDSS ≥5.5; sustained for ≥6 months	no serious limitations	n.a.
21	Clinical outcome	Relapses	Long-term follow-up of a randomized study of combination interferon and glatiramer acetate in multiple sclerosis: Efficacy and safety results up to 7 years	Lublin F	Mult Scler Relat Disord	2017-11-01	https://www.sciencedirect.com/science/article/pii/S221103481730216X?via%3Dihub	Prospective RCT	Primary	1008	RRMS	study	1 relapse	n.a.	no serious limitations	n.a.
22	Clinical outcome	Digit span forwards from the Wechsler Adult Intelligence Scale-III (WAIS-III, working memory)	Improvement of quality of life and its relationship with neuropsychiatric outcomes in patients with multiple sclerosis starting treatment with natalizumab: A 3-year follow-up multicentric study	Planche V	J Neurol Sci	2017-11-15	https://www.sciencedirect.com/science/article/pii/S0022510X17343733?via%3Dihub	Prospective open label	n.a.	48	RRMS	study	n.a.	n.a.	very serious limitations	very low sample size with high likelihood of selection bias, indication bias, lack of adjustment for confounders
22	Clinical outcome	EDSS	Improvement of quality of life and its relationship with neuropsychiatric outcomes in patients with multiple sclerosis starting treatment with natalizumab: A 3-year follow-up multicentric study	Planche V	J Neurol Sci	2017-11-15	https://www.sciencedirect.com/science/article/pii/S0022510X17343733?via%3Dihub	Prospective open label	n.a.	48	RRMS	study	n.a.	n.a.	very serious limitations	very low sample size with high likelihood of selection bias, indication bias, lack of adjustment for confounders
22	Clinical outcome	Multiple errands test (executiv function)	Improvement of quality of life and its relationship with neuropsychiatric outcomes in patients with multiple sclerosis starting treatment with natalizumab: A 3-year follow-up multicentric study	Planche V	J Neurol Sci	2017-11-15	https://www.sciencedirect.com/science/article/pii/S0022510X17343733?via%3Dihub	Prospective open label	n.a.	48	RRMS	study	n.a.	n.a.	very serious limitations	very low sample size with high likelihood of selection bias, indication bias, lack of adjustment for confounders
22	Clinical outcome	Nine Hole Peg Test (9HPT)	Improvement of quality of life and its relationship with neuropsychiatric outcomes in patients with multiple sclerosis starting treatment with natalizumab: A 3-year follow-up multicentric study	Planche V	J Neurol Sci	2017-11-15	https://www.sciencedirect.com/science/article/pii/S0022510X17343733?via%3Dihub	Prospective open label	n.a.	48	RRMS	study	n.a.	n.a.	very serious limitations	very low sample size with high likelihood of selection bias, indication bias, lack of adjustment for confounders
22	Clinical outcome	PASAT	Improvement of quality of life and its relationship with neuropsychiatric outcomes in patients with multiple sclerosis starting treatment with natalizumab: A 3-year follow-up multicentric study	Planche V	J Neurol Sci	2017-11-15	https://www.sciencedirect.com/science/article/pii/S0022510X17343733?via%3Dihub	Prospective open label	n.a.	48	RRMS	study	n.a.	n.a.	very serious limitations	very low sample size with high likelihood of selection bias, indication bias, lack of adjustment for confounders
22	Clinical outcome	Selective Reminding Test (SRT, verbal memory)	Improvement of quality of life and its relationship with neuropsychiatric outcomes in patients with multiple sclerosis starting treatment with natalizumab: A 3-year follow-up multicentric study	Planche V	J Neurol Sci	2017-11-15	https://www.sciencedirect.com/science/article/pii/S0022510X17343733?via%3Dihub	Prospective open label	n.a.	48	RRMS	study	n.a.	n.a.	very serious limitations	very low sample size with high likelihood of selection bias, indication bias, lack of adjustment for confounders
22	Clinical outcome	Stroop Color-Word Test (executive function, attention)	Improvement of quality of life and its relationship with neuropsychiatric outcomes in patients with multiple sclerosis starting treatment with natalizumab: A 3-year follow-up multicentric study	Planche V	J Neurol Sci	2017-11-15	https://www.sciencedirect.com/science/article/pii/S0022510X17343733?via%3Dihub	Prospective open label	n.a.	48	RRMS	study	n.a.	n.a.	very serious limitations	very low sample size with high likelihood of selection bias, indication bias, lack of adjustment for confounders
22	Clinical outcome	Symbol Digit Modalities Test (SDMT)	Improvement of quality of life and its relationship with neuropsychiatric outcomes in patients with multiple sclerosis starting treatment with natalizumab: A 3-year follow-up multicentric study	Planche V	J Neurol Sci	2017-11-15	https://www.sciencedirect.com/science/article/pii/S0022510X17343733?via%3Dihub	Prospective open label	n.a.	48	RRMS	study	n.a.	n.a.	very serious limitations	very low sample size with high likelihood of selection bias, indication bias, lack of adjustment for confounders
22	Clinical outcome	Timed 25ft Walk Test (T25FW)	Improvement of quality of life and its relationship with neuropsychiatric outcomes in patients with multiple sclerosis starting treatment with natalizumab: A 3-year follow-up multicentric study	Planche V	J Neurol Sci	2017-11-15	https://www.sciencedirect.com/science/article/pii/S0022510X17343733?via%3Dihub	Prospective open label	n.a.	48	RRMS	study	n.a.	n.a.	very serious limitations	very low sample size with high likelihood of selection bias, indication bias, lack of adjustment for confounders
23	Clinical outcome	EDSS	Cognition and quality of life in clinically isolated syndrome patients starting a disease modifying therapy in the QUALICIS study may not predict treatment response at one year	Cohen M	J Neurol Sci	2017-11-15	https://www.sciencedirect.com/science/article/pii/S0022510X17343204?via%3Dihub	Prospective observational	n.a.	37	CIS (McDonald 2011)	study	n.a.	increase ≥1; without confirmation	serious limitations	very low sample size, likely selection bias, lack of adjustment for confounders
23	Clinical outcome	PASAT	Cognition and quality of life in clinically isolated syndrome patients starting a disease modifying therapy in the QUALICIS study may not predict treatment response at one year	Cohen M	J Neurol Sci	2017-11-15	https://www.sciencedirect.com/science/article/pii/S0022510X17343204?via%3Dihub	Prospective observational	n.a.	37	CIS (McDonald 2011)	study	n.a.	Z-score <1.5 (compared to healthy controls adjusted for sex, age and education)	serious limitations	very low sample size, likely selection bias, lack of adjustment for confounders
23	Clinical outcome	Relapses	Cognition and quality of life in clinically isolated syndrome patients starting a disease modifying therapy in the QUALICIS study may not predict treatment response at one year	Cohen M	J Neurol Sci	2017-11-15	https://www.sciencedirect.com/science/article/pii/S0022510X17343204?via%3Dihub	Prospective observational	n.a.	37	CIS (McDonald 2011)	study	1 relapse	n.a.	serious limitations	very low sample size, likely selection bias, lack of adjustment for confounders
23	Clinical outcome	Selective Reminding Test (SRT, verbal memory)	Cognition and quality of life in clinically isolated syndrome patients starting a disease modifying therapy in the QUALICIS study may not predict treatment response at one year	Cohen M	J Neurol Sci	2017-11-15	https://www.sciencedirect.com/science/article/pii/S0022510X17343204?via%3Dihub	Prospective observational	n.a.	37	CIS (McDonald 2011)	study	n.a.	n.a. (available Z-score <1.5 compared to healthy controls adjusted for sex, age and education)	serious limitations	very low sample size, likely selection bias, lack of adjustment for confounders
23	Clinical outcome	Stroop Color-Word Test (executive function, attention)	Cognition and quality of life in clinically isolated syndrome patients starting a disease modifying therapy in the QUALICIS study may not predict treatment response at one year	Cohen M	J Neurol Sci	2017-11-15	https://www.sciencedirect.com/science/article/pii/S0022510X17343204?via%3Dihub	Prospective observational	n.a.	37	CIS (McDonald 2011)	study	n.a.	n.a. (available Z-score <1.5 compared to healthy controls adjusted for sex, age and education)	serious limitations	very low sample size, likely selection bias, lack of adjustment for confounders
23	Clinical outcome	Symbol Digit Modalities Test (SDMT)	Cognition and quality of life in clinically isolated syndrome patients starting a disease modifying therapy in the QUALICIS study may not predict treatment response at one year	Cohen M	J Neurol Sci	2017-11-15	https://www.sciencedirect.com/science/article/pii/S0022510X17343204?via%3Dihub	Prospective observational	n.a.	37	CIS (McDonald 2011)	study	n.a.	n.a. (available Z-score <1.5 compared to healthy controls adjusted for sex, age and education)	serious limitations	very low sample size, likely selection bias, lack of adjustment for confounders
23	Clinical outcome	Trail Making Test A (TMT-A, processing speed)	Cognition and quality of life in clinically isolated syndrome patients starting a disease modifying therapy in the QUALICIS study may not predict treatment response at one year	Cohen M	J Neurol Sci	2017-11-15	https://www.sciencedirect.com/science/article/pii/S0022510X17343204?via%3Dihub	Prospective observational	n.a.	37	CIS (McDonald 2011)	study	n.a.	n.a. (available Z-score <1.5 compared to healthy controls adjusted for sex, age and education)	serious limitations	very low sample size, likely selection bias, lack of adjustment for confounders
23	Clinical outcome	Trail Making Test B (executive funtions)	Cognition and quality of life in clinically isolated syndrome patients starting a disease modifying therapy in the QUALICIS study may not predict treatment response at one year	Cohen M	J Neurol Sci	2017-11-15	https://www.sciencedirect.com/science/article/pii/S0022510X17343204?via%3Dihub	Prospective observational	n.a.	37	CIS (McDonald 2011)	study	n.a.	n.a. (available Z-score <1.5 compared to healthy controls adjusted for sex, age and education)	serious limitations	very low sample size, likely selection bias, lack of adjustment for confounders
23	Clinical outcome	Verbal and visual ordered span (short term memory)	Cognition and quality of life in clinically isolated syndrome patients starting a disease modifying therapy in the QUALICIS study may not predict treatment response at one year	Cohen M	J Neurol Sci	2017-11-15	https://www.sciencedirect.com/science/article/pii/S0022510X17343204?via%3Dihub	Prospective observational	n.a.	37	CIS (McDonald 2011)	study	n.a.	n.a. (available Z-score <1.5 compared to healthy controls adjusted for sex, age and education)	serious limitations	very low sample size, likely selection bias, lack of adjustment for confounders
23	Clinical outcome	Verbal and visual reverse span (working memory)	Cognition and quality of life in clinically isolated syndrome patients starting a disease modifying therapy in the QUALICIS study may not predict treatment response at one year	Cohen M	J Neurol Sci	2017-11-15	https://www.sciencedirect.com/science/article/pii/S0022510X17343204?via%3Dihub	Prospective observational	n.a.	37	CIS (McDonald 2011)	study	n.a.	n.a. (available Z-score <1.5 compared to healthy controls adjusted for sex, age and education)	serious limitations	very low sample size, likely selection bias, lack of adjustment for confounders
24	Clinical outcome	EDSS	Switching from branded to generic glatiramer acetate: 15-month GATE trial extension results	Selmaj K	Mult Scler J Exp Transl Clin	2017-12-01	https://journals.sagepub.com/doi/10.1177/1352458516688956	Open-label extension of prospective RCT	n.a.	735	RRMS (Age 18-55, EDSS 0-5.5)	study	n.a.	n.a.	no serious limitations	n.a.
24	Clinical outcome	Relapses	Switching from branded to generic glatiramer acetate: 15-month GATE trial extension results	Selmaj K	Mult Scler J Exp Transl Clin	2017-12-01	https://journals.sagepub.com/doi/10.1177/1352458516688956	Open-label extension of prospective RCT	n.a.	735	RRMS (Age 18-55, EDSS 0-5.5)	study	1 relapse	n.a.	no serious limitations	n.a.
25	Clinical outcome	EDSS	Effectiveness and Safety of Dimethyl Fumarate Treatment in Relapsing Multiple Sclerosis Patients: Real-World Evidence	Alroughani R	Neurol Ther	2017-12-01	https://link.springer.com/article/10.1007/s40120-017-0080-x	Retrospective observational	Secondary	119	RRMS	routine practice	n.a.	increase ≥1 if previous EDSS <6.0 and increase ≥0.5 if previous EDSS ≥6; confirmed over 6 months	serious limitations	low sample size with high likelihood of selection bias, lack of adjustment for confounders
25	Clinical outcome	Relapses	Effectiveness and Safety of Dimethyl Fumarate Treatment in Relapsing Multiple Sclerosis Patients: Real-World Evidence	Alroughani R	Neurol Ther	2017-12-01	https://link.springer.com/article/10.1007/s40120-017-0080-x	Retrospective observational	Primary	119	RRMS	routine practice	1 relapse	n.a.	serious limitations	low sample size with high likelihood of selection bias, lack of adjustment for confounders
26	Clinical outcome	10/36 Spatial Recall Test (10/36 SPART)	Efficacy of fingolimod and interferon beta-1b on cognitive, MRI, and clinical outcomes in relapsing-remitting multiple sclerosis: an 18-month, open-label, rater-blinded, randomised, multicentre study (the GOLDEN study)	Comi C	J Neurol	2017-12-01	https://link.springer.com/article/10.1007/s00415-017-8642-5	Prospective open label RCT	Primary	108	RRMS (Age 18-60)	study	n.a.	n.a.	serious limitations	low sample size with high likelihood of selection bias, lack of sufficient blinding
26	Clinical outcome	Delis-Kaplan Executive Function System (DKEFS)	Efficacy of fingolimod and interferon beta-1b on cognitive, MRI, and clinical outcomes in relapsing-remitting multiple sclerosis: an 18-month, open-label, rater-blinded, randomised, multicentre study (the GOLDEN study)	Comi C	J Neurol	2017-12-01	https://link.springer.com/article/10.1007/s00415-017-8642-5	Prospective open label RCT	Primary	108	RRMS (Age 18-60)	study	n.a.	n.a.	serious limitations	low sample size with high likelihood of selection bias, lack of sufficient blinding
26	Clinical outcome	EDSS	Efficacy of fingolimod and interferon beta-1b on cognitive, MRI, and clinical outcomes in relapsing-remitting multiple sclerosis: an 18-month, open-label, rater-blinded, randomised, multicentre study (the GOLDEN study)	Comi C	J Neurol	2017-12-01	https://link.springer.com/article/10.1007/s00415-017-8642-5	Prospective open label RCT	Secondary	108	RRMS (Age 18-60)	study	n.a.	n.a.	serious limitations	low sample size with high likelihood of selection bias, lack of sufficient blinding
26	Clinical outcome	PASAT	Efficacy of fingolimod and interferon beta-1b on cognitive, MRI, and clinical outcomes in relapsing-remitting multiple sclerosis: an 18-month, open-label, rater-blinded, randomised, multicentre study (the GOLDEN study)	Comi C	J Neurol	2017-12-01	https://link.springer.com/article/10.1007/s00415-017-8642-5	Prospective open label RCT	Primary	108	RRMS (Age 18-60)	study	n.a.	n.a.	serious limitations	low sample size with high likelihood of selection bias, lack of sufficient blinding
26	Clinical outcome	Relapses	Efficacy of fingolimod and interferon beta-1b on cognitive, MRI, and clinical outcomes in relapsing-remitting multiple sclerosis: an 18-month, open-label, rater-blinded, randomised, multicentre study (the GOLDEN study)	Comi C	J Neurol	2017-12-01	https://link.springer.com/article/10.1007/s00415-017-8642-5	Prospective open label RCT	Secondary	108	RRMS (Age 18-60)	study	1 relapse	n.a.	serious limitations	low sample size with high likelihood of selection bias, lack of sufficient blinding
26	Clinical outcome	Selective Reminding Test (SRT, verbal memory)	Efficacy of fingolimod and interferon beta-1b on cognitive, MRI, and clinical outcomes in relapsing-remitting multiple sclerosis: an 18-month, open-label, rater-blinded, randomised, multicentre study (the GOLDEN study)	Comi C	J Neurol	2017-12-01	https://link.springer.com/article/10.1007/s00415-017-8642-5	Prospective open label RCT	Primary	108	RRMS (Age 18-60)	study	n.a.	n.a.	serious limitations	low sample size with high likelihood of selection bias, lack of sufficient blinding
26	Clinical outcome	Symbol Digit Modalities Test (SDMT)	Efficacy of fingolimod and interferon beta-1b on cognitive, MRI, and clinical outcomes in relapsing-remitting multiple sclerosis: an 18-month, open-label, rater-blinded, randomised, multicentre study (the GOLDEN study)	Comi C	J Neurol	2017-12-01	https://link.springer.com/article/10.1007/s00415-017-8642-5	Prospective open label RCT	Primary	108	RRMS (Age 18-60)	study	n.a.	n.a.	serious limitations	low sample size with high likelihood of selection bias, lack of sufficient blinding
26	Clinical outcome	Word List Generation (WLG, verbal fluency)	Efficacy of fingolimod and interferon beta-1b on cognitive, MRI, and clinical outcomes in relapsing-remitting multiple sclerosis: an 18-month, open-label, rater-blinded, randomised, multicentre study (the GOLDEN study)	Comi C	J Neurol	2017-12-01	https://link.springer.com/article/10.1007/s00415-017-8642-5	Prospective open label RCT	Primary	108	RRMS (Age 18-60)	study	n.a.	n.a.	serious limitations	low sample size with high likelihood of selection bias, lack of sufficient blinding
27	Clinical outcome	EDSS	Evaluating the effect of adding Fish oil to Fingolimod on TNF-α, IL1β, IL6, and IFN-γ in patients with relapsing-remitting multiple sclerosis: A double-blind randomized placebo-controlled trial	Zandi-Esfahan S	Clin Neurol Neurosurg	2017-12-01	https://www.sciencedirect.com/science/article/pii/S0303846717302664?via%3Dihub	Prospective RCT	Secondary	50	RRMS (Age 18-45, EDSS 0-5.5)	study	n.a.	n.a.	serious limitations	low sample size with some loss to follow-up
28	Clinical outcome	Backward Digit test (BD, working memory)	Integrative group-based cognitive rehabilitation efficacy in multiple sclerosis: a randomized clinical trial	Rilo O	Disabil Rehabil	2018-01-01	https://www.tandfonline.com/doi/full/10.1080/09638288.2016.1250168	Prospective RCT	n.a.	42	MS (Age 20-60)	study	n.a.	n.a.	serious limitations	low sample size with high likelihood of selection bias, lack of adjustment for confounders, multiple endpoints without hierarchy or adjustment for multiple comparison
28	Clinical outcome	Brief Test of Attention (BTA)	Integrative group-based cognitive rehabilitation efficacy in multiple sclerosis: a randomized clinical trial	Rilo O	Disabil Rehabil	2018-01-01	https://www.tandfonline.com/doi/full/10.1080/09638288.2016.1250168	Prospective RCT	n.a.	42	MS (Age 20-60)	study	n.a.	n.a.	serious limitations	low sample size with high likelihood of selection bias, lack of adjustment for confounders, multiple endpoints without hierarchy or adjustment for multiple comparison
28	Clinical outcome	Calibrated Ideational Fluency Assessment (CIFA, verbal fluency)	Integrative group-based cognitive rehabilitation efficacy in multiple sclerosis: a randomized clinical trial	Rilo O	Disabil Rehabil	2018-01-01	https://www.tandfonline.com/doi/full/10.1080/09638288.2016.1250168	Prospective RCT	n.a.	42	MS (Age 20-60)	study	n.a.	n.a.	serious limitations	low sample size with high likelihood of selection bias, lack of adjustment for confounders, multiple endpoints without hierarchy or adjustment for multiple comparison
28	Clinical outcome	EDSS	Integrative group-based cognitive rehabilitation efficacy in multiple sclerosis: a randomized clinical trial	Rilo O	Disabil Rehabil	2018-01-01	https://www.tandfonline.com/doi/full/10.1080/09638288.2016.1250168	Prospective RCT	n.a.	42	MS (Age 20-60)	study	n.a.	n.a.	serious limitations	low sample size with high likelihood of selection bias, lack of adjustment for confounders, multiple endpoints without hierarchy or adjustment for multiple comparison
28	Clinical outcome	Hopkins Verbal Learning test revised (HVLT-R, verbal learning and memor)	Integrative group-based cognitive rehabilitation efficacy in multiple sclerosis: a randomized clinical trial	Rilo O	Disabil Rehabil	2018-01-01	https://www.tandfonline.com/doi/full/10.1080/09638288.2016.1250168	Prospective RCT	n.a.	42	MS (Age 20-60)	study	n.a.	n.a.	serious limitations	low sample size with high likelihood of selection bias, lack of adjustment for confounders, multiple endpoints without hierarchy or adjustment for multiple comparison
28	Clinical outcome	Salthouse Perceptual Comparison Test (PCT, processing speed)	Integrative group-based cognitive rehabilitation efficacy in multiple sclerosis: a randomized clinical trial	Rilo O	Disabil Rehabil	2018-01-01	https://www.tandfonline.com/doi/full/10.1080/09638288.2016.1250168	Prospective RCT	n.a.	42	MS (Age 20-60)	study	n.a.	n.a.	serious limitations	low sample size with high likelihood of selection bias, lack of adjustment for confounders, multiple endpoints without hierarchy or adjustment for multiple comparison
28	Clinical outcome	Stroop Color-Word Test (executive function, attention)	Integrative group-based cognitive rehabilitation efficacy in multiple sclerosis: a randomized clinical trial	Rilo O	Disabil Rehabil	2018-01-01	https://www.tandfonline.com/doi/full/10.1080/09638288.2016.1250168	Prospective RCT	n.a.	42	MS (Age 20-60)	study	n.a.	n.a.	serious limitations	low sample size with high likelihood of selection bias, lack of adjustment for confounders, multiple endpoints without hierarchy or adjustment for multiple comparison
28	Clinical outcome	Symbol Digit Modalities Test (SDMT)	Integrative group-based cognitive rehabilitation efficacy in multiple sclerosis: a randomized clinical trial	Rilo O	Disabil Rehabil	2018-01-01	https://www.tandfonline.com/doi/full/10.1080/09638288.2016.1250168	Prospective RCT	n.a.	42	MS (Age 20-60)	study	n.a.	n.a.	serious limitations	low sample size with high likelihood of selection bias, lack of adjustment for confounders, multiple endpoints without hierarchy or adjustment for multiple comparison
28	Clinical outcome	Trail Making Test A (TMT-A, processing speed)	Integrative group-based cognitive rehabilitation efficacy in multiple sclerosis: a randomized clinical trial	Rilo O	Disabil Rehabil	2018-01-01	https://www.tandfonline.com/doi/full/10.1080/09638288.2016.1250168	Prospective RCT	n.a.	42	MS (Age 20-60)	study	n.a.	n.a.	serious limitations	low sample size with high likelihood of selection bias, lack of adjustment for confounders, multiple endpoints without hierarchy or adjustment for multiple comparison
29	Clinical outcome	Berg Balance Scale (BBS)	Comparing the effect of Cawthorne-Cooksey and Frenkel exercises on balance in patients with multiple sclerosis: a randomized controlled trial	Afrasiabifar A	Clin Rehabil	2018-01-01	https://journals.sagepub.com/doi/10.1177/0269215517714592	Prospective RCT	Primary	72	MS (Age 15-55, EDSS 0-6.5)	study	n.a.	n.a.	serious limitations	low sample size with high likelihood of selection bias, lack of adjustment for confounders
30	Clinical outcome	Relapses	Contribution of dietary intake to relapse rate in early paediatric multiple sclerosis	Azary S	J Neurol Neurosurg Psychiatry	2018-01-01	https://jnnp.bmj.com/content/89/1/28		Primary	219	POMS	study	1 relapse	n.a.	no serious limitations	n.a.
31	Clinical outcome	Timed 25ft Walk Test (T25FW)	THC/CBD oromucosal spray in patients with multiple sclerosis overactive bladder: a pilot prospective study	Maniscalco G	Neurol Sci	2018-01-01	https://link.springer.com/article/10.1007/s10072-017-3148-6	Cross-sectional observational	Secondary	15	MS	study	n.a.	n.a.	very serious limitations	very low sample size with high likelihood of selection bias, indication bias, lack of adjustment for confounders
32	Clinical outcome	Box and Block test (BBT)	Serious games for arm rehabilitation of persons with multiple sclerosis. A randomized controlled pilot study	Jonsdottir J	Mult Scler Relat Disord	2018-01-01	https://www.sciencedirect.com/science/article/pii/S2211034817302675?via%3Dihub	Prospective RCT	Primary	16	MS (EDSS 6.0-8.5)	study	n.a.	improvement ≥20%	very serious limitations	very low sample size, highly selective inclusion criteria (EDSS 6-8.5), lack of adjustment for confounders
32	Clinical outcome	Nine Hole Peg Test (9HPT)	Serious games for arm rehabilitation of persons with multiple sclerosis. A randomized controlled pilot study	Jonsdottir J	Mult Scler Relat Disord	2018-01-01	https://www.sciencedirect.com/science/article/pii/S2211034817302675?via%3Dihub	Prospective RCT	Primary	16	MS (EDSS 6.0-8.5)	study	n.a.	improvement ≥20%; without confirmation	very serious limitations	very low sample size, highly selective inclusion criteria (EDSS 6-8.5), lack of adjustment for confounders
33	Clinical outcome	EDSS	A 8-year retrospective cohort study comparing Interferon-β formulations for relapsing-remitting multiple sclerosis	Moccia M	Mult Scler Relat Disord	2018-01-01	https://www.sciencedirect.com/science/article/pii/S2211034817303012?via%3Dihub	Retrospective observational	Primary	507	RRMS	routine practice	n.a.	increase ≥1; confirmed over 6 months	serious limitations	selection and indication bias (mitigated by propensity scoring), recall bias
33	Clinical outcome	Relapses	A 8-year retrospective cohort study comparing Interferon-β formulations for relapsing-remitting multiple sclerosis	Moccia M	Mult Scler Relat Disord	2018-01-01	https://www.sciencedirect.com/science/article/pii/S2211034817303012?via%3Dihub	Retrospective observational	Primary	507	RRMS	routine practice	1 relapse	n.a.	serious limitations	selection and indication bias (mitigated by propensity scoring), recall bias
34	Clinical outcome	EDSS	Clinical and Demographic Profile of Patients Receiving Fingolimod in Clinical Practice in Germany and the Benefit-Risk Profile of Fingolimod After 1 Year of Treatment: Initial Results From the Observational, Noninterventional Study PANGAEA	Ziemssen T	Neurotherapeutics	2017-12-22	https://link.springer.com/article/10.1007/s13311-017-0595-y	Prospective observational	n.a.	3315	RRMS	routine practice	n.a.	increase ≥0.5; confirmed over 6 months	serious limitations	selection and indication bias, multiple centers with varying degree of specialization, lack of adjustment for confounders
34	Clinical outcome	Relapses	Clinical and Demographic Profile of Patients Receiving Fingolimod in Clinical Practice in Germany and the Benefit-Risk Profile of Fingolimod After 1 Year of Treatment: Initial Results From the Observational, Noninterventional Study PANGAEA	Ziemssen T	Neurotherapeutics	2017-12-22	https://link.springer.com/article/10.1007/s13311-017-0595-y	Prospective observational	n.a.	3315	RRMS	routine practice	1 relapse	n.a.	serious limitations	selection and indication bias, multiple centers with varying degree of specialization, lack of adjustment for confounders
35	Clinical outcome	6min Walk Test (6MWT)	Pulse Width Does Not Influence the Gains Achieved With Neuromuscular Electrical Stimulation in People With Multiple Sclerosis: Double-Blind, Randomized Trial	Almuklass A	Neurorehabil Neural Repair	2018-01-01	https://journals.sagepub.com/doi/10.1177/1545968317753681	Prospective RCT	Primary	27	MS	study	n.a.	n.a.	very serious limitations	very low sample size, no clear indication of inclusion criteria, no adjustment for confounders
35	Clinical outcome	Timed 25ft Walk Test (T25FW)	Pulse Width Does Not Influence the Gains Achieved With Neuromuscular Electrical Stimulation in People With Multiple Sclerosis: Double-Blind, Randomized Trial	Almuklass A	Neurorehabil Neural Repair	2018-01-01	https://journals.sagepub.com/doi/10.1177/1545968317753681	Prospective RCT	Primary	27	MS	study	n.a.	n.a.	very serious limitations	very low sample size, no clear indication of inclusion criteria, no adjustment for confounders
38	Clinical outcome	Digit span backwards (executive functions)	Alemtuzumab Improves Cognitive Processing Speed in Active Multiple Sclerosis-A Longitudinal Observational Study	Riepl E	Front Neurol	2018-01-16	https://www.frontiersin.org/articles/10.3389/fneur.2017.00730/full	Prospective observational	n.a.	21	RRMS	routine practice	n.a.	n.a.	serious limitations	low sample size with high likelihood of selection bias, lack of adjustment for bias, multiple endpoints without hierarchy or adjustment for multiple comparison
38	Clinical outcome	Rey auditory verbal learning test (RAVLT, verbal learning)	Alemtuzumab Improves Cognitive Processing Speed in Active Multiple Sclerosis-A Longitudinal Observational Study	Riepl E	Front Neurol	2018-01-16	https://www.frontiersin.org/articles/10.3389/fneur.2017.00730/full	Prospective observational	n.a.	21	RRMS	routine practice	n.a.	n.a.	serious limitations	low sample size with high likelihood of selection bias, lack of adjustment for bias, multiple endpoints without hierarchy or adjustment for multiple comparison
38	Clinical outcome	Rey auditory verbal learning test (RAVLT, verbal learning)	Alemtuzumab Improves Cognitive Processing Speed in Active Multiple Sclerosis-A Longitudinal Observational Study	Riepl E	Front Neurol	2018-01-16	https://www.frontiersin.org/articles/10.3389/fneur.2017.00730/full	Prospective observational	n.a.	21	RRMS	routine practice	n.a.	n.a.	serious limitations	low sample size with high likelihood of selection bias, lack of adjustment for bias, multiple endpoints without hierarchy or adjustment for multiple comparison
38	Clinical outcome	Rey complex figure test (RCFT, visual memory, visuoconstruction)	Alemtuzumab Improves Cognitive Processing Speed in Active Multiple Sclerosis-A Longitudinal Observational Study	Riepl E	Front Neurol	2018-01-16	https://www.frontiersin.org/articles/10.3389/fneur.2017.00730/full	Prospective observational	n.a.	21	RRMS	routine practice	n.a.	increase ≥40sec	serious limitations	low sample size with high likelihood of selection bias, lack of adjustment for bias, multiple endpoints without hierarchy or adjustment for multiple comparison
38	Clinical outcome	Symbol Digit Modalities Test (SDMT)	Alemtuzumab Improves Cognitive Processing Speed in Active Multiple Sclerosis-A Longitudinal Observational Study	Riepl E	Front Neurol	2018-01-16	https://www.frontiersin.org/articles/10.3389/fneur.2017.00730/full	Prospective observational	n.a.	21	RRMS	routine practice	n.a.	increase ≥4 points; without confirmation	serious limitations	low sample size with high likelihood of selection bias, lack of adjustment for bias, multiple endpoints without hierarchy or adjustment for multiple comparison
38	Clinical outcome	Trail Making Test A (TMT-A, processing speed)	Alemtuzumab Improves Cognitive Processing Speed in Active Multiple Sclerosis-A Longitudinal Observational Study	Riepl E	Front Neurol	2018-01-16	https://www.frontiersin.org/articles/10.3389/fneur.2017.00730/full	Prospective observational	n.a.	21	RRMS	routine practice	n.a.	n.a.	serious limitations	low sample size with high likelihood of selection bias, lack of adjustment for bias, multiple endpoints without hierarchy or adjustment for multiple comparison
38	Clinical outcome	Trail Making Test B (executive funtions)	Alemtuzumab Improves Cognitive Processing Speed in Active Multiple Sclerosis-A Longitudinal Observational Study	Riepl E	Front Neurol	2018-01-16	https://www.frontiersin.org/articles/10.3389/fneur.2017.00730/full	Prospective observational	n.a.	21	RRMS	routine practice	n.a.	n.a.	serious limitations	low sample size with high likelihood of selection bias, lack of adjustment for bias, multiple endpoints without hierarchy or adjustment for multiple comparison
38	Clinical outcome	Verbal fluency S-words and animals (executive funtions)	Alemtuzumab Improves Cognitive Processing Speed in Active Multiple Sclerosis-A Longitudinal Observational Study	Riepl E	Front Neurol	2018-01-16	https://www.frontiersin.org/articles/10.3389/fneur.2017.00730/full	Prospective observational	n.a.	21	RRMS	routine practice	n.a.	n.a.	serious limitations	low sample size with high likelihood of selection bias, lack of adjustment for bias, multiple endpoints without hierarchy or adjustment for multiple comparison
39	Clinical outcome	Relapses	Half-dose fingolimod for treating relapsing-remitting multiple sclerosis: Observational study	Zecca C	Mult Scler J	2018-02-01	https://journals.sagepub.com/doi/10.1177/1352458517694089	Retrospective observational	Primary	123	r	routine practice	1 relapse	n.a.	serious limitations	low sample size with high likelihood of selection and indication bias
40	Clinical outcome	6min Walk Test (6MWT)	Randomized Controlled Trial to Examine the Impact of Aquatic Exercise Training on Functional Capacity, Balance, and Perceptions of Fatigue in Female Patients With Multiple Sclerosis	Kargarfard M	Arch Phys Med Rehabil	2018-02-01	https://www.sciencedirect.com/science/article/pii/S0003999317304719?via%3Dihub	Prospective RCT	n.a.	32	RRMS	study	n.a.	n.a.	very serious limitations	very low sample size with high likelihood of selection bias, indication bias, lack of adjustment for confounders
40	Clinical outcome	Berg Balance Scale (BBS)	Randomized Controlled Trial to Examine the Impact of Aquatic Exercise Training on Functional Capacity, Balance, and Perceptions of Fatigue in Female Patients With Multiple Sclerosis	Kargarfard M	Arch Phys Med Rehabil	2018-02-01	https://www.sciencedirect.com/science/article/pii/S0003999317304719?via%3Dihub	Prospective RCT	n.a.	32	RRMS	study	n.a.	n.a.	very serious limitations	very low sample size with high likelihood of selection bias, indication bias, lack of adjustment for confounders
41	Clinical outcome	EDSS	Real-life clinical use of natalizumab and fingolimod in Austria	Guger M	Acta Neurol Scand	2018-02-01	https://onlinelibrary.wiley.com/doi/10.1111/ane.12864	Prospective observational	Secondary	558	RRMS	routine practice	n.a.	increase ≥1 if previous EDSS <6.0 and increase ≥0.5 if previous EDSS ≥6; confirmed over 3/6 months	serious limitations	selection and indication bias (mitigated by propensity scoring)
41	Clinical outcome	Relapses	Real-life clinical use of natalizumab and fingolimod in Austria	Guger M	Acta Neurol Scand	2018-02-01	https://onlinelibrary.wiley.com/doi/10.1111/ane.12864	Prospective observational	Primary	558	RRMS	routine practice	1 relapse	n.a.	serious limitations	selection and indication bias (mitigated by propensity scoring)
42	Clinical outcome	EDSS	Fingolimod reduces the clinical expression of active demyelinating lesions in MS	Signoriella E	Mult Scler Relat Disord	2018-02-01	https://www.sciencedirect.com/science/article/pii/S2211034818300464?via%3Dihub	Retrospective observational	n.a.	103	RRMS	routine practice	n.a.	n.a.	serious limitations	low sample size with high likelihood of selection and indication bias, lack of adjustment for confounders
42	Clinical outcome	Relapses	Fingolimod reduces the clinical expression of active demyelinating lesions in MS	Signoriella E	Mult Scler Relat Disord	2018-02-01	https://www.sciencedirect.com/science/article/pii/S2211034818300464?via%3Dihub	Retrospective observational	n.a.	103	RRMS	routine practice	1 relapse	n.a.	serious limitations	low sample size with high likelihood of selection and indication bias, lack of adjustment for confounders
43	Clinical outcome	EDSS	Efficacy of alemtuzumab and natalizumab in the treatment of different stages of multiple sclerosis patients	Wang L	Medicine (Baltimore)	2018-02-01	https://journals.lww.com/md-journal/pages/articleviewer.aspx?year=2018&issue=02230&article=00044&type=Fulltext	Retrospective observational	Primary	585	MS	routine practice	n.a.	n.a.	very serious limitations	overall poorly reported methodology, implausible indication (PPMS treated with nNTZ and ATZ), concerns about data quality
44	Clinical outcome	Relapses	Smoking affects the interferon beta treatment response in multiple sclerosis	Petersen E	Neurology	2018-02-13	https://n.neurology.org/content/90/7/e593	Retrospective observational	Primary	834	RRMS	routine practice	1 relapse	n.a.	no serious limitations	possibly some selection and indication bias
45	Clinical outcome	Brief Visuospatial Memory Test-Revised (BVMT-R, visual memory)	Anti-cholinergic medications for bladder dysfunction worsen cognition in persons with multiple sclerosis	Morrow S	J Neurol Sci	2018-02-15	https://www.sciencedirect.com/science/article/pii/S0022510X17344623?via%3Dihub	Prospective observational	Secondary	48	MS	routine practice	n.a.	n.a.	very serious limitations	very low sample size with high likelihood of selection bias, indication bias, lack of adjustment for confounders
45	Clinical outcome	California Verbal Learning Test-II (CVLT-II, verbal memory)	Anti-cholinergic medications for bladder dysfunction worsen cognition in persons with multiple sclerosis	Morrow S	J Neurol Sci	2018-02-15	https://www.sciencedirect.com/science/article/pii/S0022510X17344623?via%3Dihub	Prospective observational	Secondary	48	MS	routine practice	n.a.	n.a.	very serious limitations	very low sample size with high likelihood of selection bias, indication bias, lack of adjustment for confounders
45	Clinical outcome	Symbol Digit Modalities Test (SDMT)	Anti-cholinergic medications for bladder dysfunction worsen cognition in persons with multiple sclerosis	Morrow S	J Neurol Sci	2018-02-15	https://www.sciencedirect.com/science/article/pii/S0022510X17344623?via%3Dihub	Prospective observational	Primary	48	MS	routine practice	n.a.	n.a.	very serious limitations	very low sample size with high likelihood of selection bias, indication bias, lack of adjustment for confounders
46	Clinical outcome	EDSS	Disability progression markers over 6-12 years in interferon-β-treated multiple sclerosis patients	Rio J	Mult Scler J	2018-03-01	https://journals.sagepub.com/doi/10.1177/1352458517698052	Prospective observational	Primary	516	RRMS	routine practice	n.a.	increase ≥1.5 if previous EDSS = 0, increase ≥1 if previous EDSS = 1–5.0 and increase ≥0.5 if previous EDSS ≥5.5; confirmed over 6 months	serious limitations	selection and indication bias, lack of adjustment for bias
46	Clinical outcome	Relapses	Disability progression markers over 6-12 years in interferon-β-treated multiple sclerosis patients	Rio J	Mult Scler J	2018-03-01	https://journals.sagepub.com/doi/10.1177/1352458517698052	Prospective observational	Secondary	516	RRMS	routine practice	1 relapse	n.a.	serious limitations	selection and indication bias, lack of adjustment for bias
47	Clinical outcome	Cambridge Neuropsychological Test Automated Battery (CANTAB)	Impact of short-term cycle ergometer training on quality of life, cognition and depressive symptomatology in multiple sclerosis patients: a pilot study	Barry A	Neurol Sci	2017-12-26	https://link.springer.com/article/10.1007/s10072-017-3230-0	Prospective open label	Secondary	9	RRMS	study	n.a.	n.a.	very serious limitations	very low sample size, high likelihood of selection bias, lack of adjustment for confounders
48	Clinical outcome	Relapses	Comparative Effectiveness of Rituximab and Other Initial Treatment Choices for Multiple Sclerosis	Granqvist M	JAMA Neurol	2018-03-01	https://jamanetwork.com/journals/jamaneurology/fullarticle/2668462	Retrospective observational	Secondary	494	RRMS	routine practice	1 relapse	n.a.	serious limitations	selection and indication bias without adjustment, lack of adjustment for confounders
49	Clinical outcome	6min Walk Test (6MWT)	Impact of Pilates Exercise in Multiple Sclerosis: A Randomized Controlled Trial	Duff W	Int J MS Care	2018-03-01	https://meridian.allenpress.com/ijmsc/article/20/2/92/33425/Impact-of-Pilates-Exercise-in-Multiple-SclerosisA	Prospective RCT	n.a.	30	MS	study	n.a.	n.a.	serious limitations	low sample size with high likelihood of selection bias, lack of adjustment for confounders
49	Clinical outcome	Fullerton Advanced Balance Scale	Impact of Pilates Exercise in Multiple Sclerosis: A Randomized Controlled Trial	Duff W	Int J MS Care	2018-03-01	https://meridian.allenpress.com/ijmsc/article/20/2/92/33425/Impact-of-Pilates-Exercise-in-Multiple-SclerosisA	Prospective RCT	n.a.	30	MS	study	n.a.	n.a.	serious limitations	low sample size with high likelihood of selection bias, lack of adjustment for confounders
49	Clinical outcome	Timed Up and Go test (TUG)	Impact of Pilates Exercise in Multiple Sclerosis: A Randomized Controlled Trial	Duff W	Int J MS Care	2018-03-01	https://meridian.allenpress.com/ijmsc/article/20/2/92/33425/Impact-of-Pilates-Exercise-in-Multiple-SclerosisA	Prospective RCT	n.a.	30	MS	study	n.a.	n.a.	serious limitations	low sample size with high likelihood of selection bias, lack of adjustment for confounders
50	Clinical outcome	EDSS	Beneficial effects of fingolimod in MS patients with high serum Sema4A levels	Koda T	Plos One	2018-03-01	https://journals.plos.org/plosone/article?id=10.1371/journal.pone.0193986	Retrospective observational	n.a.	56	RRMS	routine practice	n.a.	n.a.	serious limitations	low sample size with high likelihood of selection and recall bias, lack of adjustment for confounders
50	Clinical outcome	Relapses	Beneficial effects of fingolimod in MS patients with high serum Sema4A levels	Koda T	Plos One	2018-03-01	https://journals.plos.org/plosone/article?id=10.1371/journal.pone.0193986	Retrospective observational	n.a.	56	RRMS	routine practice	1 relapse	n.a.	serious limitations	low sample size with high likelihood of selection and recall bias, lack of adjustment for confounders
51	Clinical outcome	EDSS	Siponimod versus placebo in secondary progressive multiple sclerosis (EXPAND): a double-blind, randomised, phase 3 study	Kappos L	Lancet	2018-03-01	https://www.sciencedirect.com/science/article/pii/S0140673618304756?via%3Dihub	Prospective RCT	Primary	1651	SPMS (Age 18-60, EDSS 3.0-6.5)	study	n.a.	increase ≥1 if previous EDSS <5.0 and increase ≥0.5 if previous EDSS ≥5.0; confirmed over 3 months, roving baseline EDSS	no serious limitations	n.a.
51	Clinical outcome	Timed 25ft Walk Test (T25FW)	Siponimod versus placebo in secondary progressive multiple sclerosis (EXPAND): a double-blind, randomised, phase 3 study	Kappos L	Lancet	2018-03-01	https://www.sciencedirect.com/science/article/pii/S0140673618304756?via%3Dihub	Prospective RCT	Additional secondary	1651	SPMS (Age 18-60, EDSS 3.0-6.5)	study	n.a.	increase ≥20%; confirmed over 6 months	no serious limitations	n.a.
52	Clinical outcome	EDSS	Treatment response to dimethyl fumarate is characterized by disproportionate CD8+ T cell reduction in MS	Fleischer V	Mult Scler J	2018-04-01	https://journals.sagepub.com/doi/10.1177/1352458517703799	Retrospective observational	n.a.	91	RRMS	study	n.a.	n.a.	serious limitations	low sample size with high likelihood of selection and indication bias, lack of adjustment for confounders
52	Clinical outcome	Relapses	Treatment response to dimethyl fumarate is characterized by disproportionate CD8+ T cell reduction in MS	Fleischer V	Mult Scler J	2018-04-01	https://journals.sagepub.com/doi/10.1177/1352458517703799	Retrospective observational	n.a.	91	RRMS	study	1 relapse	n.a.	serious limitations	low sample size with high likelihood of selection and indication bias, lack of adjustment for confounders
53	Clinical outcome	EDSS	Multiple sclerosis: long-term outcomes in ethnic minorities. Analysis of a UK population-based registry	Alsaeed M O	Eur J Neurol	2018-04-01	https://onlinelibrary.wiley.com/doi/10.1111/ene.13571	Retrospective observational	Primary	1949	MS	routine practice	n.a.	n.a.	serious limitations	selection and indication bias, multiple centers with varying degree of specialization, lack of adjustment for confounders
54	Clinical outcome	EDSS	Differences in the Reponses to Apheresis Therapy of Patients With 3 Histopathologically Classified Immunopathological Patterns of Multiple Sclerosis	Stork L	JAMA Neurol	2018-04-01	https://jamanetwork.com/journals/jamaneurology/fullarticle/2670436	Retrospective observational	Secondary	69	MS	routine practice	n.a.	improvement ≥1 if baseline EDSS <6.0 and improvement ≥0.5 if previous EDSS ≥6.0; without confirmation	serious limitations	low sample size with high likelihood of selection and indication bias, lack of adjustment for confounders
55	Clinical outcome	Relapses	Effectiveness and baseline factors associated to fingolimod response in a real-world study on multiple sclerosis patients	Esposito F	J Neurol	2018-04-01	https://link.springer.com/article/10.1007/s00415-018-8791-1	Retrospective observational	Secondary	367	RRMS	routine practice	1 relapse	n.a.	serious limitations	selection and indication bias, lack of adjustment for confounders
57	Clinical outcome	Chair stand test (CST)	Effects of Classic Progressive Resistance Training Versus Eccentric-Enhanced Resistance Training in People With Multiple Sclerosis	Patrocinio de Oliveira	Arch Phys Med Rehabil	2018-05-01	https://www.sciencedirect.com/science/article/pii/S0003999317313825?via%3Dihub	Prospective open label	n.a.	52	MS (EDSS 0-6.5)	study	n.a.	n.a.	very serious limitations	very low sample size with high likelihood of selection bias, indication bias, lack of adjustment for confounders
57	Clinical outcome	Timed Up and Go test (TUG)	Effects of Classic Progressive Resistance Training Versus Eccentric-Enhanced Resistance Training in People With Multiple Sclerosis	Patrocinio de Oliveira	Arch Phys Med Rehabil	2018-05-01	https://www.sciencedirect.com/science/article/pii/S0003999317313825?via%3Dihub	Prospective open label	n.a.	52	MS (EDSS 0-6.5)	study	n.a.	n.a.	very serious limitations	very low sample size with high likelihood of selection bias, indication bias, lack of adjustment for confounders
58	Clinical outcome	EDSS	Real-life long-term effectiveness of fingolimod in Swiss patients with relapsing-remitting multiple sclerosis	Zecca C	Eur J Neurol	2018-05-01	https://onlinelibrary.wiley.com/doi/10.1111/ene.13594	Retrospective observational	Secondary	274	RRMS	routine practice	n.a.	increase ≥1; without confirmation	serious limitations	selection and indication bias, multiple centers with varying degree of specialization, lack of adjustment for confounders
58	Clinical outcome	Relapses	Real-life long-term effectiveness of fingolimod in Swiss patients with relapsing-remitting multiple sclerosis	Zecca C	Eur J Neurol	2018-05-01	https://onlinelibrary.wiley.com/doi/10.1111/ene.13594	Retrospective observational	Primary	274	RRMS	routine practice	1 relapse	n.a.	serious limitations	selection and indication bias, multiple centers with varying degree of specialization, lack of adjustment for confounders
60	Clinical outcome	Relapses	Lateral switch to IFN beta-1a 44 mcg may be effective as escalation switch to fingolimod in selected persons with relapsing remitting multiple sclerosis: a real-world setting experience	D'Amico	Expert Rev Clin Pharmacol	2018-05-01	https://www.tandfonline.com/doi/abs/10.1080/17512433.2018.1449643?journalCode=ierj20	Retrospective observational	Primary	92	RRMS	routine practice	1 relapse	n.a.	serious limitations	low sample size with high likelihood of selection and indication bias
61	Clinical outcome	Relapses	Clinical outcomes in patients with relapsing-remitting multiple sclerosis who switch from natalizumab to delayed-release dimethyl fumarate: A multicenter retrospective observational study (STRATEGY)		Mult Scler Relat Disord	2018-05-01	https://www.sciencedirect.com/science/article/pii/S2211034818300816?via%3Dihub	Retrospective observational	Primary	530	RRMS	routine practice	1 relapse	n.a.	serious limitations	selection and indication bias, recall bias
62	Clinical outcome	EDSS	Effect of natalizumab on disease progression in secondary progressive multiple sclerosis (ASCEND): a phase 3, randomised, double-blind, placebo-controlled trial with an open-label extension	Kapoor R	Lancet Neurol	2018-05-01	https://www.thelancet.com/journals/laneur/article/PIIS1474-4422(18)30069-3/fulltext	Prospective RCT	Secondary	889	SPMS (Age 18-58, EDSS 3.0-6.5)	study	n.a.	increase ≥1 if previous EDSS <6.0 and increase ≥0.5 if previous EDSS ≥6; confirmed over 6 months	no serious limitations	limited to SPMS with EDSS 3-6.5
62	Clinical outcome	Nine Hole Peg Test (9HPT)	Effect of natalizumab on disease progression in secondary progressive multiple sclerosis (ASCEND): a phase 3, randomised, double-blind, placebo-controlled trial with an open-label extension	Kapoor R	Lancet Neurol	2018-05-01	https://www.thelancet.com/journals/laneur/article/PIIS1474-4422(18)30069-3/fulltext	Prospective RCT	Secondary	889	SPMS (Age 18-58, EDSS 3.0-6.5)	study	n.a.	increase ≥20% on either hand; confirmed over 6 months	no serious limitations	limited to SPMS with EDSS 3-6.5
62	Clinical outcome	Timed 25ft Walk Test (T25FW)	Effect of natalizumab on disease progression in secondary progressive multiple sclerosis (ASCEND): a phase 3, randomised, double-blind, placebo-controlled trial with an open-label extension	Kapoor R	Lancet Neurol	2018-05-01	https://www.thelancet.com/journals/laneur/article/PIIS1474-4422(18)30069-3/fulltext	Prospective RCT	Secondary	889	SPMS (Age 18-58, EDSS 3.0-6.5)	study	n.a.	increase ≥20%; confirmed over 6 months	no serious limitations	limited to SPMS with EDSS 3-6.5
63	Clinical outcome	EDSS	Induction of disease remission with one cycle of alemtuzumab in relapsing-remitting MS	Kocsik A	J Neurol	2018-04-17	https://link.springer.com/article/10.1007/s00415-018-8845-4	Retrospective observational	n.a.	29	RRMS	routine practice	n.a.	n.a.	very serious limitations	very low sample size with high likelihood of selection bias, indication bias, lack of adjustment for confounders
63	Clinical outcome	Relapses	Induction of disease remission with one cycle of alemtuzumab in relapsing-remitting MS	Kocsik A	J Neurol	2018-04-17	https://link.springer.com/article/10.1007/s00415-018-8845-4	Retrospective observational	n.a.	29	RRMS	routine practice	1 relapse	n.a.	very serious limitations	very low sample size with high likelihood of selection bias, indication bias, lack of adjustment for confounders
65	Clinical outcome	EDSS	Comparative analysis of natalizumab versus fingolimod as second-line treatment in relapsing-remitting multiple sclerosis	Lorscheider J	Mult Scler J	2018-05-01	https://journals.sagepub.com/doi/10.1177/1352458518768433	Retrospective observational	Secondary	358	RRMS	routine practice	n.a.	increase ≥1.5 if previous EDSS = 0, increase ≥1 if previous EDSS = 1–5.5 and increase ≥0.5 if previous EDSS ≥6; confirmed over 12 months	no serious limitations	selection and indication bias (mitigated by sample size and propensity scoring)
65	Clinical outcome	Relapses	Comparative analysis of natalizumab versus fingolimod as second-line treatment in relapsing-remitting multiple sclerosis	Lorscheider J	Mult Scler J	2018-05-01	https://journals.sagepub.com/doi/10.1177/1352458518768433	Retrospective observational	Primary	358	RRMS	routine practice	1 relapse	n.a.	no serious limitations	selection and indication bias (mitigated by sample size and propensity scoring)
66	Clinical outcome	Brief Visuospatial Memory Test-Revised (BVMT-R, visual memory)	A Cognitive Occupation-Based Programme for People with Multiple Sclerosis: A Study to Test Feasibility and Clinical Outcomes	Reilly S	Occup Ther Int	2018-05-02	https://www.hindawi.com/journals/oti/2018/1614901/	Prospective observational	Secondary	12	MS	study	n.a.	n.a.	very serious limitations	very low sample size with high likelihood of selection bias, multiple test without hierarchy or adjustment for multiple testing
66	Clinical outcome	California Verbal Learning Test-II (CVLT-II, verbal memory)	A Cognitive Occupation-Based Programme for People with Multiple Sclerosis: A Study to Test Feasibility and Clinical Outcomes	Reilly S	Occup Ther Int	2018-05-02	https://www.hindawi.com/journals/oti/2018/1614901/	Prospective observational	Secondary	12	MS	study	n.a.	n.a.	very serious limitations	very low sample size with high likelihood of selection bias, multiple test without hierarchy or adjustment for multiple testing
66	Clinical outcome	Symbol Digit Modalities Test (SDMT)	A Cognitive Occupation-Based Programme for People with Multiple Sclerosis: A Study to Test Feasibility and Clinical Outcomes	Reilly S	Occup Ther Int	2018-05-02	https://www.hindawi.com/journals/oti/2018/1614901/	Prospective observational	Secondary	12	MS	study	n.a.	n.a.	very serious limitations	very low sample size with high likelihood of selection bias, multiple test without hierarchy or adjustment for multiple testing
66	Clinical outcome	Trail Making Test	A Cognitive Occupation-Based Programme for People with Multiple Sclerosis: A Study to Test Feasibility and Clinical Outcomes	Reilly S	Occup Ther Int	2018-05-02	https://www.hindawi.com/journals/oti/2018/1614901/	Prospective observational	Secondary	12	MS	study	n.a.	n.a.	very serious limitations	very low sample size with high likelihood of selection bias, multiple test without hierarchy or adjustment for multiple testing
67	Clinical outcome	EDSS	Effectiveness and safety of Rituximab in multiple sclerosis: an observational study from Southern Switzerland	Scotti B	Plos One	2018-05-01	https://journals.plos.org/plosone/article?id=10.1371/journal.pone.0197415	Retrospective observational	n.a.	82	MS	routine practice	n.a.	increase ≥1.5 if previous EDSS = 0, increase ≥1 if previous EDSS = 1–5.5 and increase ≥0.5 if previous EDSS ≥6; without confirmation	serious limitations	low sample size with high likelihood of selection and indication bias
67	Clinical outcome	Relapses	Effectiveness and safety of Rituximab in multiple sclerosis: an observational study from Southern Switzerland	Scotti B	Plos One	2018-05-01	https://journals.plos.org/plosone/article?id=10.1371/journal.pone.0197415	Retrospective observational	n.a.	82	MS	routine practice	1 relapse	n.a.	serious limitations	low sample size with high likelihood of selection and indication bias
68	Clinical outcome	Symbol Digit Modalities Test (SDMT)	Phase IV study of retention on fingolimod versus injectable multiple sclerosis therapies: a randomized clinical trial	Cree B	Ther Adv Neurol Disord	2018-05-01	https://journals.sagepub.com/doi/10.1177/1756286418774338	Prospective open label RCT	Secondary	861	RRMS (Age 18-65, EDSS 0-6.0)	study	n.a.	n.a.	serious limitations	selection and indication bias, lack of blinding
69	Clinical outcome	Relapses	Three-year clinical outcomes of relapsing multiple sclerosis patients treated with dimethyl fumarate in a United States community health center	Smoot K	Mult Scler J	2018-06-01	https://journals.sagepub.com/doi/10.1177/1352458517709956	Prospective observational	n.a.	412	RMS	routine practice	1 relapse	n.a.	serious limitations	selection and indication bias, lack of adjustment for confounders
71	Clinical outcome	Continuous performance test (CPT, attention)	Efficacy of group cognitive rehabilitation therapy in multiple sclerosis	Mani A	Acta Neurol Scand	2018-06-01	https://onlinelibrary.wiley.com/doi/10.1111/ane.12904	Prospective open label RCT	n.a.	34	RRMS	study	n.a.	n.a.	serious limitations	very low sample size with high likelihood of selection bias, lack of adjustment for confounders
71	Clinical outcome	Wechsler Memory Scale Revised (WMS-R) subscale of verbal and visual paired association learning	Efficacy of group cognitive rehabilitation therapy in multiple sclerosis	Mani A	Acta Neurol Scand	2018-06-01	https://onlinelibrary.wiley.com/doi/10.1111/ane.12904	Prospective open label RCT	n.a.	34	RRMS	study	n.a.	n.a.	serious limitations	very low sample size with high likelihood of selection bias, lack of adjustment for confounders
71	Clinical outcome	Wisconsin card sorting test (WCST, executive function)	Efficacy of group cognitive rehabilitation therapy in multiple sclerosis	Mani A	Acta Neurol Scand	2018-06-01	https://onlinelibrary.wiley.com/doi/10.1111/ane.12904	Prospective open label RCT	n.a.	34	RRMS	study	n.a.	n.a.	serious limitations	very low sample size with high likelihood of selection bias, lack of adjustment for confounders
72	Clinical outcome	6min Walk Test (6MWT)	Combined walking outcome measures identify clinically meaningful response to prolonged-release fampridine	Sola-Valls N	Ther Adv Neurol Disord	2018-06-10	https://journals.sagepub.com/doi/10.1177/1756286418780007	Prospective open label	Secondary	35	MS (EDSS 4.0-7.0)	study	n.a.	increase ≥20% without confirmation	very serious limitations	very low sample size with high likelihood of selection bias, indication bias, highly selective inclusion criteria (EDSS 4-7), lack of adjustment for confounders
72	Clinical outcome	Timed 25ft Walk Test (T25FW)	Combined walking outcome measures identify clinically meaningful response to prolonged-release fampridine	Sola-Valls N	Ther Adv Neurol Disord	2018-06-10	https://journals.sagepub.com/doi/10.1177/1756286418780007	Prospective open label	Primary	35	MS (EDSS 4.0-7.0)	study	n.a.	increase ≥20%; without confirmation	very serious limitations	very low sample size with high likelihood of selection bias, indication bias, highly selective inclusion criteria (EDSS 4-7), lack of adjustment for confounders
73	Clinical outcome	EDSS	Comparative effectiveness of rituximab relative to IFN-β or glatiramer acetate in relapsing-remitting MS from the Swedish MS registry	Spelman T	Mult Scler J	2018-07-01	https://journals.sagepub.com/doi/10.1177/1352458517713668	Retrospective observational	Secondary	2421	RRMS (Age ≥18)	routine practice	n.a.	increase ≥1.5 if previous EDSS = 0, increase ≥1 if previous EDSS = 1–5.5 and increase ≥0.5 if previous EDSS ≥6; confirmed over 3 months	no serious limitations	selection and indication bias (mitigated by sample size and propensity scoring)
73	Clinical outcome	Relapses	Comparative effectiveness of rituximab relative to IFN-β or glatiramer acetate in relapsing-remitting MS from the Swedish MS registry	Spelman T	Mult Scler J	2018-07-01	https://journals.sagepub.com/doi/10.1177/1352458517713668	Retrospective observational	Primary	2421	RRMS (Age ≥18)	routine practice	1 relapse	n.a.	no serious limitations	selection and indication bias (mitigated by sample size and propensity scoring)
74	Clinical outcome	Brief Visuospatial Memory Test-Revised (BVMT-R, visual memory)	Computer-assisted cognitive rehabilitation in persons with multiple sclerosis: Results of a multi-site randomized controlled trial with six month follow-up	Stuifbergen A	Disabil Health J	2018-07-01	https://www.sciencedirect.com/science/article/pii/S1936657418300360?via%3Dihub	Prospective RCT	n.a.	183	MS	study	n.a.	n.a.	serious limitations	selective and imprecise inclusion criteria ("perceived cognitive deficits"), selection bias, multiple test without hierarchy or adjustment for multiple testing
74	Clinical outcome	California Verbal Learning Test-II (CVLT-II, verbal memory)	Computer-assisted cognitive rehabilitation in persons with multiple sclerosis: Results of a multi-site randomized controlled trial with six month follow-up	Stuifbergen A	Disabil Health J	2018-07-01	https://www.sciencedirect.com/science/article/pii/S1936657418300360?via%3Dihub	Prospective RCT	n.a.	183	MS	study	n.a.	n.a.	serious limitations	selective and imprecise inclusion criteria ("perceived cognitive deficits"), selection bias, multiple test without hierarchy or adjustment for multiple testing
74	Clinical outcome	Controlled Oral Word Association Test (COWAT, verbal fluency and wordfinding)	Computer-assisted cognitive rehabilitation in persons with multiple sclerosis: Results of a multi-site randomized controlled trial with six month follow-up	Stuifbergen A	Disabil Health J	2018-07-01	https://www.sciencedirect.com/science/article/pii/S1936657418300360?via%3Dihub	Prospective RCT	n.a.	183	MS	study	n.a.	n.a.	serious limitations	selective and imprecise inclusion criteria ("perceived cognitive deficits"), selection bias, multiple test without hierarchy or adjustment for multiple testing
74	Clinical outcome	PASAT	Computer-assisted cognitive rehabilitation in persons with multiple sclerosis: Results of a multi-site randomized controlled trial with six month follow-up	Stuifbergen A	Disabil Health J	2018-07-01	https://www.sciencedirect.com/science/article/pii/S1936657418300360?via%3Dihub	Prospective RCT	n.a.	183	MS	study	n.a.	n.a.	serious limitations	selective and imprecise inclusion criteria ("perceived cognitive deficits"), selection bias, multiple test without hierarchy or adjustment for multiple testing
74	Clinical outcome	Symbol Digit Modalities Test (SDMT)	Computer-assisted cognitive rehabilitation in persons with multiple sclerosis: Results of a multi-site randomized controlled trial with six month follow-up	Stuifbergen A	Disabil Health J	2018-07-01	https://www.sciencedirect.com/science/article/pii/S1936657418300360?via%3Dihub	Prospective RCT	n.a.	183	MS	study	n.a.	n.a.	serious limitations	selective and imprecise inclusion criteria ("perceived cognitive deficits"), selection bias, multiple test without hierarchy or adjustment for multiple testing
75	Clinical outcome	High contrast visual acuity (HCVA)	MD1003 (High-Dose Pharmaceutical-Grade Biotin) for the Treatment of Chronic Visual Loss Related to Optic Neuritis in Multiple Sclerosis: A Randomized, Double-Blind, Placebo-Controlled Study	Tourbah A	CNS Drugs	2018-07-01	https://link.springer.com/article/10.1007/s40263-018-0528-2	Prospective RCT	Primary	93	MS (Age 18-75, with VA <0.5)	study	n.a.	increase ≥0.3 logMAR	serious limitations	low sample size with high likelihood of selection bias, lack of adjustment for confounders
77	Clinical outcome	Timed 25ft Walk Test (T25FW)	Objective and subjective measures of dalfampridine efficacy in clinical practice	Klineova S	Mult Scler J Exp Transl Clin	2018-07-09	https://journals.sagepub.com/doi/10.1177/2055217318786742	Retrospective observational	Primary	39	MS	routine practice	n.a.	improvement ≥20%; without confirmation	serious limitations	very low sample size, selection and indication bias, lack of adjustment for confounders
78	Clinical outcome	Relapses	The impact of very short transition times on switching from Natalizumab to Fingolimod on imaging and clinical effectiveness outcomes in multiple sclerosis	Vollmer B	J Neurol Sci	2018-07-15	https://www.jns-journal.com/article/S0022-510X(18)30190-4/fulltext	Retrospective observational	Primary	117	MS	routine practice	1 relapse	n.a.	serious limitations	low sample size, selection and indicartion bias, lack of adjustment for confounders
79	Clinical outcome	EDSS	Natalizumab treatment shows low cumulative probabilities of confirmed disability worsening to EDSS milestones in the long-term setting	Trojano M	Mult Scler Relat Disord	2018-08-01	https://www.msard-journal.com/article/S2211-0348(18)30140-8/fulltext	Prospective observational	Primary	3253	RRMS	routine practice	n.a.	increase ≥1 and ≥2; confirmed over 3 and 6 months	serious limitations	high likelihood of selection and indication bias, multiple centers with varying degree of specialization, lack of adjustment for confounders
80	Clinical outcome	Relapses	Different clinical response to interferon beta and glatiramer acetate related to the presence of oligoclonal IgM bands in CSF in multiple sclerosis patients	Casanova B	Neurol Sci	2018-08-01	https://link.springer.com/article/10.1007/s10072-018-3442-y	Retrospective observational	Primary	256	RRMS	routine practice	1 relapse	n.a.	serious limitations	selection and indication bias, lack of adjustment for bias
81	Clinical outcome	EDSS	Two-year real-life efficacy, tolerability and safety of dimethyl fumarate in an Italian multicentre study	Mallucci G	J Neurol	2018-08-01	https://link.springer.com/article/10.1007/s00415-018-8916-6	Prospective observational	n.a.	735	MS	routine practice	n.a.	increase ≥1.5 if previous EDSS = 0, increase ≥1 if previous EDSS = 1–4.5 and increase ≥0.5 if previous EDSS ≥5; confirmed	serious limitations	selection and indication bias without adjustment, lack of adjustment for confounders
81	Clinical outcome	Relapses	Two-year real-life efficacy, tolerability and safety of dimethyl fumarate in an Italian multicentre study	Mallucci G	J Neurol	2018-08-01	https://link.springer.com/article/10.1007/s00415-018-8916-6	Prospective observational	n.a.	735	MS	routine practice	1 relapse	n.a.	serious limitations	selection and indication bias without adjustment, lack of adjustment for confounders
82	Clinical outcome	California Verbal Learning Test-II (CVLT-II, verbal memory)	A Pilot Study Examining Speed of Processing Training (SPT) to Improve Processing Speed in Persons With Multiple Sclerosis	Chiaravalloti N	Front Neurol	2018-08-01	https://www.frontiersin.org/articles/10.3389/fneur.2018.00685/full	Prospective RCT	n.a.	21	MS (Age 18-65 with impaired processing speed)	study	n.a.	n.a.	very serious limitations	very low sample size with high likelihood of selection bias, indication bias, selective inclusion criteria (impaired processing speed), lack of adjustment for confounders
82	Clinical outcome	Digit Symbol Coding Subtest from the Wechsler Adult Intelligence Scale-III (WAIS-III)	A Pilot Study Examining Speed of Processing Training (SPT) to Improve Processing Speed in Persons With Multiple Sclerosis	Chiaravalloti N	Front Neurol	2018-08-01	https://www.frontiersin.org/articles/10.3389/fneur.2018.00685/full	Prospective RCT	n.a.	21	MS (Age 18-65 with impaired processing speed)	study	n.a.	n.a.	very serious limitations	very low sample size with high likelihood of selection bias, indication bias, selective inclusion criteria (impaired processing speed), lack of adjustment for confounders
83	Clinical outcome	2min Walk Test (2MWT)	Fampridine response in MS patients with gait impairment in a real-world setting: Need for new response criteria?	Rodriguez-Leal F	Mult Scler J	2018-09-01	https://journals.sagepub.com/doi/10.1177/1352458517720043	Retrospective observational	n.a.	189	MS (EDSS 4.0-7.0)	routine practice	n.a.	decrease ≥9m (9%)	serious limitations	selection and indication bias without adjustment, selective inclusion criteria (EDSS 4-7), lack of adjustment for confounders
83	Clinical outcome	Timed 25ft Walk Test (T25FW)	Fampridine response in MS patients with gait impairment in a real-world setting: Need for new response criteria?	Rodriguez-Leal F	Mult Scler J	2018-09-01	https://journals.sagepub.com/doi/10.1177/1352458517720043	Retrospective observational	n.a.	189	MS (EDSS 4.0-7.0)	routine practice	n.a.	increase ≥1.4 sec (10.4%); without confirmation	serious limitations	selection and indication bias without adjustment, selective inclusion criteria (EDSS 4-7), lack of adjustment for confounders
84	Clinical outcome	Berg Balance Scale (BBS)	Hippotherapy for patients with multiple sclerosis: A multicenter randomized controlled trial (MS-HIPPO)	Vermöhlen V	Mult Scler J	2018-09-01	https://journals.sagepub.com/doi/10.1177/1352458517721354	Prospective open label RCT	Primary	70	MS (EDSS 4.0-6.5)	study	increase ≥10 points	increase ≥6 points	serious limitations	low sample size with high likelihood of selection bias, highly selective inclusion criteria (EDSS 4-6.5)
85	Clinical outcome	EDSS	Neurofilaments and 10-year follow-up in multiple sclerosis	Bhan A	Mult Scler J	2018-09-01	https://journals.sagepub.com/doi/10.1177/1352458518782005	Prospective observational	Primary	44	MS	routine practice	n.a.	increase ≥1 if previous EDSS <6.0 and increase ≥0.5 if previous EDSS ≥6.0; without confirmation	serious limitations	very low sample size, very long study intervals, lack of adjustment for confounders
86	Clinical outcome	10/36 Spatial Recall Test (10/36 SPART)	Predicting cognitive decline in multiple sclerosis: a 5-year follow-up study	Eijlers A	Brain	2018-09-01	https://academic.oup.com/brain/article/141/9/2605/5059057?login=false	Prospective observational	n.a.	234	MS	study	n.a.	n.a. (available Z-score <1.5 compared to healthy controls adjusted for sex, age and education)	no serious limitations	n.a.
86	Clinical outcome	Concept shifting test (eyecutive function)	Predicting cognitive decline in multiple sclerosis: a 5-year follow-up study	Eijlers A	Brain	2018-09-01	https://academic.oup.com/brain/article/141/9/2605/5059057?login=false	Prospective observational	n.a.	234	MS	study	Z-score <1.5 (compared to healthy controls adjusted for sex, age and education)	n.a.	no serious limitations	n.a.
86	Clinical outcome	Memory comparison test (working memory)	Predicting cognitive decline in multiple sclerosis: a 5-year follow-up study	Eijlers A	Brain	2018-09-01	https://academic.oup.com/brain/article/141/9/2605/5059057?login=false	Prospective observational	n.a.	234	MS	study	Z-score <1.5 (compared to healthy controls adjusted for sex, age and education)	n.a.	no serious limitations	n.a.
86	Clinical outcome	PASAT	Predicting cognitive decline in multiple sclerosis: a 5-year follow-up study	Eijlers A	Brain	2018-09-01	https://academic.oup.com/brain/article/141/9/2605/5059057?login=false	Prospective observational	n.a.	234	MS	study	n.a.	Z-score <1.5 (compared to healthy controls adjusted for sex, age and education)	no serious limitations	n.a.
86	Clinical outcome	Selective Reminding Test (SRT, verbal memory)	Predicting cognitive decline in multiple sclerosis: a 5-year follow-up study	Eijlers A	Brain	2018-09-01	https://academic.oup.com/brain/article/141/9/2605/5059057?login=false	Prospective observational	n.a.	234	MS	study	n.a.	n.a. (available Z-score <1.5 compared to healthy controls adjusted for sex, age and education)	no serious limitations	n.a.
86	Clinical outcome	Spatial recall test (visual memory)	Predicting cognitive decline in multiple sclerosis: a 5-year follow-up study	Eijlers A	Brain	2018-09-01	https://academic.oup.com/brain/article/141/9/2605/5059057?login=false	Prospective observational	n.a.	234	MS	study	n.a.	n.a. (available Z-score <1.5 compared to healthy controls adjusted for sex, age and education)	no serious limitations	n.a.
86	Clinical outcome	Stroop Color-Word Test (executive function, attention)	Predicting cognitive decline in multiple sclerosis: a 5-year follow-up study	Eijlers A	Brain	2018-09-01	https://academic.oup.com/brain/article/141/9/2605/5059057?login=false	Prospective observational	n.a.	234	MS	study	n.a.	n.a. (available Z-score <1.5 compared to healthy controls adjusted for sex, age and education)	no serious limitations	n.a.
86	Clinical outcome	Symbol Digit Modalities Test (SDMT)	Predicting cognitive decline in multiple sclerosis: a 5-year follow-up study	Eijlers A	Brain	2018-09-01	https://academic.oup.com/brain/article/141/9/2605/5059057?login=false	Prospective observational	n.a.	234	MS	study	n.a.	n.a. (available Z-score <1.5 compared to healthy controls adjusted for sex, age and education)	no serious limitations	n.a.
86	Clinical outcome	Word List Generation (WLG, verbal fluency)	Predicting cognitive decline in multiple sclerosis: a 5-year follow-up study	Eijlers A	Brain	2018-09-01	https://academic.oup.com/brain/article/141/9/2605/5059057?login=false	Prospective observational	n.a.	234	MS	study	n.a.	n.a. (available Z-score <1.5 compared to healthy controls adjusted for sex, age and education)	no serious limitations	n.a.
87	Clinical outcome	2min Walk Test (2MWT)	Effects of Rehabilitation on Gait Pattern at Usual and Fast Speeds Depend on Walking Impairment Level in Multiple Sclerosis	Leone C	Int J MS Care	2018-09-01	https://meridian.allenpress.com/ijmsc/article/20/5/199/33454/Effects-of-Rehabilitation-on-Gait-Pattern-at-Usual	Prospective open label	n.a.	42	MS (Age 18-65, EDSS 0-6.5)	study	n.a.	decrease ≥6.8m (patient perspective)	serious limitations	low sample size with high likelihood of selection bias, lack of adjustment for confounders
87	Clinical outcome	6min Walk Test (6MWT)	Effects of Rehabilitation on Gait Pattern at Usual and Fast Speeds Depend on Walking Impairment Level in Multiple Sclerosis	Leone C	Int J MS Care	2018-09-01	https://meridian.allenpress.com/ijmsc/article/20/5/199/33454/Effects-of-Rehabilitation-on-Gait-Pattern-at-Usual	Prospective open label	n.a.	42	MS (Age 18-65, EDSS 0-6.5)	study	n.a.	increase/decrease ≥9m	serious limitations	low sample size with high likelihood of selection bias, lack of adjustment for confounders
87	Clinical outcome	Timed 25ft Walk Test (T25FW)	Effects of Rehabilitation on Gait Pattern at Usual and Fast Speeds Depend on Walking Impairment Level in Multiple Sclerosis	Leone C	Int J MS Care	2018-09-01	https://meridian.allenpress.com/ijmsc/article/20/5/199/33454/Effects-of-Rehabilitation-on-Gait-Pattern-at-Usual	Prospective open label	n.a.	42	MS (Age 18-65, EDSS 0-6.5)	study	n.a.	n.a.	serious limitations	low sample size with high likelihood of selection bias, lack of adjustment for confounders
88	Clinical outcome	EDSS	Outcomes and treatment management of a French cohort suffering from multiple sclerosis: A retrospective epidemiological study	Defer G	Mult Scler Relat Disord	2018-10-01	https://www.msard-journal.com/article/S2211-0348(18)30271-2/fulltext	Retrospective observational	n.a.	15039	MS	routine practice	n.a.	n.a.	no serious limitations	n.a.
88	Clinical outcome	Relapses	Outcomes and treatment management of a French cohort suffering from multiple sclerosis: A retrospective epidemiological study	Defer G	Mult Scler Relat Disord	2018-10-01	https://www.msard-journal.com/article/S2211-0348(18)30271-2/fulltext	Retrospective observational	n.a.	15039	MS	routine practice	1 relapse	n.a.	no serious limitations	n.a.
90	Clinical outcome	Nine Hole Peg Test (9HPT)	Effects of High-intensity Robot-assisted Hand Training on Upper Limb Recovery and Muscle Activity in Individuals With Multiple Sclerosis: A Randomized, Controlled, Single-Blinded Trial	Gandolfi M	Front Neurol	2018-10-01	https://www.frontiersin.org/articles/10.3389/fneur.2018.00905/full	Prospective open label RCT	n.a.	39	MS (EDSS 1.5-8.0)	study	n.a.	n.a.	serious limitations	very low sample size, selection and indication bias, lack of adjustment for confounders
91	Clinical outcome	EDSS	Safety and efficacy of venoplasty in MS: A randomized, double-blind, sham-controlled phase II trial	Traboulsee A	Neurology	2018-10-30	https://pubmed.ncbi.nlm.nih.gov/30266886/	Prospective RCT	Secondary	104	MS (Age 18-65, EDSS 0-6.5)	study	n.a.	n.a.	serious limitations	low sample size with high likelihood of selection and indication bias
91	Clinical outcome	Relapses	Safety and efficacy of venoplasty in MS: A randomized, double-blind, sham-controlled phase II trial	Traboulsee A	Neurology	2018-10-30	https://pubmed.ncbi.nlm.nih.gov/30266886/	Prospective RCT	Secondary	104	MS (Age 18-65, EDSS 0-6.5)	study	1 relapse	n.a.	serious limitations	low sample size with high likelihood of selection and indication bias
92	Clinical outcome	EDSS	Efficacy and safety of mycophenolate mofetil in progressive multiple sclerosis patients	Fakih R	J Neurol	2018-11-01	https://link.springer.com/article/10.1007/s00415-018-9050-1	Prospective open label	n.a.	64	PMS (PPMS/SPMS)	routine practice	n.a.	increase ≥1 if previous EDSS <6.0 and increase ≥0.5 if previous EDSS ≥6.5; confirmed over 12 months	serious limitations	low sample size with high likelihood of selection and indication bias, lack of adjustment for confounders
92	Clinical outcome	Relapses	Efficacy and safety of mycophenolate mofetil in progressive multiple sclerosis patients	Fakih R	J Neurol	2018-11-01	https://link.springer.com/article/10.1007/s00415-018-9050-1	Prospective open label	n.a.	64	PMS (PPMS/SPMS)	routine practice	1 relapse	n.a.	serious limitations	low sample size with high likelihood of selection and indication bias, lack of adjustment for confounders
92	Clinical outcome	Timed 25ft Walk Test (T25FW)	Efficacy and safety of mycophenolate mofetil in progressive multiple sclerosis patients	Fakih R	J Neurol	2018-11-01	https://link.springer.com/article/10.1007/s00415-018-9050-1	Prospective open label	n.a.	64	PMS (PPMS/SPMS)	routine practice	n.a.	increase ≥20%; confirmed over 12 months	serious limitations	low sample size with high likelihood of selection and indication bias, lack of adjustment for confounders
94	Clinical outcome	Timed 25ft Walk Test (T25FW)	Pilot randomized controlled trial of functional electrical stimulation cycling exercise in people with multiple sclerosis with mobility disability	Edwards T	Mult Scler Relat Disord	2018-11-01	https://doi.org/10.1016/j.msard.2018.08.020	Prospective open label RCT	Primary	11	MS (EDSS 5.5-6.5)	study	n.a.	n.a.	very serious limitations	very low sample size, highly selective inclusion criteria (EDSS 5.5-6.5), lack of adjustment for confounders
95	Clinical outcome	Relapses	Outcomes of Stable Multiple Sclerosis Patients Staying on Initial Interferon Beta Therapy Versus Switching to Another Interferon Beta Therapy: A US Claims Database Study	Cohan S	Adv Ther	2018-11-01	https://link.springer.com/article/10.1007/s12325-018-0799-5	Retrospective observational	Primary	531	MS (Age 18-64)	routine practice	1 relapse	n.a.	serious limitations	selection and indication bias (mitigated by propensity scoring), recall bias
96	Clinical outcome	EDSS	Long-term follow-up for multiple sclerosis patients initially treated with interferon-beta and glatiramer acetate	Healy B	J Neurol Sci	2018-11-01	https://www.jns-journal.com/article/S0022-510X(18)30382-4/fulltext	Prospective observational	Primary	294	RRMS	routine practice	n.a.	n.a.	serious limitations	selection and indication bias (mitigated by propensity scoring), recall bias
97	Clinical outcome	EDSS	Efficacy of daclizumab beta versus intramuscular interferon beta-1a on disability progression across patient demographic and disease activity subgroups in DECIDE	Cohan S	Mult Scler J	2018-12-01	https://journals.sagepub.com/doi/10.1177/1352458517735190		n.a.	1841	RRMS (Age 18-55, EDSS 0-5.0)	study	n.a.	increase ≥1.5 if previous EDSS = 0, increase ≥1 if previous EDSS ≥1; confirmed over 6 months	no serious limitations	n.a.
97	Clinical outcome	Nine Hole Peg Test (9HPT)	Efficacy of daclizumab beta versus intramuscular interferon beta-1a on disability progression across patient demographic and disease activity subgroups in DECIDE	Cohan S	Mult Scler J	2018-12-01	https://journals.sagepub.com/doi/10.1177/1352458517735190		n.a.	1841	RRMS (Age 18-55, EDSS 0-5.0)	study	n.a.	increase ≥20%; confirmed over 6 months	no serious limitations	n.a.
97	Clinical outcome	Symbol Digit Modalities Test (SDMT)	Efficacy of daclizumab beta versus intramuscular interferon beta-1a on disability progression across patient demographic and disease activity subgroups in DECIDE	Cohan S	Mult Scler J	2018-12-01	https://journals.sagepub.com/doi/10.1177/1352458517735190		n.a.	1841	RRMS (Age 18-55, EDSS 0-5.0)	study	n.a.	increase ≥4 points; confirmed over 6 months	no serious limitations	n.a.
97	Clinical outcome	Timed 25ft Walk Test (T25FW)	Efficacy of daclizumab beta versus intramuscular interferon beta-1a on disability progression across patient demographic and disease activity subgroups in DECIDE	Cohan S	Mult Scler J	2018-12-01	https://journals.sagepub.com/doi/10.1177/1352458517735190		n.a.	1841	RRMS (Age 18-55, EDSS 0-5.0)	study	n.a.	increase ≥20%; confirmed over 6 months	no serious limitations	n.a.
99	Clinical outcome	EDSS	A randomized double-blind trial of comparative efficacy and safety of Avonex and CinnoVex for treatment of relapsing-remitting multiple sclerosis	Pakdaman H	Neurol Sci	2018-12-01	https://link.springer.com/article/10.1007/s10072-018-3550-8	Prospective RCT	Primary	186	RRMS (Age 18-65, EDSS 0-4.5)	study	n.a.	n.a.	serious limitations	low sample size, overall methodology and reporting insufficient (report of screening, randomization, etc.)
99	Clinical outcome	Relapses	A randomized double-blind trial of comparative efficacy and safety of Avonex and CinnoVex for treatment of relapsing-remitting multiple sclerosis	Pakdaman H	Neurol Sci	2018-12-01	https://link.springer.com/article/10.1007/s10072-018-3550-8	Prospective RCT	Secondary	186	RRMS (Age 18-65, EDSS 0-4.5)	study	1 relapse	n.a.	serious limitations	low sample size, overall methodology and reporting insufficient (report of screening, randomization, etc.)
100	Clinical outcome	EDSS	No evidence of disease activity (NEDA-3) and disability improvement after alemtuzumab treatment for multiple sclerosis: a 36-month real-world study	Prosperini L	J Neurol	2018-12-01	https://link.springer.com/article/10.1007/s00415-018-9070-x	Retrospective observational	Secondary	40	RRMS	routine practice	n.a.	increase ≥1.5 if previous EDSS = 0, increase ≥1 if previous EDSS = 1–5.0 and increase ≥0.5 if previous EDSS ≥5.5; confirmed over 6 months	serious limitations	low sample size with high likelihood of selection and indication bias, lack of adjustment for confounders
100	Clinical outcome	Relapses	No evidence of disease activity (NEDA-3) and disability improvement after alemtuzumab treatment for multiple sclerosis: a 36-month real-world study	Prosperini L	J Neurol	2018-12-01	https://link.springer.com/article/10.1007/s00415-018-9070-x	Retrospective observational	Secondary	40	RRMS	routine practice	1 relapse	n.a.	serious limitations	low sample size with high likelihood of selection and indication bias, lack of adjustment for confounders
101	Clinical outcome	EDSS	Comparative effectiveness of delayed-release dimethyl fumarate versus interferon, glatiramer acetate, teriflunomide, or fingolimod: results from the German NeuroTransData registry	Braune S	J Neurol	2018-12-01	https://link.springer.com/article/10.1007/s00415-018-9083-5	Retrospective observational	Secondary	1949	RRMS (Age ≥18)	routine practice	n.a.	increase ≥1 if previous EDSS <6.0 and increase ≥0.5 if previous EDSS ≥6.0; without confirmation	no serious limitations	selection and indication bias (mitigated by sample size and propensity scoring)
101	Clinical outcome	Relapses	Comparative effectiveness of delayed-release dimethyl fumarate versus interferon, glatiramer acetate, teriflunomide, or fingolimod: results from the German NeuroTransData registry	Braune S	J Neurol	2018-12-01	https://link.springer.com/article/10.1007/s00415-018-9083-5	Retrospective observational	Primary	1949	RRMS (Age ≥18)	routine practice	1 relapse	n.a.	no serious limitations	selection and indication bias (mitigated by sample size and propensity scoring)
102	Clinical outcome	Nine Hole Peg Test (9HPT)	Ocrelizumab reduces progression of upper extremity impairment in patients with primary progressive multiple sclerosis: Findings from the phase III randomized ORATORIO trial	Fox E	Mult Scler J	2018-12-01	https://journals.sagepub.com/doi/10.1177/1352458518808189	Prospective RCT	Secondary	732	PPMS (Age 18-55, EDSS 3.0-6.5)	study	n.a.	increase ≥20% on both hands (average); confirmed over 3/6 months	no serious limitations	post-hoc exploratory analysis
103	Clinical outcome	Relapses	Effectiveness of Delayed-release Dimethyl Fumarate on Clinical and Patient-reported Outcomes in Patients With Relapsing Multiple Sclerosis Switching From Glatiramer Acetate: RESPOND, a Prospective Observational Study	Kresa-Reahl K	Clin Ther	2018-12-01	https://www.sciencedirect.com/science/article/pii/S014929181830506X?via%3Dihub	Prospective open label	Primary	318	RRMS (Age ≥18)	study	1 relapse	n.a.	serious limitations	selection and indication bias without adjustment, lack of adjustment for confounders
104	Clinical outcome	Berg Balance Scale (BBS)	Telerehabilitation in Multiple Sclerosis: Results of a Randomized Feasibility and Efficacy Pilot Study	Fjeldstad-Pardo C	Int J Telerehabil	2018-12-11	http://telerehab.pitt.edu/ojs/Telerehab/article/view/6256	Prospective RCT	n.a.	29	MS	study	n.a.	n.a.	very serious limitations	very low sample size with high likelihood of selection bias, no clear inclusion criteria
104	Clinical outcome	Timed 25ft Walk Test (T25FW)	Telerehabilitation in Multiple Sclerosis: Results of a Randomized Feasibility and Efficacy Pilot Study	Fjeldstad-Pardo C	Int J Telerehabil	2018-12-11	http://telerehab.pitt.edu/ojs/Telerehab/article/view/6256	Prospective RCT	n.a.	29	MS	study	n.a.	n.a.	very serious limitations	very low sample size with high likelihood of selection bias, no clear inclusion criteria
105	Clinical outcome	6min Walk Test (6MWT)	Short-term interval aerobic exercise training does not improve memory functioning in relapsing-remitting multiple sclerosis-a randomized controlled trial	Baquet L	J Peer	2018-12-12	https://peerj.com/articles/6037/	Prospective RCT	Secondary	68	RRMS (EDSS 0-3.5)	study	n.a.	n.a.	serious limitations	low sample size with high likelihood of selection bias, lack of adjustment for confounders
105	Clinical outcome	Brief Visuospatial Memory Test-Revised (BVMT-R, visual memory)	Short-term interval aerobic exercise training does not improve memory functioning in relapsing-remitting multiple sclerosis-a randomized controlled trial	Baquet L	J Peer	2018-12-12	https://peerj.com/articles/6037/	Prospective RCT	Secondary	68	RRMS (EDSS 0-3.5)	study	n.a.	n.a.	serious limitations	low sample size with high likelihood of selection bias, lack of adjustment for confounders
105	Clinical outcome	Corsi block-tapping task (short term and working memory)	Short-term interval aerobic exercise training does not improve memory functioning in relapsing-remitting multiple sclerosis-a randomized controlled trial	Baquet L	J Peer	2018-12-12	https://peerj.com/articles/6037/	Prospective RCT	Secondary	68	RRMS (EDSS 0-3.5)	study	n.a.	n.a.	serious limitations	low sample size with high likelihood of selection bias, lack of adjustment for confounders
105	Clinical outcome	Nine Hole Peg Test (9HPT)	Short-term interval aerobic exercise training does not improve memory functioning in relapsing-remitting multiple sclerosis-a randomized controlled trial	Baquet L	J Peer	2018-12-12	https://peerj.com/articles/6037/	Prospective RCT	Secondary	68	RRMS (EDSS 0-3.5)	study	n.a.	n.a.	serious limitations	low sample size with high likelihood of selection bias, lack of adjustment for confounders
105	Clinical outcome	PASAT	Short-term interval aerobic exercise training does not improve memory functioning in relapsing-remitting multiple sclerosis-a randomized controlled trial	Baquet L	J Peer	2018-12-12	https://peerj.com/articles/6037/	Prospective RCT	Secondary	68	RRMS (EDSS 0-3.5)	study	n.a.	n.a.	serious limitations	low sample size with high likelihood of selection bias, lack of adjustment for confounders
105	Clinical outcome	Regensburg verbal fluency test (verbal fluency)	Short-term interval aerobic exercise training does not improve memory functioning in relapsing-remitting multiple sclerosis-a randomized controlled trial	Baquet L	J Peer	2018-12-12	https://peerj.com/articles/6037/	Prospective RCT	Secondary	68	RRMS (EDSS 0-3.5)	study	n.a.	n.a.	serious limitations	low sample size with high likelihood of selection bias, lack of adjustment for confounders
105	Clinical outcome	Symbol Digit Modalities Test (SDMT)	Short-term interval aerobic exercise training does not improve memory functioning in relapsing-remitting multiple sclerosis-a randomized controlled trial	Baquet L	J Peer	2018-12-12	https://peerj.com/articles/6037/	Prospective RCT	Secondary	68	RRMS (EDSS 0-3.5)	study	n.a.	n.a.	serious limitations	low sample size with high likelihood of selection bias, lack of adjustment for confounders
105	Clinical outcome	Timed 25ft Walk Test (T25FW)	Short-term interval aerobic exercise training does not improve memory functioning in relapsing-remitting multiple sclerosis-a randomized controlled trial	Baquet L	J Peer	2018-12-12	https://peerj.com/articles/6037/	Prospective RCT	Secondary	68	RRMS (EDSS 0-3.5)	study	n.a.	n.a.	serious limitations	low sample size with high likelihood of selection bias, lack of adjustment for confounders
105	Clinical outcome	Verbal learning and memory test (VLMT)	Short-term interval aerobic exercise training does not improve memory functioning in relapsing-remitting multiple sclerosis-a randomized controlled trial	Baquet L	J Peer	2018-12-12	https://peerj.com/articles/6037/	Prospective RCT	Primary	68	RRMS (EDSS 0-3.5)	study	n.a.	n.a.	serious limitations	low sample size with high likelihood of selection bias, lack of adjustment for confounders
106	Clinical outcome	Brief Visuospatial Memory Test-Revised (BVMT-R, visual memory)	Long-term effects of prolonged-release fampridine in cognitive function, fatigue, mood and quality of life of MS patients: The IGNITE study	Bakirtzis C	J Neurol Sci	2018-12-15	https://www.sciencedirect.com/science/article/pii/S0022510X18304179?via%3Dihub	Prospective observational	Secondary	60	MS (EDSS 4.0-6.5)	study	n.a.	n.a.	serious limitations	low sample size with high likelihood of selection bias, highly selective inclusion criteria (EDSS 4-6.5)
106	Clinical outcome	California Verbal Learning Test-II (CVLT-II, verbal memory)	Long-term effects of prolonged-release fampridine in cognitive function, fatigue, mood and quality of life of MS patients: The IGNITE study	Bakirtzis C	J Neurol Sci	2018-12-15	https://www.sciencedirect.com/science/article/pii/S0022510X18304179?via%3Dihub	Prospective observational	Secondary	60	MS (EDSS 4.0-6.5)	study	n.a.	n.a.	serious limitations	low sample size with high likelihood of selection bias, highly selective inclusion criteria (EDSS 4-6.5)
106	Clinical outcome	Symbol Digit Modalities Test (SDMT)	Long-term effects of prolonged-release fampridine in cognitive function, fatigue, mood and quality of life of MS patients: The IGNITE study	Bakirtzis C	J Neurol Sci	2018-12-15	https://www.sciencedirect.com/science/article/pii/S0022510X18304179?via%3Dihub	Prospective observational	Secondary	60	MS (EDSS 4.0-6.5)	study	n.a.	increase ≥4 points; without confirmation	serious limitations	low sample size with high likelihood of selection bias, highly selective inclusion criteria (EDSS 4-6.5)
106	Clinical outcome	Timed 25ft Walk Test (T25FW)	Long-term effects of prolonged-release fampridine in cognitive function, fatigue, mood and quality of life of MS patients: The IGNITE study	Bakirtzis C	J Neurol Sci	2018-12-15	https://www.sciencedirect.com/science/article/pii/S0022510X18304179?via%3Dihub	Prospective observational	Primary	60	MS (EDSS 4.0-6.5)	study	n.a.	increase ≥20%; without confirmation 20% (if baseline T25FW ≤8 sec: 15%)	serious limitations	low sample size with high likelihood of selection bias, highly selective inclusion criteria (EDSS 4-6.5)
107	Clinical outcome	500m Walk Test (500mWT)	Acute and Chronic Effects of Whole-Body Vibration on Balance, Postural Stability, and Mobility in Women With Multiple Sclerosis	Freitas E	Dose Response	2018-12-27	https://journals.sagepub.com/doi/10.1177/1559325818816577	Prospective open label RCT	n.a.	21	RRMS (women, 0-5.5)	study	n.a.	n.a.	very serious limitations	very low sample size with high likelihood of selection bias, indication bias, lack of adjustment for confounders
107	Clinical outcome	Berg Balance Scale (BBS)	Acute and Chronic Effects of Whole-Body Vibration on Balance, Postural Stability, and Mobility in Women With Multiple Sclerosis	Freitas E	Dose Response	2018-12-27	https://journals.sagepub.com/doi/10.1177/1559325818816577	Prospective open label RCT	n.a.	21	RRMS (women, 0-5.5)	study	n.a.	n.a.	very serious limitations	very low sample size with high likelihood of selection bias, indication bias, lack of adjustment for confounders
107	Clinical outcome	Timed Up and Go test (TUG)	Acute and Chronic Effects of Whole-Body Vibration on Balance, Postural Stability, and Mobility in Women With Multiple Sclerosis	Freitas E	Dose Response	2018-12-27	https://journals.sagepub.com/doi/10.1177/1559325818816577	Prospective open label RCT	n.a.	21	RRMS (women, 0-5.5)	study	n.a.	n.a.	very serious limitations	very low sample size with high likelihood of selection bias, indication bias, lack of adjustment for confounders
108	Clinical outcome	EDSS	Therapy of highly active pediatric multiple sclerosis	Huppke P	Mult Scler J	2019-01-01	https://journals.sagepub.com/doi/10.1177/1352458517732843	Retrospective observational	n.a.	144	POMS	routine practice	n.a.	n.a.	serious limitations	selection and indication bias, lack of adjustment for bias
108	Clinical outcome	Relapses	Therapy of highly active pediatric multiple sclerosis	Huppke P	Mult Scler J	2019-01-01	https://journals.sagepub.com/doi/10.1177/1352458517732843	Retrospective observational	n.a.	144	POMS	routine practice	1 relapse	n.a.	serious limitations	selection and indication bias, lack of adjustment for bias
109	Clinical outcome	6min Walk Test (6MWT)	Effects of an individual 12-week community-located "start-to-run" program on physical capacity, walking, fatigue, cognitive function, brain volumes, and structures in persons with multiple sclerosis	Feys P	Mult Scler J	2019-01-01	https://journals.sagepub.com/doi/10.1177/1352458517740211	Prospective open label RCT	n.a.	42	MS (Age 18-65, EDSS 0-3.5)	study	n.a.	n.a.	very serious limitations	very low sample size with high likelihood of selection bias, indication bias, highly selective inclusion criteria (EDSS 0-3.5), lack of adjustment for confounders
109	Clinical outcome	Nine Hole Peg Test (9HPT)	Effects of an individual 12-week community-located "start-to-run" program on physical capacity, walking, fatigue, cognitive function, brain volumes, and structures in persons with multiple sclerosis	Feys P	Mult Scler J	2019-01-01	https://journals.sagepub.com/doi/10.1177/1352458517740211	Prospective open label RCT	n.a.	42	MS (Age 18-65, EDSS 0-3.5)	study	n.a.	n.a.	very serious limitations	very low sample size with high likelihood of selection bias, indication bias, highly selective inclusion criteria (EDSS 0-3.5), lack of adjustment for confounders
109	Clinical outcome	PASAT	Effects of an individual 12-week community-located "start-to-run" program on physical capacity, walking, fatigue, cognitive function, brain volumes, and structures in persons with multiple sclerosis	Feys P	Mult Scler J	2019-01-01	https://journals.sagepub.com/doi/10.1177/1352458517740211	Prospective open label RCT	n.a.	42	MS (Age 18-65, EDSS 0-3.5)	study	n.a.	n.a.	very serious limitations	very low sample size with high likelihood of selection bias, indication bias, highly selective inclusion criteria (EDSS 0-3.5), lack of adjustment for confounders
109	Clinical outcome	Sit-to-Stand Test (STS)	Effects of an individual 12-week community-located "start-to-run" program on physical capacity, walking, fatigue, cognitive function, brain volumes, and structures in persons with multiple sclerosis	Feys P	Mult Scler J	2019-01-01	https://journals.sagepub.com/doi/10.1177/1352458517740211	Prospective open label RCT	n.a.	42	MS (Age 18-65, EDSS 0-3.5)	study	n.a.	n.a.	very serious limitations	very low sample size with high likelihood of selection bias, indication bias, highly selective inclusion criteria (EDSS 0-3.5), lack of adjustment for confounders
109	Clinical outcome	Timed 25ft Walk Test (T25FW)	Effects of an individual 12-week community-located "start-to-run" program on physical capacity, walking, fatigue, cognitive function, brain volumes, and structures in persons with multiple sclerosis	Feys P	Mult Scler J	2019-01-01	https://journals.sagepub.com/doi/10.1177/1352458517740211	Prospective open label RCT	n.a.	42	MS (Age 18-65, EDSS 0-3.5)	study	n.a.	n.a.	very serious limitations	very low sample size with high likelihood of selection bias, indication bias, highly selective inclusion criteria (EDSS 0-3.5), lack of adjustment for confounders
110	Clinical outcome	EDSS	Impact of fingolimod on clinical and magnetic resonance imaging outcomes in routine clinical practice: A retrospective analysis of the multiple sclerosis, clinical and MRI outcomes in the USA (MS-MRIUS) study	Zivadinov R	Mult Scler Relat Disord	2019-01-01	https://www.sciencedirect.com/science/article/pii/S2211034818303547?via%3Dihub	Prospective observational	n.a.	590	RRMS	routine practice	n.a.	increase ≥1.5 if previous EDSS = 0, increase ≥1 if previous EDSS = 1–5.0 and increase ≥0.5 if previous EDSS ≥5.5; without confirmation	serious limitations	selection and indication bias without adjustment, lack of adjustment for confounders
110	Clinical outcome	Relapses	Impact of fingolimod on clinical and magnetic resonance imaging outcomes in routine clinical practice: A retrospective analysis of the multiple sclerosis, clinical and MRI outcomes in the USA (MS-MRIUS) study	Zivadinov R	Mult Scler Relat Disord	2019-01-01	https://www.sciencedirect.com/science/article/pii/S2211034818303547?via%3Dihub	Prospective observational	n.a.	590	RRMS	routine practice	1 relapse	n.a.	serious limitations	selection and indication bias without adjustment, lack of adjustment for confounders
111	Clinical outcome	Relapses	Comparative effectiveness of dimethyl fumarate versus fingolimod and teriflunomide among MS patients switching from first-generation platform therapies in the US	Ontaneda D	Mult Scler Relat Disord	2019-01-01	https://www.sciencedirect.com/science/article/pii/S2211034818303560?via%3Dihub	Retrospective observational	Primary	3906	MS (Age 18-65)	routine practice	1 relapse	n.a.	no serious limitations	selection and indication bias (mitigated by propensity scoring), recall bias
112	Clinical outcome	EDSS	Efficacy and safety of alemtuzumab versus fingolimod in RRMS after natalizumab cessation	Pfeuffer S	J Neurol	2019-01-01	https://link.springer.com/article/10.1007/s00415-018-9117-z	Retrospective observational	n.a.	217	RRMS	routine practice	n.a.	increase ≥1.5 if previous EDSS = 0, increase ≥1 if previous EDSS = 1–4.0 and increase ≥0.5 if previous EDSS ≥4.5; confirmed	serious limitations	selection and indication bias (mitigated by multivariate analyses), recall bias
112	Clinical outcome	Relapses	Efficacy and safety of alemtuzumab versus fingolimod in RRMS after natalizumab cessation	Pfeuffer S	J Neurol	2019-01-01	https://link.springer.com/article/10.1007/s00415-018-9117-z	Retrospective observational	n.a.	217	RRMS	routine practice	1 relapse	n.a.	serious limitations	selection and indication bias (mitigated by multivariate analyses), recall bias
113	Clinical outcome	EDSS	Achillea millefolium is beneficial as an add-on therapy in patients with multiple sclerosis: A randomized placebo-controlled clinical trial	Ayoobi F	Phytomedicine	2019-01-01	https://www.sciencedirect.com/science/article/pii/S0944711318302034?via%3Dihub	Prospective RCT	Secondary	75	RRMS (Age 18-55, EDSS 0-4.0)	study	n.a.	n.a.	serious limitations	low sample size, lack of adjustment für confounders
113	Clinical outcome	Nine Hole Peg Test (9HPT)	Achillea millefolium is beneficial as an add-on therapy in patients with multiple sclerosis: A randomized placebo-controlled clinical trial	Ayoobi F	Phytomedicine	2019-01-01	https://www.sciencedirect.com/science/article/pii/S0944711318302034?via%3Dihub	Prospective RCT	Secondary	75	RRMS (Age 18-55, EDSS 0-4.0)	study	n.a.	n.a.	serious limitations	low sample size, lack of adjustment für confounders
113	Clinical outcome	PASAT	Achillea millefolium is beneficial as an add-on therapy in patients with multiple sclerosis: A randomized placebo-controlled clinical trial	Ayoobi F	Phytomedicine	2019-01-01	https://www.sciencedirect.com/science/article/pii/S0944711318302034?via%3Dihub	Prospective RCT	Secondary	75	RRMS (Age 18-55, EDSS 0-4.0)	study	n.a.	n.a.	serious limitations	low sample size, lack of adjustment für confounders
113	Clinical outcome	Relapses	Achillea millefolium is beneficial as an add-on therapy in patients with multiple sclerosis: A randomized placebo-controlled clinical trial	Ayoobi F	Phytomedicine	2019-01-01	https://www.sciencedirect.com/science/article/pii/S0944711318302034?via%3Dihub	Prospective RCT	Primary	75	RRMS (Age 18-55, EDSS 0-4.0)	study	1 relapse	n.a.	serious limitations	low sample size, lack of adjustment für confounders
113	Clinical outcome	Timed 25ft Walk Test (T25FW)	Achillea millefolium is beneficial as an add-on therapy in patients with multiple sclerosis: A randomized placebo-controlled clinical trial	Ayoobi F	Phytomedicine	2019-01-01	https://www.sciencedirect.com/science/article/pii/S0944711318302034?via%3Dihub	Prospective RCT	Secondary	75	RRMS (Age 18-55, EDSS 0-4.0)	study	n.a.	n.a.	serious limitations	low sample size, lack of adjustment für confounders
113	Clinical outcome	Wisconsin card sorting test (WCST, executive function)	Achillea millefolium is beneficial as an add-on therapy in patients with multiple sclerosis: A randomized placebo-controlled clinical trial	Ayoobi F	Phytomedicine	2019-01-01	https://www.sciencedirect.com/science/article/pii/S0944711318302034?via%3Dihub	Prospective RCT	Secondary	75	RRMS (Age 18-55, EDSS 0-4.0)	study	n.a.	n.a.	serious limitations	low sample size, lack of adjustment für confounders
114	Clinical outcome	6min Walk Test (6MWT)	Impact of Nutritional Intake on Function in People with Mild-to-Moderate Multiple Sclerosis	Bromley L	Int J MS Care	2019-01-01	https://meridian.allenpress.com/ijmsc/article/21/1/1/10683/Impact-of-Nutritional-Intake-on-Function-in-People	Cross-sectional observational	n.a.	20	MS (Age ≥20, EDSS 1.0-6.0)	study	n.a.	n.a.	very serious limitations	very low sample size with high likelihood of selection bias
114	Clinical outcome	Timed 25ft Walk Test (T25FW)	Impact of Nutritional Intake on Function in People with Mild-to-Moderate Multiple Sclerosis	Bromley L	Int J MS Care	2019-01-01	https://meridian.allenpress.com/ijmsc/article/21/1/1/10683/Impact-of-Nutritional-Intake-on-Function-in-People	Cross-sectional observational	n.a.	20	MS (Age ≥20, EDSS 1.0-6.0)	study	n.a.	n.a.	very serious limitations	very low sample size with high likelihood of selection bias
114	Clinical outcome	Timed Up and Go test (TUG)	Impact of Nutritional Intake on Function in People with Mild-to-Moderate Multiple Sclerosis	Bromley L	Int J MS Care	2019-01-01	https://meridian.allenpress.com/ijmsc/article/21/1/1/10683/Impact-of-Nutritional-Intake-on-Function-in-People	Cross-sectional observational	n.a.	20	MS (Age ≥20, EDSS 1.0-6.0)	study	n.a.	n.a.	very serious limitations	very low sample size with high likelihood of selection bias
116	Clinical outcome	EDSS	Treatment escalation leads to fewer relapses compared with switching to another moderately effective therapy	Chalmer T	J Neurol	2019-02-01	https://link.springer.com/article/10.1007/s00415-018-9126-y	Retrospective observational	Secondary	808	RRMS (Age ≥18, EDSS 0-5.0)	routine practice	n.a.	increase ≥1.5 if previous EDSS = 0, increase ≥1 if previous EDSS = 1–5.5 and increase ≥0.5 if previous EDSS ≥6; without confirmation	no serious limitations	selection and indication bias (mitigated by propensity scoring), recall bias
116	Clinical outcome	Relapses	Treatment escalation leads to fewer relapses compared with switching to another moderately effective therapy	Chalmer T	J Neurol	2019-02-01	https://link.springer.com/article/10.1007/s00415-018-9126-y	Retrospective observational	Primary	808	RRMS (Age ≥18, EDSS 0-5.0)	routine practice	1 relapse	n.a.	no serious limitations	selection and indication bias (mitigated by propensity scoring), recall bias
117	Clinical outcome	EDSS	Real-Life Outcome in Multiple Sclerosis in the Czech Republic	Kobelt G	Mult Scler Int	2019-02-18	https://www.hindawi.com/journals/msi/2019/7290285/	Retrospective observational	n.a.	426	MS	routine practice	n.a.	n.a.	serious limitations	selection and indication bias (mitigated by multivariate analyses), severe recall bias (patient reported history)
117	Clinical outcome	Relapses	Real-Life Outcome in Multiple Sclerosis in the Czech Republic	Kobelt G	Mult Scler Int	2019-02-18	https://www.hindawi.com/journals/msi/2019/7290285/	Retrospective observational	n.a.	426	MS	routine practice	1 relapse	n.a.	serious limitations	selection and indication bias (mitigated by multivariate analyses), severe recall bias (patient reported history)
118	Clinical outcome	EDSS	Long-term follow-up of pediatric MS patients starting treatment with injectable first-line agents: A multicentre, Italian, retrospective, observational study	Baroncini D	Mult Scler J	2019-03-01	https://journals.sagepub.com/doi/10.1177/1352458518754364	Retrospective observational	Secondary	97	POMS	routine practice	n.a.	increase ≥1.5 if previous EDSS = 0, increase ≥1 if previous EDSS = 1–5.0 and increase ≥0.5 if previous EDSS ≥5.5; confirmed over 3 months	serious limitations	low sample size with high likelihood of selection bias, lack of adjustment for confounders
118	Clinical outcome	Relapses	Long-term follow-up of pediatric MS patients starting treatment with injectable first-line agents: A multicentre, Italian, retrospective, observational study	Baroncini D	Mult Scler J	2019-03-01	https://journals.sagepub.com/doi/10.1177/1352458518754364	Retrospective observational	Secondary	97	POMS	routine practice	1 relapse	n.a.	serious limitations	low sample size with high likelihood of selection bias, lack of adjustment for confounders
119	Clinical outcome	6min Walk Test (6MWT)	The Effects of M2M and Adapted Yoga on Physical and Psychosocial Outcomes in People With Multiple Sclerosis	Young H-J	Arch Phys Med Rehabil	2019-03-01	https://www.sciencedirect.com/science/article/pii/S0003999318309249?via%3Dihub	Prospective RCT	Primary	81	MS (Age 18-65, EDSS 0-6.5)	study	n.a.	n.a.	serious limitations	low sample size with high likelihood of selection bias
119	Clinical outcome	Sit-to-Stand Test (STS)	The Effects of M2M and Adapted Yoga on Physical and Psychosocial Outcomes in People With Multiple Sclerosis	Young H-J	Arch Phys Med Rehabil	2019-03-01	https://www.sciencedirect.com/science/article/pii/S0003999318309249?via%3Dihub	Prospective RCT	Primary	81	MS (Age 18-65, EDSS 0-6.5)	study	n.a.	n.a.	serious limitations	low sample size with high likelihood of selection bias
119	Clinical outcome	Timed Up and Go test (TUG)	The Effects of M2M and Adapted Yoga on Physical and Psychosocial Outcomes in People With Multiple Sclerosis	Young H-J	Arch Phys Med Rehabil	2019-03-01	https://www.sciencedirect.com/science/article/pii/S0003999318309249?via%3Dihub	Prospective RCT	Primary	81	MS (Age 18-65, EDSS 0-6.5)	study	n.a.	n.a.	serious limitations	low sample size with high likelihood of selection bias
120	Clinical outcome	EDSS	Assessing the long-term effectiveness of interferon-beta and glatiramer acetate in multiple sclerosis: final 10-year results from the UK multiple sclerosis risk-sharing scheme	Palace J	J Neurol Neurosurg Psychiatry	2019-03-01	https://jnnp.bmj.com/content/90/3/251	Prospective observational	Primary	4862	RMS (EDSS 0-6.5)	routine practice	n.a.	n.a.	no serious limitations	n.a.
121	Clinical outcome	Relapses	Dimethyl fumarate and teriflunomide for multiple sclerosis in a real-life setting: a French retrospective cohort study	Conde S	Eur J Neurol	2019-03-01	https://onlinelibrary.wiley.com/doi/10.1111/ene.13839	Retrospective observational	Primary	346	RRMS (Age ≥18)	routine practice	1 relapse	n.a.	serious limitations	selection and indication bias without adjustment, lack of adjustment for confounders
122	Clinical outcome	EDSS	Comparison of two high doses of oral methylprednisolone for multiple sclerosis relapses: a pilot, multicentre, randomized, double-blind, non-inferiority trial	Hervas-Garcia J	Eur J Neurol	2019-03-01	https://onlinelibrary.wiley.com/doi/10.1111/ene.13851	Prospective RCT	Primary	49	RRMS (Age 18-59, EDSS 0-5.0)	study	n.a.	improvement ≥1; without confirmation	serious limitations	very low sample size with high likelihood of selection bias, indication bias, lack of adjustment for confounders
123	Clinical outcome	2min Walk Test (2MWT)	Web-based physiotherapy for people affected by multiple sclerosis: a single blind, randomized controlled feasibility study	Paul L	Clin Rehabil	2019-03-01	https://journals.sagepub.com/doi/10.1177/0269215518817080	Prospective RCT	Primary	90	MS (EDSS 4.0-6.5)	study	n.a.	n.a.	serious limitations	low sample size with high likelihood of selection bias, highly selective inclusion criteria (EDSS 4-6.5)
123	Clinical outcome	Berg Balance Scale (BBS)	Web-based physiotherapy for people affected by multiple sclerosis: a single blind, randomized controlled feasibility study	Paul L	Clin Rehabil	2019-03-01	https://journals.sagepub.com/doi/10.1177/0269215518817080	Prospective RCT	Secondary	90	MS (EDSS 4.0-6.5)	study	n.a.	n.a.	serious limitations	low sample size with high likelihood of selection bias, highly selective inclusion criteria (EDSS 4-6.5)
123	Clinical outcome	Timed 25ft Walk Test (T25FW)	Web-based physiotherapy for people affected by multiple sclerosis: a single blind, randomized controlled feasibility study	Paul L	Clin Rehabil	2019-03-01	https://journals.sagepub.com/doi/10.1177/0269215518817080	Prospective RCT	Secondary	90	MS (EDSS 4.0-6.5)	study	n.a.	n.a.	serious limitations	low sample size with high likelihood of selection bias, highly selective inclusion criteria (EDSS 4-6.5)
123	Clinical outcome	Timed Up and Go test (TUG)	Web-based physiotherapy for people affected by multiple sclerosis: a single blind, randomized controlled feasibility study	Paul L	Clin Rehabil	2019-03-01	https://journals.sagepub.com/doi/10.1177/0269215518817080	Prospective RCT	Secondary	90	MS (EDSS 4.0-6.5)	study	n.a.	n.a.	serious limitations	low sample size with high likelihood of selection bias, highly selective inclusion criteria (EDSS 4-6.5)
124	Clinical outcome	2min Walk Test (2MWT)	Safety and efficacy of ADS-5102 (amantadine) extended release capsules to improve walking in multiple sclerosis: A randomized, placebo-controlled, phase 2 trial	Cohen J	Mult Scler J	2019-04-01	https://journals.sagepub.com/doi/10.1177/1352458518754716	Prospective RCT	Secondary	60	MS (Age 18-70, EDSS 0-6.5, T25FW 8-45)	study	n.a.	n.a.	serious limitations	low sample size with high likelihood of selection bias, selective inclusion criteria (T25FW 8-45)
124	Clinical outcome	Timed 25ft Walk Test (T25FW)	Safety and efficacy of ADS-5102 (amantadine) extended release capsules to improve walking in multiple sclerosis: A randomized, placebo-controlled, phase 2 trial	Cohen J	Mult Scler J	2019-04-01	https://journals.sagepub.com/doi/10.1177/1352458518754716	Prospective RCT	Secondary	60	MS (Age 18-70, EDSS 0-6.5, T25FW 8-45)	study	n.a.	increase ≥20%; without confirmation	serious limitations	low sample size with high likelihood of selection bias, selective inclusion criteria (T25FW 8-45)
124	Clinical outcome	Timed Up and Go test (TUG)	Safety and efficacy of ADS-5102 (amantadine) extended release capsules to improve walking in multiple sclerosis: A randomized, placebo-controlled, phase 2 trial	Cohen J	Mult Scler J	2019-04-01	https://journals.sagepub.com/doi/10.1177/1352458518754716	Prospective RCT	Secondary	60	MS (Age 18-70, EDSS 0-6.5, T25FW 8-45)	study	n.a.	n.a.	serious limitations	low sample size with high likelihood of selection bias, selective inclusion criteria (T25FW 8-45)
125	Clinical outcome	EDSS	Safety and efficacy of autologous hematopoietic stem-cell transplantation following natalizumab discontinuation in aggressive multiple sclerosis	Mariottini A	Eur J Neurol	2019-04-01	https://onlinelibrary.wiley.com/doi/10.1111/ene.13866	Retrospective observational	Secondary	52	RRMS	routine practice	n.a.	any increase; without confirmation	very serious limitations	very low sample size with high likelihood of selection and indication bias, lack of adjustment for confounders
125	Clinical outcome	Relapses	Safety and efficacy of autologous hematopoietic stem-cell transplantation following natalizumab discontinuation in aggressive multiple sclerosis	Mariottini A	Eur J Neurol	2019-04-01	https://onlinelibrary.wiley.com/doi/10.1111/ene.13866	Retrospective observational	Secondary	52	RRMS	routine practice	1 relapse	n.a.	very serious limitations	very low sample size with high likelihood of selection and indication bias, lack of adjustment for confounders
126	Clinical outcome	Timed 25ft Walk Test (T25FW)	The use of brain stimulation in the rehabilitation of walking disability in patients with multiple sclerosis: A randomized double-blind clinical trial study	Oveisgharan S	Iran J Neurol	2019-04-04	https://www.ncbi.nlm.nih.gov/pmc/articles/PMC6755509/	Prospective open label RCT	Primary	13	MS (EDSS 3.0-6.0)	study	n.a.	n.a.	very serious limitations	very low sample size with high likelihood of selection bias, highly selective inclusion criteria (EDSS 3-6)
127	Clinical outcome	EDSS	Comparative effectiveness of teriflunomide and dimethyl fumarate: A nationwide cohort study	Due Baron M	Neurology	2019-04-16	https://n.neurology.org/content/92/16/e1811	Retrospective observational	Secondary	2236	RRMS	routine practice	n.a.	increase ≥1.5 if previous EDSS = 0, increase ≥1 if previous EDSS = 1–5.5 and increase ≥0.5 if previous EDSS ≥6; confirmed over 6 months	no serious limitations	selection and indication bias (mitigated by propensity scoring), recall bias
127	Clinical outcome	Relapses	Comparative effectiveness of teriflunomide and dimethyl fumarate: A nationwide cohort study	Due Baron M	Neurology	2019-04-16	https://n.neurology.org/content/92/16/e1811	Retrospective observational	Primary	2236	RRMS	routine practice	1 relapse	n.a.	no serious limitations	selection and indication bias (mitigated by propensity scoring), recall bias
128	Clinical outcome	Grooved Pegboard Test (dexterity)	Effects of a Game-Based Virtual Reality Video Capture Training Program Plus Occupational Therapy on Manual Dexterity in Patients with Multiple Sclerosis: A Randomized Controlled Trial	Walina-Paniagua C	J HealthC Engl	2019-04-22	https://www.hindawi.com/journals/jhe/2019/9780587/	Prospective RCT	n.a.	16	RRMS	study	n.a.	n.a.	very serious limitations	very low sample size with high likelihood of selection and indication bias, lack of adjustment for confounders
128	Clinical outcome	Jebsen-Taylor Hand Function Test (hand function)	Effects of a Game-Based Virtual Reality Video Capture Training Program Plus Occupational Therapy on Manual Dexterity in Patients with Multiple Sclerosis: A Randomized Controlled Trial	Walina-Paniagua C	J HealthC Engl	2019-04-22	https://www.hindawi.com/journals/jhe/2019/9780587/	Prospective RCT	n.a.	16	RRMS	study	n.a.	n.a.	very serious limitations	very low sample size with high likelihood of selection and indication bias, lack of adjustment for confounders
128	Clinical outcome	Purdue Pegboard Test (dexterity, coordination)	Effects of a Game-Based Virtual Reality Video Capture Training Program Plus Occupational Therapy on Manual Dexterity in Patients with Multiple Sclerosis: A Randomized Controlled Trial	Walina-Paniagua C	J HealthC Engl	2019-04-22	https://www.hindawi.com/journals/jhe/2019/9780587/	Prospective RCT	n.a.	16	RRMS	study	n.a.	n.a.	very serious limitations	very low sample size with high likelihood of selection and indication bias, lack of adjustment for confounders
130	Clinical outcome	EDSS	Clinical Outcomes of Escalation vs Early Intensive Disease-Modifying Therapy in Patients With Multiple Sclerosis	Harding K	JAMA Neurol	2019-05-01	https://jamanetwork.com/journals/jamaneurology/fullarticle/2724324	Retrospective observational	Primary	592	MS	routine practice	n.a.	increase ≥1.5 if previous EDSS = 0, increase ≥1 if previous EDSS = 1–5.0 and increase ≥0.5 if previous EDSS ≥5.5; confirmed over 6 months	serious limitations	selection and indication bias without sufficient adjustment, lack of adjustment for confounders
131	Clinical outcome	EDSS	Real-world persistence and benefit-risk profile of fingolimod over 36 months in Germany	Ziemssen T	Neurol Neuroimmunolog Neuroinflamm	2019-03-07	https://nn.neurology.org/content/6/3/e548	Prospective observational	n.a.	2537	RMS	routine practice	n.a.	increase ≥0.5; confirmed over 6 months	serious limitations	selection and indication bias, multiple centers with varying degree of specialization, lack of adjustment for confounders
131	Clinical outcome	Relapses	Real-world persistence and benefit-risk profile of fingolimod over 36 months in Germany	Ziemssen T	Neurol Neuroimmunolog Neuroinflamm	2019-03-07	https://nn.neurology.org/content/6/3/e548	Prospective observational	n.a.	2537	RMS	routine practice	1 relapse	n.a.	serious limitations	selection and indication bias, multiple centers with varying degree of specialization, lack of adjustment for confounders
132	Clinical outcome	EDSS	Real-world study of efficacy, risk management and reasons for discontinuation of natalizumab for treatment of multiple sclerosis in Russia	Evdoshenko E	Plos One	2019-05-28	https://journals.plos.org/plosone/article?id=10.1371/journal.pone.0217303	Retrospective observational	n.a.	334	RRMS	routine practice	n.a.	increase ≥1 if previous EDSS <6.0 and increase ≥0.5 if previous EDSS ≥6.0; confirmed over 6 months, roving baseline EDSS	serious limitations	selection and indication bias, multiple centers with varying degree of specialization, lack of adjustment for confounders
132	Clinical outcome	Relapses	Real-world study of efficacy, risk management and reasons for discontinuation of natalizumab for treatment of multiple sclerosis in Russia	Evdoshenko E	Plos One	2019-05-28	https://journals.plos.org/plosone/article?id=10.1371/journal.pone.0217303	Retrospective observational	n.a.	334	RRMS	routine practice	1 relapse	n.a.	serious limitations	selection and indication bias, multiple centers with varying degree of specialization, lack of adjustment for confounders
133	Clinical outcome	EDSS	Sleep quality can influence the outcome of patients with multiple sclerosis	Buratti L	Sleep Med	2019-06-01	https://www.sciencedirect.com/science/article/pii/S1389945719300607?via%3Dihub	Cross-sectional observational	n.a.	40	RRMS (Age 18-55, EDSS 0-4.5)	study	n.a.	n.a.	very serious limitations	very low sample size with high likelihood of selection and indication bias, lack of adjustment for confounders
133	Clinical outcome	Relapses	Sleep quality can influence the outcome of patients with multiple sclerosis	Buratti L	Sleep Med	2019-06-01	https://www.sciencedirect.com/science/article/pii/S1389945719300607?via%3Dihub	Cross-sectional observational	n.a.	40	RRMS (Age 18-55, EDSS 0-4.5)	study	n.a.	n.a.	very serious limitations	very low sample size with high likelihood of selection and indication bias, lack of adjustment for confounders
134	Clinical outcome	EDSS	Outcomes of natalizumab treatment within 3 years of relapsing-remitting multiple sclerosis diagnosis: a prespecified 2-year interim analysis of STRIVE	Perumal J	BMC Neurol	2019-06-08	https://bmcneurol.biomedcentral.com/articles/10.1186/s12883-019-1337-z	Prospective observational	Secondary	222	RRMS (Age 18-65, EDSS 0-4.0)	routine practice	n.a.	increase ≥1.5 if previous EDSS = 0, increase ≥1 if previous EDSS = 1–6.0 and increase ≥0.5 if previous EDSS ≥6.5; without confirmation	serious limitations	selection and indication bias without adjustment, lack of adjustment for confounders
134	Clinical outcome	High contrast visual acuity (HCVA)	Outcomes of natalizumab treatment within 3 years of relapsing-remitting multiple sclerosis diagnosis: a prespecified 2-year interim analysis of STRIVE	Perumal J	BMC Neurol	2019-06-08	https://bmcneurol.biomedcentral.com/articles/10.1186/s12883-019-1337-z	Prospective observational	Secondary	222	RRMS (Age 18-65, EDSS 0-4.0)	routine practice	n.a.	increase/decrease ≥5 letters	serious limitations	selection and indication bias without adjustment, lack of adjustment for confounders
134	Clinical outcome	Low contrast visual acuity (LCVA)	Outcomes of natalizumab treatment within 3 years of relapsing-remitting multiple sclerosis diagnosis: a prespecified 2-year interim analysis of STRIVE	Perumal J	BMC Neurol	2019-06-08	https://bmcneurol.biomedcentral.com/articles/10.1186/s12883-019-1337-z	Prospective observational	Secondary	222	RRMS (Age 18-65, EDSS 0-4.0)	routine practice	n.a.	increase/decrease ≥7 letters	serious limitations	selection and indication bias without adjustment, lack of adjustment for confounders
134	Clinical outcome	Relapses	Outcomes of natalizumab treatment within 3 years of relapsing-remitting multiple sclerosis diagnosis: a prespecified 2-year interim analysis of STRIVE	Perumal J	BMC Neurol	2019-06-08	https://bmcneurol.biomedcentral.com/articles/10.1186/s12883-019-1337-z	Prospective observational	Secondary	222	RRMS (Age 18-65, EDSS 0-4.0)	routine practice	1 relapse	n.a.	serious limitations	selection and indication bias without adjustment, lack of adjustment for confounders
134	Clinical outcome	Symbol Digit Modalities Test (SDMT)	Outcomes of natalizumab treatment within 3 years of relapsing-remitting multiple sclerosis diagnosis: a prespecified 2-year interim analysis of STRIVE	Perumal J	BMC Neurol	2019-06-08	https://bmcneurol.biomedcentral.com/articles/10.1186/s12883-019-1337-z	Prospective observational	Secondary	222	RRMS (Age 18-65, EDSS 0-4.0)	routine practice	n.a.	increase ≥4 points; without confirmation	serious limitations	selection and indication bias without adjustment, lack of adjustment for confounders
135	Clinical outcome	Relapses	Induction of apoptosis in CD4(+) T-cells is linked with optimal treatment response in patients with relapsing-remitting multiple sclerosis treated with Glatiramer acetate	Boziki M	J Neurol Sci	2019-06-15	https://www.sciencedirect.com/science/article/pii/S0022510X1930156X?via%3Dihub	Cross-sectional observational	n.a.	40	RRMS	study	1 relapse	n.a.	very serious limitations	very low sample size with high likelihood of selection and indication bias, lack of adjustment for confounders
136	Clinical outcome	EDSS	Placebo-Controlled Trial of an Oral BTK Inhibitor in Multiple Sclerosis	Montalban X	N Engl J Med	2019-06-20	https://www.nejm.org/doi/10.1056/NEJMoa1901981	Prospective RCT	Secondary	261	RMS (Age 18-65, EDSS 0-6.0)	study	n.a.	n.a.	no serious limitations	n.a.
136	Clinical outcome	Relapses	Placebo-Controlled Trial of an Oral BTK Inhibitor in Multiple Sclerosis	Montalban X	N Engl J Med	2019-06-20	https://www.nejm.org/doi/10.1056/NEJMoa1901981	Prospective RCT	Secondary	261	RMS (Age 18-65, EDSS 0-6.0)	study	1 relapse	n.a.	no serious limitations	n.a.
137	Clinical outcome	EDSS	Factors associated with and long-term outcome of benign multiple sclerosis: a nationwide cohort study	Crielaard L	J Neurol Neurosurg Psychiatry	2019-07-01	https://jnnp.bmj.com/content/90/7/761	Retrospective observational	n.a.	11222	RRMS	routine practice	n.a.	n.a.	no serious limitations	selection and indication bias (mitigated by multivariate analyses), recall bias
137	Clinical outcome	Symbol Digit Modalities Test (SDMT)	Factors associated with and long-term outcome of benign multiple sclerosis: a nationwide cohort study	Crielaard L	J Neurol Neurosurg Psychiatry	2019-07-01	https://jnnp.bmj.com/content/90/7/761	Retrospective observational	n.a.	5845	RRMS	routine practice	n.a.	n.a.	no serious limitations	selection and indication bias (mitigated by multivariate analyses), recall bias
138	Clinical outcome	EDSS	Cortical grey matter sodium accumulation is associated with disability and secondary progressive disease course in relapse-onset multiple sclerosis	Brownlee W	J Neurol Neurosurg Psychiatry	2019-07-01	https://jnnp.bmj.com/content/90/7/755	Cross-sectional observational	n.a.	96	CIS/RMS	study	n.a.	n.a.	serious limitations	low sample size, lack of adjustment for confounders, multiple endpoints without hierarchy or adjustment for multiple comparison
138	Clinical outcome	Nine Hole Peg Test (9HPT)	Cortical grey matter sodium accumulation is associated with disability and secondary progressive disease course in relapse-onset multiple sclerosis	Brownlee W	J Neurol Neurosurg Psychiatry	2019-07-01	https://jnnp.bmj.com/content/90/7/755	Cross-sectional observational	n.a.	96	CIS/RMS	study	n.a.	n.a.	serious limitations	low sample size, lack of adjustment for confounders, multiple endpoints without hierarchy or adjustment for multiple comparison
138	Clinical outcome	PASAT	Cortical grey matter sodium accumulation is associated with disability and secondary progressive disease course in relapse-onset multiple sclerosis	Brownlee W	J Neurol Neurosurg Psychiatry	2019-07-01	https://jnnp.bmj.com/content/90/7/755	Cross-sectional observational	n.a.	96	CIS/RMS	study	n.a.	z-score ≥2	serious limitations	low sample size, lack of adjustment for confounders, multiple endpoints without hierarchy or adjustment for multiple comparison
138	Clinical outcome	Symbol Digit Modalities Test (SDMT)	Cortical grey matter sodium accumulation is associated with disability and secondary progressive disease course in relapse-onset multiple sclerosis	Brownlee W	J Neurol Neurosurg Psychiatry	2019-07-01	https://jnnp.bmj.com/content/90/7/755	Cross-sectional observational	n.a.	96	CIS/RMS	study	n.a.	z-score ≥2	serious limitations	low sample size, lack of adjustment for confounders, multiple endpoints without hierarchy or adjustment for multiple comparison
138	Clinical outcome	Tests of verbal memory from the Adult Memory and Information Processing Battery	Cortical grey matter sodium accumulation is associated with disability and secondary progressive disease course in relapse-onset multiple sclerosis	Brownlee W	J Neurol Neurosurg Psychiatry	2019-07-01	https://jnnp.bmj.com/content/90/7/755	Cross-sectional observational	n.a.	96	CIS/RMS	study	n.a.	z-score ≥2	serious limitations	low sample size, lack of adjustment for confounders, multiple endpoints without hierarchy or adjustment for multiple comparison
138	Clinical outcome	Tests of visual memory from the Adult Memory and Information Processing Battery	Cortical grey matter sodium accumulation is associated with disability and secondary progressive disease course in relapse-onset multiple sclerosis	Brownlee W	J Neurol Neurosurg Psychiatry	2019-07-01	https://jnnp.bmj.com/content/90/7/755	Cross-sectional observational	n.a.	96	CIS/RMS	study	n.a.	z-score ≥2	serious limitations	low sample size, lack of adjustment for confounders, multiple endpoints without hierarchy or adjustment for multiple comparison
138	Clinical outcome	Timed 25ft Walk Test (T25FW)	Cortical grey matter sodium accumulation is associated with disability and secondary progressive disease course in relapse-onset multiple sclerosis	Brownlee W	J Neurol Neurosurg Psychiatry	2019-07-01	https://jnnp.bmj.com/content/90/7/755	Cross-sectional observational	n.a.	96	CIS/RMS	study	n.a.	n.a.	serious limitations	low sample size, lack of adjustment for confounders, multiple endpoints without hierarchy or adjustment for multiple comparison
139	Clinical outcome	5m Walk Test (5mWT)	The clinical- and cost-effectiveness of functional electrical stimulation and ankle-foot orthoses for foot drop in Multiple Sclerosis: a multicentre randomized trial	Miller Renfrew L	Clin Rehabil	2019-07-01	https://journals.sagepub.com/doi/10.1177/0269215519842254	Prospective open label RCT	Primary	79	MS	study	increase ≥75% of 1 SD	≥0.05 m/s	serious limitations	low sample size with high likelihood of selection and indication bias
139	Clinical outcome	Timed 25ft Walk Test (T25FW)	The clinical- and cost-effectiveness of functional electrical stimulation and ankle-foot orthoses for foot drop in Multiple Sclerosis: a multicentre randomized trial	Miller Renfrew L	Clin Rehabil	2019-07-01	https://journals.sagepub.com/doi/10.1177/0269215519842254	Prospective open label RCT	Secondary	79	MS	study	n.a.	n.a.	serious limitations	low sample size with high likelihood of selection and indication bias
140	Clinical outcome	Digital finger tapping test (Western Psychological Services)	Longitudinal assessment of hand function in individuals with multiple sclerosis	Newsome S	Mult Scler Relat Disord	2019-07-01	https://www.sciencedirect.com/science/article/pii/S2211034819301956?via%3Dihub	Cross-sectional observational	n.a.	147	MS	study	n.a.	n.a.	serious limitations	low sample size with high likelihood of selection and indication bias
140	Clinical outcome	EDSS	Longitudinal assessment of hand function in individuals with multiple sclerosis	Newsome S	Mult Scler Relat Disord	2019-07-01	https://www.sciencedirect.com/science/article/pii/S2211034819301956?via%3Dihub	Cross-sectional observational	n.a.	147	MS	study	n.a.	n.a.	serious limitations	low sample size with high likelihood of selection and indication bias
140	Clinical outcome	Nine Hole Peg Test (9HPT)	Longitudinal assessment of hand function in individuals with multiple sclerosis	Newsome S	Mult Scler Relat Disord	2019-07-01	https://www.sciencedirect.com/science/article/pii/S2211034819301956?via%3Dihub	Cross-sectional observational	n.a.	147	MS	study	n.a.	increase ≥20%; without confirmation	serious limitations	low sample size with high likelihood of selection and indication bias
140	Clinical outcome	Timed 25ft Walk Test (T25FW)	Longitudinal assessment of hand function in individuals with multiple sclerosis	Newsome S	Mult Scler Relat Disord	2019-07-01	https://www.sciencedirect.com/science/article/pii/S2211034819301956?via%3Dihub	Cross-sectional observational	n.a.	147	MS	study	n.a.	increase ≥20%; without confirmation	serious limitations	low sample size with high likelihood of selection and indication bias
141	Clinical outcome	EDSS	Therapeutic Outcome of Alemtuzumab in Korean Patients with Multiple Sclerosis: 2-Year Follow-Up	Hyun J W	J Clin Neurol	2019-07-01	https://www.thejcn.com/DOIx.php?id=10.3988/jcn.2019.15.3.328	Retrospective observational	n.a.	23	RRMS	routine practice	n.a.	increase ≥1.5 if previous EDSS = 0, increase ≥1 if previous EDSS ≥1; without confirmation	very serious limitations	very low sample size with high likelihood of selection and indication bias, lack of adjustment for confounders
141	Clinical outcome	Relapses	Therapeutic Outcome of Alemtuzumab in Korean Patients with Multiple Sclerosis: 2-Year Follow-Up	Hyun J W	J Clin Neurol	2019-07-01	https://www.thejcn.com/DOIx.php?id=10.3988/jcn.2019.15.3.328	Retrospective observational	n.a.	23	RRMS	routine practice	1 relapse	n.a.	very serious limitations	very low sample size with high likelihood of selection and indication bias, lack of adjustment for confounders
142	Clinical outcome	EDSS	Use of glatiramer acetate between 2010-2015: effectiveness, safety and reasons to start GA as first or second line treatment in Swiss multiple sclerosis patients	Zecca C	BMC Neurol	2019-07-12	https://bmcneurol.biomedcentral.com/articles/10.1186/s12883-019-1383-6	Prospective observational	Secondary	194	CIS/RRMS	routine practice	n.a.	n.a.	serious limitations	selection and indication bias (mitigated by propensity scoring), recall bias
142	Clinical outcome	Relapses	Use of glatiramer acetate between 2010-2015: effectiveness, safety and reasons to start GA as first or second line treatment in Swiss multiple sclerosis patients	Zecca C	BMC Neurol	2019-07-12	https://bmcneurol.biomedcentral.com/articles/10.1186/s12883-019-1383-6	Prospective observational	Primary	194	CIS/RRMS	routine practice	1 relapse	n.a.	serious limitations	selection and indication bias (mitigated by propensity scoring), recall bias
143	Clinical outcome	EDSS	Fingolimod for the treatment of multiple sclerosis in French West Indies, a real-world study in patients from African ancestry	de Roquemaurel A	J Neurol Sci	2019-07-15	https://www.sciencedirect.com/science/article/pii/S0022510X19302436?via%3Dihub	Retrospective observational	Secondary	52	RRMS (Age ≥18)	routine practice	n.a.	increase ≥1 if baseline EDSS <6.0 and increase ≥0.5 if baseline EDSS ≥6.0; confirmed over ≥6 months	serious limitations	very low sample size with high likelihood of selection and indication bias, lack of adjustment for confounders
143	Clinical outcome	Relapses	Fingolimod for the treatment of multiple sclerosis in French West Indies, a real-world study in patients from African ancestry	de Roquemaurel A	J Neurol Sci	2019-07-15	https://www.sciencedirect.com/science/article/pii/S0022510X19302436?via%3Dihub	Retrospective observational	Secondary	52	RRMS (Age ≥18)	routine practice	1 relapse	n.a.	serious limitations	very low sample size with high likelihood of selection and indication bias, lack of adjustment for confounders
144	Clinical outcome	Relapses	Natalizumab, rituximab and fingolimod as escalation therapy in multiple sclerosis	Boremalm M	Eur J Neurol	2019-08-01	https://onlinelibrary.wiley.com/doi/10.1111/ene.13936	Retrospective observational	Primary	241	RRMS	routine practice	1 relapse	n.a.	serious limitations	low sample size with high likelihood of selection and indication bias, lack of adjustment for confounders
145	Clinical outcome	EDSS	Long-term disability outcomes in relapsing-remitting multiple sclerosis: a 10-year follow-up study	Drulovic J	Neurol Sci	2019-08-01	https://link.springer.com/article/10.1007/s10072-019-03878-4	Prospective observational	Primary	364	RRMS	routine practice	n.a.	increase ≥1 if baseline EDSS <6.0 and increase ≥0.5 if baseline EDSS ≥6.0; confirmed over ≥6 months	serious limitations	selection and indication bias without adjustment, lack of adjustment for confounders
146	Clinical outcome	EDSS	Long-term disease activity and disability progression in relapsing-remitting multiple sclerosis patients on natalizumab	Dekker I	Mult Scler Relat Disord	2019-08-01	https://www.sciencedirect.com/science/article/pii/S2211034819302214?via%3Dihub	Prospective observational	Secondary	135	RRMS	routine practice	n.a.	increase ≥1.5 if previous EDSS = 0, increase ≥1 if previous EDSS = 1–5.0 and increase ≥0.5 if previous EDSS ≥5.5; without confirmation	serious limitations	low sample size with high likelihood of selection and indication bias, lack of adjustment for confounders
147	Clinical outcome	EDSS	Comparative effectiveness of teriflunomide vs dimethyl fumarate in multiple sclerosis	Laplaud D-A	Neurology	2019-08-13	https://n.neurology.org/content/93/7/e635	Prospective observational	Secondary	1770	RRMS (Age 18-55, EDSS 0-5.5)	routine practice	n.a.	any increase; without confirmation	no serious limitations	selection and indication bias (mitigated by propensity scoring), recall bias
147	Clinical outcome	Relapses	Comparative effectiveness of teriflunomide vs dimethyl fumarate in multiple sclerosis	Laplaud D-A	Neurology	2019-08-13	https://n.neurology.org/content/93/7/e635	Prospective observational	Primary	1770	RRMS (Age 18-55, EDSS 0-5.5)	routine practice	1 relapse	n.a.	no serious limitations	selection and indication bias (mitigated by propensity scoring), recall bias
148	Clinical outcome	10/36 Spatial Recall Test (10/36 SPART)	Effect of dalfampridine on information processing speed impairment in multiple sclerosis	De Giglio L	Neurology	2019-08-20	https://n.neurology.org/content/93/8/e733	Prospective RCT	Secondary	120	MS (Age 18-65, SDMT <10th percentile)	study	n.a.	n.a.	no serious limitations	low sample size, Z-scores (compared to healthy controls adjusted for sex and age)
148	Clinical outcome	Nine Hole Peg Test (9HPT)	Effect of dalfampridine on information processing speed impairment in multiple sclerosis	De Giglio L	Neurology	2019-08-20	https://n.neurology.org/content/93/8/e733	Prospective RCT	Tertiary	120	MS (Age 18-65, SDMT <10th percentile)	study	n.a.	n.a.	no serious limitations	low sample size
148	Clinical outcome	PASAT	Effect of dalfampridine on information processing speed impairment in multiple sclerosis	De Giglio L	Neurology	2019-08-20	https://n.neurology.org/content/93/8/e733	Prospective RCT	Secondary	120	MS (Age 18-65, SDMT <10th percentile)	study	n.a.	n.a.	no serious limitations	low sample size, Z-scores (compared to healthy controls adjusted for sex and age)
148	Clinical outcome	Selective Reminding Test (SRT, verbal memory)	Effect of dalfampridine on information processing speed impairment in multiple sclerosis	De Giglio L	Neurology	2019-08-20	https://n.neurology.org/content/93/8/e733	Prospective RCT	Secondary	120	MS (Age 18-65, SDMT <10th percentile)	study	n.a.	n.a.	no serious limitations	low sample size, Z-scores (compared to healthy controls adjusted for sex and age)
148	Clinical outcome	Stroop Color-Word Test (executive function, attention)	Effect of dalfampridine on information processing speed impairment in multiple sclerosis	De Giglio L	Neurology	2019-08-20	https://n.neurology.org/content/93/8/e733	Prospective RCT	Secondary	120	MS (Age 18-65, SDMT <10th percentile)	study	n.a.	n.a.	no serious limitations	low sample size, Z-scores (compared to healthy controls adjusted for sex and age)
148	Clinical outcome	Symbol Digit Modalities Test (SDMT)	Effect of dalfampridine on information processing speed impairment in multiple sclerosis	De Giglio L	Neurology	2019-08-20	https://n.neurology.org/content/93/8/e733	Prospective RCT	Primary	120	MS (Age 18-65, SDMT <10th percentile)	study	n.a.	increase ≥20% or increase ≥4 points; without confirmation	no serious limitations	low sample size
148	Clinical outcome	Timed 25ft Walk Test (T25FW)	Effect of dalfampridine on information processing speed impairment in multiple sclerosis	De Giglio L	Neurology	2019-08-20	https://n.neurology.org/content/93/8/e733	Prospective RCT	Tertiary	120	MS (Age 18-65, SDMT <10th percentile)	study	n.a.	n.a.	no serious limitations	low sample size
148	Clinical outcome	Word List Generation (WLG, verbal fluency)	Effect of dalfampridine on information processing speed impairment in multiple sclerosis	De Giglio L	Neurology	2019-08-20	https://n.neurology.org/content/93/8/e733	Prospective RCT	Secondary	120	MS (Age 18-65, SDMT <10th percentile)	study	n.a.	n.a.	no serious limitations	low sample size, Z-scores (compared to healthy controls adjusted for sex and age)
149	Clinical outcome	EDSS	Safety and efficacy of opicinumab in patients with relapsing multiple sclerosis (SYNERGY): a randomised, placebo-controlled, phase 2 trial	Cadavid D	Lancet Neurol	2019-09-01	https://www.sciencedirect.com/science/article/pii/S1474442219301371?via%3Dihub	Prospective RCT	Secondary	334	RMS (Age 18-58, EDSS 2.0-6.0)	study	n.a.	increase ≥1 if baseline EDSS <6.0 and increase ≥0.5 if baseline EDSS ≥6.0; confirmed over 3 months	no serious limitations	n.a.
149	Clinical outcome	Nine Hole Peg Test (9HPT)	Safety and efficacy of opicinumab in patients with relapsing multiple sclerosis (SYNERGY): a randomised, placebo-controlled, phase 2 trial	Cadavid D	Lancet Neurol	2019-09-01	https://www.sciencedirect.com/science/article/pii/S1474442219301371?via%3Dihub	Prospective RCT	Secondary	334	RMS (Age 18-58, EDSS 2.0-6.0)	study	n.a.	increase ≥15%; confirmed over 3 months	no serious limitations	n.a.
149	Clinical outcome	PASAT	Safety and efficacy of opicinumab in patients with relapsing multiple sclerosis (SYNERGY): a randomised, placebo-controlled, phase 2 trial	Cadavid D	Lancet Neurol	2019-09-01	https://www.sciencedirect.com/science/article/pii/S1474442219301371?via%3Dihub	Prospective RCT	Secondary	334	RMS (Age 18-58, EDSS 2.0-6.0)	study	n.a.	increase ≥15%; confirmed over 3 months	no serious limitations	n.a.
149	Clinical outcome	Timed 25ft Walk Test (T25FW)	Safety and efficacy of opicinumab in patients with relapsing multiple sclerosis (SYNERGY): a randomised, placebo-controlled, phase 2 trial	Cadavid D	Lancet Neurol	2019-09-01	https://www.sciencedirect.com/science/article/pii/S1474442219301371?via%3Dihub	Prospective RCT	Secondary	334	RMS (Age 18-58, EDSS 2.0-6.0)	study	n.a.	increase ≥15%; confirmed over 3 months	no serious limitations	n.a.
151	Clinical outcome	EDSS	Cholecalciferol in relapsing-remitting MS: A randomized clinical trial (CHOLINE)	Camu W	Neurol Neuroimmunolog Neuroinflamm	2019-08-06	https://nn.neurology.org/content/6/5/e597	Prospective RCT	Secondary	129	RRMS (Age 18-65, EDSS 0-5.0)	study	n.a.	increase ≥1; without confirmation	serious limitations	low sample size with high likelihood of selection bias, large number of drop-outs
151	Clinical outcome	PASAT	Cholecalciferol in relapsing-remitting MS: A randomized clinical trial (CHOLINE)	Camu W	Neurol Neuroimmunolog Neuroinflamm	2019-08-06	https://nn.neurology.org/content/6/5/e597	Prospective RCT	Secondary	129	RRMS (Age 18-65, EDSS 0-5.0)	study	n.a.	n.a.	serious limitations	low sample size with high likelihood of selection bias, large number of drop-outs
151	Clinical outcome	Relapses	Cholecalciferol in relapsing-remitting MS: A randomized clinical trial (CHOLINE)	Camu W	Neurol Neuroimmunolog Neuroinflamm	2019-08-06	https://nn.neurology.org/content/6/5/e597	Prospective RCT	Primary	129	RRMS (Age 18-65, EDSS 0-5.0)	study	1 relapse	n.a.	serious limitations	low sample size with high likelihood of selection bias, large number of drop-outs
152	Clinical outcome	EDSS	Outcomes after fingolimod to alemtuzumab treatment shift in relapsing-remitting MS patients: a multicentre cohort study	Frau J	J Neurol	2019-10-01	https://link.springer.com/article/10.1007/s00415-019-09424-8	Retrospective observational	n.a.	77	RRMS	routine practice	n.a.	n.a.	serious limitations	low sample size with high likelihood of selection and indication bias, lack of adjustment for confounders
152	Clinical outcome	Relapses	Outcomes after fingolimod to alemtuzumab treatment shift in relapsing-remitting MS patients: a multicentre cohort study	Frau J	J Neurol	2019-10-01	https://link.springer.com/article/10.1007/s00415-019-09424-8	Retrospective observational	n.a.	77	RRMS	routine practice	1 relapse	n.a.	serious limitations	low sample size with high likelihood of selection and indication bias, lack of adjustment for confounders
153	Clinical outcome	Box and Block test (BBT)	Unilateral arm rehabilitation for persons with multiple sclerosis using serious games in a virtual reality approach: Bilateral treatment effect?	Jonsdottir J	Mult Scler Relat Disord	2019-10-01	https://www.sciencedirect.com/science/article/pii/S2211034819303037?via%3Dihub	Prospective observational	Primary	18	MS	study	n.a.	n.a.	very serious limitations	very low sample size with high likelihood of selection bias, highly selective inclusion criteria, lack of adjustment for confounders
153	Clinical outcome	Nine Hole Peg Test (9HPT)	Unilateral arm rehabilitation for persons with multiple sclerosis using serious games in a virtual reality approach: Bilateral treatment effect?	Jonsdottir J	Mult Scler Relat Disord	2019-10-01	https://www.sciencedirect.com/science/article/pii/S2211034819303037?via%3Dihub	Prospective observational	Primary	18	MS	study	n.a.	increase ≥20%; without confirmation	very serious limitations	very low sample size with high likelihood of selection bias, highly selective inclusion criteria, lack of adjustment for confounders
154	Clinical outcome	EDSS	Discontinuation of disease-modifying therapy for patients with relapsing-remitting multiple sclerosis: Effect on clinical and MRI outcomes	Yano H	Mult Scler Relat Disord	2019-10-01	https://www.sciencedirect.com/science/article/pii/S2211034819303141?via%3Dihub	Retrospective observational	Secondary	69	RRMS (Age ≥18)	routine practice	n.a.	increase ≥1.5 if previous EDSS = 0, increase ≥1 if previous EDSS = 1–5.0 and increase ≥0.5 if previous EDSS ≥5.5; without confirmation	serious limitations	low sample size with high likelihood of selection and indication bias, lack of adjustment for confounders
154	Clinical outcome	Relapses	Discontinuation of disease-modifying therapy for patients with relapsing-remitting multiple sclerosis: Effect on clinical and MRI outcomes	Yano H	Mult Scler Relat Disord	2019-10-01	https://www.sciencedirect.com/science/article/pii/S2211034819303141?via%3Dihub	Retrospective observational	Primary	69	RRMS (Age ≥18)	routine practice	1 relapse	n.a.	serious limitations	low sample size with high likelihood of selection and indication bias, lack of adjustment for confounders
155	Clinical outcome	Nine Hole Peg Test (9HPT)	Fluoxetine in progressive multiple sclerosis: The FLUOX-PMS trial	Cambron M	Mult Scler J	2019-11-01	https://journals.sagepub.com/doi/10.1177/1352458519843051	Prospective RCT	Primary	151	PMS (PPMS/SPMS, Age 25-65, EDSS 3.0-6.5)	study	n.a.	increase ≥20%; confirmed over 3 months	no serious limitations	low sample size, selective inclusion criteria (EDSS 3-6.5)
155	Clinical outcome	Timed 25ft Walk Test (T25FW)	Fluoxetine in progressive multiple sclerosis: The FLUOX-PMS trial	Cambron M	Mult Scler J	2019-11-01	https://journals.sagepub.com/doi/10.1177/1352458519843051	Prospective RCT	Primary	151	PMS (PPMS/SPMS, Age 25-65, EDSS 3.0-6.5)	study	n.a.	increase ≥20%; confirmed over 3 months	no serious limitations	low sample size, selective inclusion criteria (EDSS 3-6.5)
156	Clinical outcome	EDSS	Switching from natalizumab to fingolimod treatment in multiple sclerosis: real life data from the Austrian MS Treatment Registry	Guger M	J Neurol	2019-11-01	https://link.springer.com/article/10.1007/s00415-019-09464-0	Prospective observational	Secondary	195	RRMS	routine practice	n.a.	increase ≥1 if baseline EDSS <6.0 and increase ≥0.5 if baseline EDSS ≥6.0; confirmed over 3/6 months	serious limitations	low sample size, selection and indication bias (mitigated by propensity scoring)
156	Clinical outcome	Relapses	Switching from natalizumab to fingolimod treatment in multiple sclerosis: real life data from the Austrian MS Treatment Registry	Guger M	J Neurol	2019-11-01	https://link.springer.com/article/10.1007/s00415-019-09464-0	Prospective observational	Primary	195	RRMS	routine practice	1 relapse	n.a.	serious limitations	low sample size, selection and indication bias (mitigated by propensity scoring)
157	Clinical outcome	EDSS	Comparative analysis of fingolimod versus teriflunomide in relapsing-remitting multiple sclerosis	Boz C	Mult Scler Relat Disord	2019-11-01	https://www.sciencedirect.com/science/article/pii/S2211034819303530?via%3Dihub	Retrospective observational	Primary	698	RRMS	routine practice	n.a.	increase ≥1.5 if previous EDSS = 0, increase ≥1 if previous EDSS = 1–5.5 and increase ≥0.5 if previous EDSS ≥6; confirmed over 6 months	no serious limitations	selection and indication bias (mitigated by propensity scoring and large sample size)
157	Clinical outcome	Relapses	Comparative analysis of fingolimod versus teriflunomide in relapsing-remitting multiple sclerosis	Boz C	Mult Scler Relat Disord	2019-11-01	https://www.sciencedirect.com/science/article/pii/S2211034819303530?via%3Dihub	Retrospective observational	Primary	698	RRMS	routine practice	1 relapse	n.a.	no serious limitations	selection and indication bias (mitigated by propensity scoring and large sample size)
158	Clinical outcome	Corsi block-tapping task (short term and working memory)	Early effective treatment may protect from cognitive decline in paediatric multiple sclerosis	Johnen A	Eur J Paediatr Neurol	2019-11-01	https://www.sciencedirect.com/science/article/pii/S1090379819301801?via%3Dihub	Cross-sectional observational	n.a.	19	POMS	study	n.a.	n.a.	very serious limitations	very low sample size with high likelihood of selection and indication bias, lack of adjustment for confounders
158	Clinical outcome	Digit span backwards (executive functions)	Early effective treatment may protect from cognitive decline in paediatric multiple sclerosis	Johnen A	Eur J Paediatr Neurol	2019-11-01	https://www.sciencedirect.com/science/article/pii/S1090379819301801?via%3Dihub	Cross-sectional observational	n.a.	19	POMS	study	n.a.	n.a.	very serious limitations	very low sample size with high likelihood of selection and indication bias, lack of adjustment for confounders
158	Clinical outcome	Digit span forwards (executive function)	Early effective treatment may protect from cognitive decline in paediatric multiple sclerosis	Johnen A	Eur J Paediatr Neurol	2019-11-01	https://www.sciencedirect.com/science/article/pii/S1090379819301801?via%3Dihub	Cross-sectional observational	n.a.	19	POMS	study	n.a.	n.a.	very serious limitations	very low sample size with high likelihood of selection and indication bias, lack of adjustment for confounders
158	Clinical outcome	Rey auditory verbal learning test (RAVLT, verbal learning)	Early effective treatment may protect from cognitive decline in paediatric multiple sclerosis	Johnen A	Eur J Paediatr Neurol	2019-11-01	https://www.sciencedirect.com/science/article/pii/S1090379819301801?via%3Dihub	Cross-sectional observational	n.a.	19	POMS	study	n.a.	n.a.	very serious limitations	very low sample size with high likelihood of selection and indication bias, lack of adjustment for confounders
158	Clinical outcome	Rey complex figure test (RCFT, visual memory, visuoconstruction)	Early effective treatment may protect from cognitive decline in paediatric multiple sclerosis	Johnen A	Eur J Paediatr Neurol	2019-11-01	https://www.sciencedirect.com/science/article/pii/S1090379819301801?via%3Dihub	Cross-sectional observational	n.a.	19	POMS	study	n.a.	n.a.	very serious limitations	very low sample size with high likelihood of selection and indication bias, lack of adjustment for confounders
158	Clinical outcome	Symbol Digit Modalities Test (SDMT)	Early effective treatment may protect from cognitive decline in paediatric multiple sclerosis	Johnen A	Eur J Paediatr Neurol	2019-11-01	https://www.sciencedirect.com/science/article/pii/S1090379819301801?via%3Dihub	Cross-sectional observational	n.a.	19	POMS	study	n.a.	n.a.	very serious limitations	very low sample size with high likelihood of selection and indication bias, lack of adjustment for confounders
158	Clinical outcome	Trail Making Test A (TMT-A, processing speed)	Early effective treatment may protect from cognitive decline in paediatric multiple sclerosis	Johnen A	Eur J Paediatr Neurol	2019-11-01	https://www.sciencedirect.com/science/article/pii/S1090379819301801?via%3Dihub	Cross-sectional observational	n.a.	19	POMS	study	n.a.	n.a.	very serious limitations	very low sample size with high likelihood of selection and indication bias, lack of adjustment for confounders
158	Clinical outcome	Trail Making Test B (executive funtions)	Early effective treatment may protect from cognitive decline in paediatric multiple sclerosis	Johnen A	Eur J Paediatr Neurol	2019-11-01	https://www.sciencedirect.com/science/article/pii/S1090379819301801?via%3Dihub	Cross-sectional observational	n.a.	19	POMS	study	n.a.	n.a.	very serious limitations	very low sample size with high likelihood of selection and indication bias, lack of adjustment for confounders
158	Clinical outcome	Verbal fluency S-words and animals (executive funtions)	Early effective treatment may protect from cognitive decline in paediatric multiple sclerosis	Johnen A	Eur J Paediatr Neurol	2019-11-01	https://www.sciencedirect.com/science/article/pii/S1090379819301801?via%3Dihub	Cross-sectional observational	n.a.	19	POMS	study	n.a.	n.a.	very serious limitations	very low sample size with high likelihood of selection and indication bias, lack of adjustment for confounders
160	Clinical outcome	Symbol Digit Modalities Test (SDMT)	Functional Electrical Stimulation Cycling Exercise in People with Multiple Sclerosis: Secondary Effects on Cognition, Symptoms, and Quality of Life	Pilutti L	Int J MS Care	2019-11-01	https://meridian.allenpress.com/ijmsc/article/21/6/258/12040/Functional-Electrical-Stimulation-Cycling-Exercise	Prospective RCT	n.a.	8	MS (Age 18-64, EDSS 5.5-6.5)	study	n.a.	increase ≥4 points; without confirmation	very serious limitations	very low sample size, highly selective inclusion criteria (EDSS 5.5-6.5), lack of adjustment for confounders
161	Clinical outcome	Relapses	Onset of clinical and MRI efficacy of ocrelizumab in relapsing multiple sclerosis	Barkhof F	Neurology	2019-11-05	https://n.neurology.org/content/93/19/e1778	Prospective RCT	Primary	1809	RRMS (Age 18-55, EDSS 0-5.5)	study	1 relapse	n.a.	no serious limitations	pooled sample of two studies
162	Clinical outcome	EDSS	Safety and efficacy of immunoadsorption versus plasma exchange in steroid-refractory relapse of multiple sclerosis and clinically isolated syndrome: A randomised, parallel-group, controlled trial	Dorst J	EClinicalMedicine	2019-11-14	https://www.sciencedirect.com/science/article/pii/S2589537019302032?via%3Dihub	Prospective RCT	Secondary	61	RRMS (Age >12)	study	n.a.	n.a.	serious limitations	very low sample size, lack of blinding
162	Clinical outcome	Symbol Digit Modalities Test (SDMT)	Safety and efficacy of immunoadsorption versus plasma exchange in steroid-refractory relapse of multiple sclerosis and clinically isolated syndrome: A randomised, parallel-group, controlled trial	Dorst J	EClinicalMedicine	2019-11-14	https://www.sciencedirect.com/science/article/pii/S2589537019302032?via%3Dihub	Prospective RCT	Secondary	61	RRMS (Age >12)	study	n.a.	n.a.	serious limitations	very low sample size, lack of blinding
163	Clinical outcome	EDSS	Evaluation of multiple sclerosis disability outcome measures using pooled clinical trial data	Goldman M	Neurology	2019-11-19	https://n.neurology.org/content/93/21/e1921	Pooled prospective data	n.a.	12776	MS	study	n.a.	increase ≥1.5 if previous EDSS = 0, increase ≥1 if previous EDSS = 1–5.5 and increase ≥0.5 if previous EDSS ≥6; confirmed over 3 months	no serious limitations	n.a.
163	Clinical outcome	Low contrast visual acuity (LCVA)	Evaluation of multiple sclerosis disability outcome measures using pooled clinical trial data	Goldman M	Neurology	2019-11-19	https://n.neurology.org/content/93/21/e1921	Pooled prospective data	n.a.	5669	MS	study	n.a.	increase ≥20% or ≥7 letters confirmed after 3 months, not associated with change in QoL (SF-36)	no serious limitations	mildly negatively skewed without floor or ceiling effects, minimal or no practice effects, good test-retest reliability (ICC 0.88)
163	Clinical outcome	Nine Hole Peg Test (9HPT)	Evaluation of multiple sclerosis disability outcome measures using pooled clinical trial data	Goldman M	Neurology	2019-11-19	https://n.neurology.org/content/93/21/e1921	Pooled prospective data	n.a.	11653	MS	study	n.a.	increase ≥20% confirmed after 3 months; significantly but weakly associated with change in QoL (SF-36)	no serious limitations	positively skewed and showed floor effects, scores tending to be clustered at shorter times, minimal or no practice effects, good test-retest reliability (ICC 0.84)
163	Clinical outcome	Symbol Digit Modalities Test (SDMT)	Evaluation of multiple sclerosis disability outcome measures using pooled clinical trial data	Goldman M	Neurology	2019-11-19	https://n.neurology.org/content/93/21/e1921	Pooled prospective data	n.a.	2583	MS	study	n.a.	increase ≥4 points confirmed after 3 months; significantly but weakly associated with change in QoL (SF-36)	no serious limitations	no evidence of skewing, floor or ceiling effects, modest practice effects, good test-retest reliability (ICC 0.85)
163	Clinical outcome	Timed 25ft Walk Test (T25FW)	Evaluation of multiple sclerosis disability outcome measures using pooled clinical trial data	Goldman M	Neurology	2019-11-19	https://n.neurology.org/content/93/21/e1921	Pooled prospective data	n.a.	11649	MS	study	n.a.	increase ≥20%; confirmed after 3 months; significantly but weakly associated with change in QoL (SF-36)	no serious limitations	positively skewed and showed floor effects, scores tending to be clustered at shorter times, minimal or no practice effects, moderate to good test-retest reliability (ICC 0.71)
164	Clinical outcome	EDSS	Interferon β-1a subcutaneously 3 times/week clinical outcome in relapsing multiple sclerosis in Finland	Järvinen E	Neurol Int	2019-11-29	https://www.pagepress.org/journals/index.php/ni/article/view/8177	Retrospective observational	n.a.	293	RRMS	routine practice	n.a.	n.a.	serious limitations	low sample size with high likelihood of selection and indication bias, lack of adjustment for confounders
165	Clinical outcome	EDSS	Retrospectively acquired cohort study to evaluate the long-term impact of two different treatment strategies on disability outcomes in patients with relapsing multiple sclerosis (RE.LO.DI.MS): data from the Italian MS Register	Paolicelli D	J Neurol	2019-12-01	https://link.springer.com/article/10.1007/s00415-019-09531-6	Retrospective observational	n.a.	1152	RMS	routine practice	n.a.	increase ≥1.5 if previous EDSS = 0, increase ≥1 if previous EDSS = 1–5.5 and increase ≥0.5 if previous EDSS ≥6; confirmed over 3 months	no serious limitations	selection and indication bias (mitigated by propensity scoring), recall bias
165	Clinical outcome	Relapses	Retrospectively acquired cohort study to evaluate the long-term impact of two different treatment strategies on disability outcomes in patients with relapsing multiple sclerosis (RE.LO.DI.MS): data from the Italian MS Register	Paolicelli D	J Neurol	2019-12-01	https://link.springer.com/article/10.1007/s00415-019-09531-6	Retrospective observational	n.a.	1152	RMS	routine practice	1 relapse	n.a.	no serious limitations	selection and indication bias (mitigated by propensity scoring), recall bias
166	Clinical outcome	EDSS	Effectiveness of delayed-release dimethyl fumarate on patient-reported outcomes and clinical measures in patients with relapsing-remitting multiple sclerosis in a real-world clinical setting: PROTEC	Berger T	Mult Scler J Exp Transl Clin	2019-12-02	https://journals.sagepub.com/doi/10.1177/2055217319887191	Prospective observational	Secondary	1105	RRMS (Age ≥18)	study	n.a.	increase ≥1.5 if previous EDSS = 0, increase ≥1 if previous EDSS = 1–5.5 and increase ≥0.5 if previous EDSS ≥6; confirmed over 6 months	serious limitations	selection and indication bias without adjustment, lack of adjustment for confounders
166	Clinical outcome	Relapses	Effectiveness of delayed-release dimethyl fumarate on patient-reported outcomes and clinical measures in patients with relapsing-remitting multiple sclerosis in a real-world clinical setting: PROTEC	Berger T	Mult Scler J Exp Transl Clin	2019-12-02	https://journals.sagepub.com/doi/10.1177/2055217319887191	Prospective observational	Primary	1105	RRMS (Age ≥18)	study	1 relapse	n.a.	serious limitations	selection and indication bias without adjustment, lack of adjustment for confounders
167	Clinical outcome	Relapses	Comparative discontinuation, effectiveness, and switching practices of dimethyl fumarate and fingolimod at 36-month follow-up	Vollmer B	J Neurol Sci	2019-12-15	https://www.sciencedirect.com/science/article/pii/S0022510X19304307?via%3Dihub	Retrospective observational	Secondary	1272	MS	routine practice	1 relapse	n.a.	serious limitations	unclear inclusion criteria, selection and indication bias (mitigated by propensity scoring), recall bias
168	Clinical outcome	High contrast visual acuity (HCVA)	Change in visual acuity and retinal structures following Repository Corticotropin Injection (RCI) therapy in patients with acute demyelinating optic neuritis: Improvement in low contrast visual acuity in both affected and contralateral eyes in a single-armed open-label study	Scannell Bryan M	J Neurol Sci	2019-12-15	https://www.sciencedirect.com/science/article/pii/S0022510X1930437X?via%3Dihub	Prospective observational	n.a.	24	RRMS	study	n.a.	n.a.	very serious limitations	very low sample size with high likelihood of selection and indication bias, lack of adjustment for confounders
168	Clinical outcome	Low contrast visual acuity (LCVA)	Change in visual acuity and retinal structures following Repository Corticotropin Injection (RCI) therapy in patients with acute demyelinating optic neuritis: Improvement in low contrast visual acuity in both affected and contralateral eyes in a single-armed open-label study	Scannell Bryan M	J Neurol Sci	2019-12-15	https://www.sciencedirect.com/science/article/pii/S0022510X1930437X?via%3Dihub	Prospective observational	n.a.	24	RRMS	study	n.a.	increase ≥7 letters	very serious limitations	very low sample size with high likelihood of selection and indication bias, lack of adjustment for confounders
169	Clinical outcome	6min Walk Test (6MWT)	Comparison of the effects of two different exergaming systems on balance, functionality, fatigue, and quality of life in people with multiple sclerosis: A randomized controlled trial	Zenginler Yazgan Y	Mult Scler Relat Disord	2019-12-21	https://www.sciencedirect.com/science/article/pii/S2211034819309733?via%3Dihub	Prospective RCT	Secondary	47	MS (Age 25-60, EDSS 2.5-6.0)	study	n.a.	n.a.	serious limitations	very low sample size with high likelihood of selection bias, highly selective inclusion criteria (EDSS 2.5-6)
169	Clinical outcome	Berg Balance Scale (BBS)	Comparison of the effects of two different exergaming systems on balance, functionality, fatigue, and quality of life in people with multiple sclerosis: A randomized controlled trial	Zenginler Yazgan Y	Mult Scler Relat Disord	2019-12-21	https://www.sciencedirect.com/science/article/pii/S2211034819309733?via%3Dihub	Prospective RCT	Primary	47	MS (Age 25-60, EDSS 2.5-6.0)	study	n.a.	increase ≥3 points	serious limitations	very low sample size with high likelihood of selection bias, highly selective inclusion criteria (EDSS 2.5-6)
169	Clinical outcome	Timed Up and Go test (TUG)	Comparison of the effects of two different exergaming systems on balance, functionality, fatigue, and quality of life in people with multiple sclerosis: A randomized controlled trial	Zenginler Yazgan Y	Mult Scler Relat Disord	2019-12-21	https://www.sciencedirect.com/science/article/pii/S2211034819309733?via%3Dihub	Prospective RCT	Secondary	47	MS (Age 25-60, EDSS 2.5-6.0)	study	n.a.	n.a.	serious limitations	very low sample size with high likelihood of selection bias, highly selective inclusion criteria (EDSS 2.5-6)
170	Clinical outcome	Berg Balance Scale (BBS)	Biofeedback Based Home Balance Training can Improve Balance but Not Gait in People with Multiple Sclerosis	Novotna K	Mult Scler Int	2019-12-23	https://www.hindawi.com/journals/msi/2019/2854130/	Prospective open label RCT	Primary	39	MS (Age 18-60, EDSS 1.0-7.0)	study	n.a.	increase ≥3 points	very serious limitations	very low sample size with high likelihood of selection bias
170	Clinical outcome	Timed Up and Go test (TUG)	Biofeedback Based Home Balance Training can Improve Balance but Not Gait in People with Multiple Sclerosis	Novotna K	Mult Scler Int	2019-12-23	https://www.hindawi.com/journals/msi/2019/2854130/	Prospective open label RCT	Secondary	39	MS (Age 18-60, EDSS 1.0-7.0)	study	n.a.	n.a.	very serious limitations	very low sample size with high likelihood of selection bias
171	Clinical outcome	6min Walk Test (6MWT)	Dalfampridine benefits ambulation but not cognition in multiple sclerosis	Satchidanand N	Mult Scler J	2020-01-01	https://journals.sagepub.com/doi/10.1177/1352458518815795	Prospective RCT	Secondary	61	MS (Age 18-65, EDSS 0-6.5, cognitive impairment)	study	n.a.	n.a.	serious limitations	very low sample size with high likelihood of selection and indication bias, lack of adjustment for confounders
171	Clinical outcome	California Verbal Learning Test-II (CVLT-II, verbal memory)	Dalfampridine benefits ambulation but not cognition in multiple sclerosis	Satchidanand N	Mult Scler J	2020-01-01	https://journals.sagepub.com/doi/10.1177/1352458518815795	Prospective RCT	Secondary	61	MS (Age 18-65, EDSS 0-6.5, cognitive impairment)	study	n.a.	n.a.	serious limitations	very low sample size with high likelihood of selection and indication bias, lack of adjustment for confounders
171	Clinical outcome	Delis-Kaplan Executive Function System (DKEFS)	Dalfampridine benefits ambulation but not cognition in multiple sclerosis	Satchidanand N	Mult Scler J	2020-01-01	https://journals.sagepub.com/doi/10.1177/1352458518815795	Prospective RCT	Secondary	61	MS (Age 18-65, EDSS 0-6.5, cognitive impairment)	study	n.a.	n.a.	serious limitations	very low sample size with high likelihood of selection and indication bias, lack of adjustment for confounders
171	Clinical outcome	Symbol Digit Modalities Test (SDMT)	Dalfampridine benefits ambulation but not cognition in multiple sclerosis	Satchidanand N	Mult Scler J	2020-01-01	https://journals.sagepub.com/doi/10.1177/1352458518815795	Prospective RCT	Primary	61	MS (Age 18-65, EDSS 0-6.5, cognitive impairment)	study	n.a.	increase ≥20%; without confirmation	serious limitations	very low sample size with high likelihood of selection and indication bias, lack of adjustment for confounders
171	Clinical outcome	Timed 25ft Walk Test (T25FW)	Dalfampridine benefits ambulation but not cognition in multiple sclerosis	Satchidanand N	Mult Scler J	2020-01-01	https://journals.sagepub.com/doi/10.1177/1352458518815795	Prospective RCT	Secondary	61	MS (Age 18-65, EDSS 0-6.5, cognitive impairment)	study	n.a.	n.a.	serious limitations	very low sample size with high likelihood of selection and indication bias, lack of adjustment for confounders
172	Clinical outcome	10m walk test (10MW)	Group-based, individualized, comprehensive core stability and balance intervention provides immediate and long-term improvements in walking in individuals with multiple sclerosis: A randomized controlled trial	Arntzen E	Physiother Res Int	2020-01-01	https://onlinelibrary.wiley.com/doi/10.1002/pri.1798	Prospective RCT	n.a.	80	MS (Age 18-65, EDSS 1.0-6.5)	study	n.a.	n.a.	serious limitations	low sample size with high likelihood of selection and indication bias
172	Clinical outcome	2min Walk Test (2MWT)	Group-based, individualized, comprehensive core stability and balance intervention provides immediate and long-term improvements in walking in individuals with multiple sclerosis: A randomized controlled trial	Arntzen E	Physiother Res Int	2020-01-01	https://onlinelibrary.wiley.com/doi/10.1002/pri.1798	Prospective RCT	n.a.	80	MS (Age 18-65, EDSS 1.0-6.5)	study	n.a.	decrease ≥9.6m (physician perspective)	serious limitations	low sample size with high likelihood of selection and indication bias
173	Clinical outcome	Relapses	Extending the Interval of Natalizumab Dosing: Is Efficacy Preserved?	Clerico M	Neurotherapeutics	2020-01-01	https://link.springer.com/article/10.1007/s13311-019-00776-7	Retrospective observational	Primary	360	RRMS	routine practice	1 relapse	n.a.	serious limitations	selection and indication bias without adjustment, recall bias, lack of adjustment for confounders
174	Clinical outcome	EDSS	Effects of Natalizumab and Fingolimod on Clinical, Cognitive, and Magnetic Resonance Imaging Measures in Multiple Sclerosis	Preziosa P	Neurotherapeutics	2020-01-01	https://link.springer.com/article/10.1007/s13311-019-00781-w	Prospective observational	n.a.	55	RRMS	routine practice	n.a.	increase ≥1.5 if previous EDSS = 0, increase ≥1 if previous EDSS ≥1; confirmed over 3 months	very serious limitations	very low sample size with high likelihood of selection and indication bias, lack of adjustment for confounders
174	Clinical outcome	Relapses	Effects of Natalizumab and Fingolimod on Clinical, Cognitive, and Magnetic Resonance Imaging Measures in Multiple Sclerosis	Preziosa P	Neurotherapeutics	2020-01-01	https://link.springer.com/article/10.1007/s13311-019-00781-w	Prospective observational	n.a.	55	RRMS	routine practice	1 relapse	n.a.	very serious limitations	very low sample size with high likelihood of selection and indication bias, lack of adjustment for confounders
177	Clinical outcome	EDSS	A 30-Year Clinical and Magnetic Resonance Imaging Observational Study of Multiple Sclerosis and Clinically Isolated Syndromes	Chung K	Ann Neurol	2020-01-01	https://onlinelibrary.wiley.com/doi/10.1002/ana.25637	Prospective observational	n.a.	140	CIS/RRMS	routine practice	n.a.	n.a.	serious limitations	low sample size, selection bias, recall bias
177	Clinical outcome	Relapses	A 30-Year Clinical and Magnetic Resonance Imaging Observational Study of Multiple Sclerosis and Clinically Isolated Syndromes	Chung K	Ann Neurol	2020-01-01	https://onlinelibrary.wiley.com/doi/10.1002/ana.25637	Prospective observational	n.a.	140	CIS/RRMS	routine practice	1 relapse	n.a.	serious limitations	low sample size, selection bias, recall bias
178	Clinical outcome	EDSS	Short term real-world Fingolimod efficacy and safety in Emirati patients with multiple sclerosis	Ceccarelli A	J Clin Neurosci	2020-01-01	https://www.sciencedirect.com/science/article/pii/S0967586819312731?via%3Dihub	Retrospective observational	n.a.	30	MS	routine practice	n.a.	n.a.	very serious limitations	very low sample size with high likelihood of selection and indication bias, lack of adjustment for confounders
178	Clinical outcome	Relapses	Short term real-world Fingolimod efficacy and safety in Emirati patients with multiple sclerosis	Ceccarelli A	J Clin Neurosci	2020-01-01	https://www.sciencedirect.com/science/article/pii/S0967586819312731?via%3Dihub	Retrospective observational	n.a.	30	MS	routine practice	1 relapse	n.a.	very serious limitations	very low sample size with high likelihood of selection and indication bias, lack of adjustment for confounders
181	Clinical outcome	High contrast visual acuity (HCVA)	High-dose vitamin B supplementation for persistent visual deficit in multiple sclerosis: a pilot study	Mallone F	Drug Discov Ther	2020-01-01	https://www.jstage.jst.go.jp/article/ddt/14/3/14_2020.03031/_article	Prospective observational	n.a.	16	RRMS	study	n.a.	n.a.	very serious limitations	very low sample size with high likelihood of selection and indication bias, lack of adjustment for confounders
181	Clinical outcome	Visual fields	High-dose vitamin B supplementation for persistent visual deficit in multiple sclerosis: a pilot study	Mallone F	Drug Discov Ther	2020-01-01	https://www.jstage.jst.go.jp/article/ddt/14/3/14_2020.03031/_article		n.a.	16	RRMS	study	n.a.	n.a.	very serious limitations	very low sample size with high likelihood of selection and indication bias, lack of adjustment for confounders
183	Clinical outcome	Brief Visuospatial Memory Test-Revised (BVMT-R, visual memory)	Do Secondary Progressive Multiple Sclerosis patients benefit from Computer- based cognitive neurorehabilitation? A randomized sham controlled trial	Messinis L	Mult Scler Relat Disord	2020-01-07	https://www.sciencedirect.com/science/article/pii/S2211034820300080?via%3Dihub	Prospective RCT	Secondary	36	SPMS (Age 25-60, EDSS 0-7.0, cognitive deficits)	study	n.a.	n.a.	very serious limitations	very low sample size with high likelihood of selection and indication bias, lack of adjustment for confounders
183	Clinical outcome	California Verbal Learning Test-II (CVLT-II, verbal memory)	Do Secondary Progressive Multiple Sclerosis patients benefit from Computer- based cognitive neurorehabilitation? A randomized sham controlled trial	Messinis L	Mult Scler Relat Disord	2020-01-07	https://www.sciencedirect.com/science/article/pii/S2211034820300080?via%3Dihub	Prospective RCT	Secondary	36	SPMS (Age 25-60, EDSS 0-7.0, cognitive deficits)	study	n.a.	n.a.	very serious limitations	very low sample size with high likelihood of selection and indication bias, lack of adjustment for confounders
183	Clinical outcome	Symbol Digit Modalities Test (SDMT)	Do Secondary Progressive Multiple Sclerosis patients benefit from Computer- based cognitive neurorehabilitation? A randomized sham controlled trial	Messinis L	Mult Scler Relat Disord	2020-01-07	https://www.sciencedirect.com/science/article/pii/S2211034820300080?via%3Dihub	Prospective RCT	Secondary	36	SPMS (Age 25-60, EDSS 0-7.0, cognitive deficits)	study	n.a.	n.a.	very serious limitations	very low sample size with high likelihood of selection and indication bias, lack of adjustment for confounders
184	Clinical outcome	6min Walk Test (6MWT)	Sensory nerve stimulation causes an immediate improvement in motor function of persons with multiple sclerosis: A pilot study	Almuklass A	Mult Scler Relat Disord	2020-02-01	https://www.sciencedirect.com/science/article/pii/S2211034819304973?via%3Dihub	Retrospective observational	n.a.	13	MS	routine practice	n.a.	n.a.	very serious limitations	very low sample size with high likelihood of selection and indication bias, lack of adjustment for confounders
184	Clinical outcome	Chair stand test (CST)	Sensory nerve stimulation causes an immediate improvement in motor function of persons with multiple sclerosis: A pilot study	Almuklass A	Mult Scler Relat Disord	2020-02-01	https://www.sciencedirect.com/science/article/pii/S2211034819304973?via%3Dihub	Retrospective observational	n.a.	13	MS	routine practice	n.a.	n.a.	very serious limitations	very low sample size with high likelihood of selection and indication bias, lack of adjustment for confounders
184	Clinical outcome	Grooved Pegboard Test (dexterity)	Sensory nerve stimulation causes an immediate improvement in motor function of persons with multiple sclerosis: A pilot study	Almuklass A	Mult Scler Relat Disord	2020-02-01	https://www.sciencedirect.com/science/article/pii/S2211034819304973?via%3Dihub	Retrospective observational	n.a.	13	MS	routine practice	n.a.	n.a.	very serious limitations	very low sample size with high likelihood of selection and indication bias, lack of adjustment for confounders
184	Clinical outcome	Timed 25ft Walk Test (T25FW)	Sensory nerve stimulation causes an immediate improvement in motor function of persons with multiple sclerosis: A pilot study	Almuklass A	Mult Scler Relat Disord	2020-02-01	https://www.sciencedirect.com/science/article/pii/S2211034819304973?via%3Dihub	Retrospective observational	n.a.	13	MS	routine practice	n.a.	n.a.	very serious limitations	very low sample size with high likelihood of selection and indication bias, lack of adjustment for confounders
185	Clinical outcome	Timed 25ft Walk Test (T25FW)	Responder rates to fampridine differ between clinical subgroups of MS patients and patient reported outcome influences treatment decision making	Van Munster C E P	Mult Scler Relat Disord	2020-02-01	https://www.sciencedirect.com/science/article/pii/S221103481930478X?via%3Dihub	Retrospective observational	n.a.	275	MS (Age ≥18, EDSS 4.0-7.0)	routine practice	n.a.	increase ≥20%; without confirmation	serious limitations	selection and indication bias without adjustment, lack of adjustment for confounders
186	Clinical outcome	Relapses	Intravenous immunoglobulins for the prevention of postpartum relapses in multiple sclerosis	Horvat Ledinek A	Mult Scler Relat Disord	2020-02-01	https://www.sciencedirect.com/science/article/pii/S2211034819308405?via%3Dihub	Retrospective observational	Primary	112	RRMS (women with pregnancy)	routine practice	1 relapse	n.a.	serious limitations	selection and indication bias without adjustment, recall bias, lack of adjustment for confounders
187	Clinical outcome	EDSS	Clinical predictors of Dimethyl Fumarate response in multiple sclerosis: a real life multicentre study	Lanzillo R	Mult Scler Relat Disord	2020-02-01	https://www.sciencedirect.com/science/article/pii/S2211034819309435?via%3Dihub	Retrospective observational	n.a.	456	MS	routine practice	n.a.	increase ≥1.5 if previous EDSS = 0, increase ≥1 if previous EDSS = 1–5.0 and increase ≥0.5 if previous EDSS ≥5.5; confirmed over 3 months	serious limitations	selection and indication bias (mitigated by multivariate analyses), recall bias
187	Clinical outcome	Relapses	Clinical predictors of Dimethyl Fumarate response in multiple sclerosis: a real life multicentre study	Lanzillo R	Mult Scler Relat Disord	2020-02-01	https://www.sciencedirect.com/science/article/pii/S2211034819309435?via%3Dihub	Retrospective observational	n.a.	456	MS	routine practice	1 relapse	n.a.	serious limitations	selection and indication bias (mitigated by multivariate analyses), recall bias
188	Clinical outcome	EDSS	Patients With High-disease-activity Relapsing-Remitting Multiple Sclerosis in Real-world Clinical Practice: A Population-based Study in Sweden	Spelman T	Clin Ther	2020-02-01	https://www.sciencedirect.com/science/article/pii/S0149291819305879?via%3Dihub	Retrospective observational	Primary	4289	RRMS (Age ≥18)	routine practice	n.a.	increase ≥1.5 if previous EDSS = 0, increase ≥1 if previous EDSS = 1–5.5 and increase ≥0.5 if previous EDSS ≥6.0; confirmed over 6 months	no serious limitations	selection and indication bias (mitigated by multivariate analyses)
189	Clinical outcome	Relapses	Pregnancy and the Postpartum Period in Women With Relapsing-Remitting Multiple Sclerosis Treated With Old and New Disease-Modifying Treatments: A Real-World Multicenter Experience	Zanghi A	Front Neurol	2020-02-25	https://www.frontiersin.org/articles/10.3389/fneur.2020.00105/full	Retrospective observational	Primary	74	RRMS (women with pregnancy)	routine practice	1 relapse	n.a.	serious limitations	low sample size with high likelihood of selection and indication bias, lack of adjustment for confounders
191	Clinical outcome	Relapses	Dimethyl fumarate vs fingolimod following different pretreatments: A retrospective study	Diem L	Neurol Neuroimmunolog Neuroinflamm	2020-01-14	https://nn.neurology.org/content/7/2/e660	Retrospective observational	Primary	732	RRMS	routine practice	1 relapse	n.a.	no serious limitations	selection and indication bias (mitigated by sample size and multivariate analyses)
192	Clinical outcome	EDSS	Fingolimod after a first unilateral episode of acute optic neuritis (MOVING) - preliminary results from a randomized, rater-blind, active-controlled, phase 2 trial	Albert C	BMC Neurol	2020-03-03	https://bmcneurol.biomedcentral.com/articles/10.1186/s12883-020-01645-z	Prospective open label RCT	Exploratory	9	CIS/RRMS (Age 18-55, EDSS 0-6.0)	study	n.a.	n.a.	very serious limitations	very low sample size, lack of blinding
192	Clinical outcome	High contrast visual acuity (HCVA)	Fingolimod after a first unilateral episode of acute optic neuritis (MOVING) - preliminary results from a randomized, rater-blind, active-controlled, phase 2 trial	Albert C	BMC Neurol	2020-03-03	https://bmcneurol.biomedcentral.com/articles/10.1186/s12883-020-01645-z	Prospective open label RCT	Exploratory	9	CIS/RRMS (Age 18-55, EDSS 0-6.0)	study	n.a.	n.a.	very serious limitations	very low sample size, lack of blinding
192	Clinical outcome	Low contrast visual acuity (LCVA)	Fingolimod after a first unilateral episode of acute optic neuritis (MOVING) - preliminary results from a randomized, rater-blind, active-controlled, phase 2 trial	Albert C	BMC Neurol	2020-03-03	https://bmcneurol.biomedcentral.com/articles/10.1186/s12883-020-01645-z	Prospective open label RCT	Exploratory	9	CIS/RRMS (Age 18-55, EDSS 0-6.0)	study	n.a.	n.a.	very serious limitations	very low sample size, lack of blinding
192	Clinical outcome	Relapses	Fingolimod after a first unilateral episode of acute optic neuritis (MOVING) - preliminary results from a randomized, rater-blind, active-controlled, phase 2 trial	Albert C	BMC Neurol	2020-03-03	https://bmcneurol.biomedcentral.com/articles/10.1186/s12883-020-01645-z	Prospective open label RCT	Exploratory	9	CIS/RRMS (Age 18-55, EDSS 0-6.0)	study	n.a.	n.a.	very serious limitations	very low sample size, lack of blinding
194	Clinical outcome	6min Walk Test (6MWT)	Effect of remote ischaemic preconditioning on walking in people with multiple sclerosis: double-blind randomised controlled trial	Chotiyarnwong C	BMJ Neurol Open	2020-03-23	https://neurologyopen.bmj.com/content/2/1/e000022	Prospective RCT	Primary	75	MS (Age ≥18)	study	n.a.	increase/decrease ≥22m or 7%	serious limitations	low sample size, lack of adjustment for confounding
195	Clinical outcome	EDSS	Timing of high-efficacy therapy for multiple sclerosis: a retrospective observational cohort study	He A	Lancet Neurol	2020-04-01	https://www.sciencedirect.com/science/article/pii/S1474442220300673?via%3Dihub	Retrospective observational	Primary	4614	RRMS (Age ≥18)	routine practice	n.a.	n.a.	no serious limitations	selection and indication bias (mitigated by propensity scoring and large sample size)
196	Clinical outcome	6min Walk Test (6MWT)	Robot-assisted gait training is not superior to intensive overground walking in multiple sclerosis with severe disability (the RAGTIME study): A randomized controlled trial	Straudi S	Mult Scler J	2020-05-01	https://journals.sagepub.com/doi/10.1177/1352458519833901	Prospective RCT	Secondary	72	PMS (PPMS/SPMS, Age 18-65, EDSS 6.0-7.0)	study	decrease ≥22m	decrease ≥22m	serious limitations	low sample size, selective inclusion criteria (EDSS 6-7)
196	Clinical outcome	Berg Balance Scale (BBS)	Robot-assisted gait training is not superior to intensive overground walking in multiple sclerosis with severe disability (the RAGTIME study): A randomized controlled trial	Straudi S	Mult Scler J	2020-05-01	https://journals.sagepub.com/doi/10.1177/1352458519833901	Prospective RCT	Secondary	72	PMS (PPMS/SPMS, Age 18-65, EDSS 6.0-7.0)	study	n.a.	increase ≥3 points	serious limitations	low sample size, selective inclusion criteria (EDSS 6-7)
196	Clinical outcome	Timed 25ft Walk Test (T25FW)	Robot-assisted gait training is not superior to intensive overground walking in multiple sclerosis with severe disability (the RAGTIME study): A randomized controlled trial	Straudi S	Mult Scler J	2020-05-01	https://journals.sagepub.com/doi/10.1177/1352458519833901	Prospective RCT	Primary	72	PMS (PPMS/SPMS, Age 18-65, EDSS 6.0-7.0)	study	n.a.	increase ≥20%; without confirmation	serious limitations	low sample size, selective inclusion criteria (EDSS 6-7)
196	Clinical outcome	Timed Up and Go test (TUG)	Robot-assisted gait training is not superior to intensive overground walking in multiple sclerosis with severe disability (the RAGTIME study): A randomized controlled trial	Straudi S	Mult Scler J	2020-05-01	https://journals.sagepub.com/doi/10.1177/1352458519833901	Prospective RCT	Secondary	72	PMS (PPMS/SPMS, Age 18-65, EDSS 6.0-7.0)	study	n.a.	n.a.	serious limitations	low sample size, selective inclusion criteria (EDSS 6-7)
199	Clinical outcome	EDSS	Long term effect of delayed treatment on disability in patients with paediatric onset multiple sclerosis: A prospective Danish cohort study	Iskov Kopp T	Mult Scler Relat Disord	2020-05-01	https://www.sciencedirect.com/science/article/pii/S2211034820300328?via%3Dihub	Retrospective observational	n.a.	291	POMS	routine practice	n.a.	increase ≥1.5 if previous EDSS = 0, increase ≥1 if previous EDSS = 1–5.5 and increase ≥0.5 if previous EDSS ≥6; confirmed over 6 months	serious limitations	selection and indication bias (mitigated by multivariate analyses), recall bias
199	Clinical outcome	Relapses	Long term effect of delayed treatment on disability in patients with paediatric onset multiple sclerosis: A prospective Danish cohort study	Iskov Kopp T	Mult Scler Relat Disord	2020-05-01	https://www.sciencedirect.com/science/article/pii/S2211034820300328?via%3Dihub	Retrospective observational	n.a.	291	POMS	routine practice	1 relapse	n.a.	serious limitations	selection and indication bias (mitigated by multivariate analyses), recall bias
201	Clinical outcome	Berg Balance Scale (BBS)	The impact of balance specific physiotherapy, intensity of therapy and disability on static and dynamic balance in people with multiple sclerosis: A multi-center prospective study	Pavlikova M	Mult Scler Relat Disord	2020-05-01	https://www.sciencedirect.com/science/article/pii/S221103482030050X?via%3Dihub	Prospective RCT	n.a.	149	MS (EDSS 0-6.5)	study	n.a.	increase ≥3 points for inpatients and ≥2 points for outpatients	serious limitations	selection and indication bias without adjustment, lack of adjustment for confounders
201	Clinical outcome	Timed Up and Go test (TUG)	The impact of balance specific physiotherapy, intensity of therapy and disability on static and dynamic balance in people with multiple sclerosis: A multi-center prospective study	Pavlikova M	Mult Scler Relat Disord	2020-05-01	https://www.sciencedirect.com/science/article/pii/S221103482030050X?via%3Dihub	Prospective RCT	n.a.	149	MS (EDSS 0-6.5)	study	n.a.	increase ≥2 sec	serious limitations	selection and indication bias without adjustment, lack of adjustment for confounders
202	Clinical outcome	Brief Visuospatial Memory Test-Revised (BVMT-R, visual memory)	Effect of video-based exergaming on arm and cognitive function in persons with multiple sclerosis: A randomized controlled trial	Tuba Ozdogar A	Mult Scler Relat Disord	2020-05-01	https://www.sciencedirect.com/science/article/pii/S2211034820300420?via%3Dihub	Prospective RCT	Secondary	60	MS	study	n.a.	n.a.	serious limitations	low sample size with high likelihood of selection and indication bias, lack of adjustment for confounders
202	Clinical outcome	California Verbal Learning Test-II (CVLT-II, verbal memory)	Effect of video-based exergaming on arm and cognitive function in persons with multiple sclerosis: A randomized controlled trial	Tuba Ozdogar A	Mult Scler Relat Disord	2020-05-01	https://www.sciencedirect.com/science/article/pii/S2211034820300420?via%3Dihub	Prospective RCT	Secondary	60	MS	study	n.a.	n.a.	serious limitations	low sample size with high likelihood of selection and indication bias, lack of adjustment for confounders
202	Clinical outcome	Nine Hole Peg Test (9HPT)	Effect of video-based exergaming on arm and cognitive function in persons with multiple sclerosis: A randomized controlled trial	Tuba Ozdogar A	Mult Scler Relat Disord	2020-05-01	https://www.sciencedirect.com/science/article/pii/S2211034820300420?via%3Dihub	Prospective RCT	Primary	60	MS	study	n.a.	n.a.	serious limitations	low sample size with high likelihood of selection and indication bias, lack of adjustment for confounders
202	Clinical outcome	Sit-to-Stand Test (STS)	Effect of video-based exergaming on arm and cognitive function in persons with multiple sclerosis: A randomized controlled trial	Tuba Ozdogar A	Mult Scler Relat Disord	2020-05-01	https://www.sciencedirect.com/science/article/pii/S2211034820300420?via%3Dihub	Prospective RCT	Secondary	60	MS	study	n.a.	n.a.	serious limitations	low sample size with high likelihood of selection and indication bias, lack of adjustment for confounders
202	Clinical outcome	Symbol Digit Modalities Test (SDMT)	Effect of video-based exergaming on arm and cognitive function in persons with multiple sclerosis: A randomized controlled trial	Tuba Ozdogar A	Mult Scler Relat Disord	2020-05-01	https://www.sciencedirect.com/science/article/pii/S2211034820300420?via%3Dihub	Prospective RCT	Secondary	60	MS	study	n.a.	n.a.	serious limitations	low sample size with high likelihood of selection and indication bias, lack of adjustment for confounders
202	Clinical outcome	Timed 25ft Walk Test (T25FW)	Effect of video-based exergaming on arm and cognitive function in persons with multiple sclerosis: A randomized controlled trial	Tuba Ozdogar A	Mult Scler Relat Disord	2020-05-01	https://www.sciencedirect.com/science/article/pii/S2211034820300420?via%3Dihub	Prospective RCT	Secondary	60	MS	study	n.a.	n.a.	serious limitations	low sample size with high likelihood of selection and indication bias, lack of adjustment for confounders
203	Clinical outcome	High contrast visual acuity (HCVA)	Effects of modified-release fampridine on upper limb impairment in patients with Multiple Sclerosis	Simpson M	Mult Scler Relat Disord	2020-05-01	https://www.sciencedirect.com/science/article/pii/S221103482030047X?via%3Dihub	Prospective RCT	Secondary	40	MS (upper limb dysfunction)	study	n.a.	n.a.	serious limitations	very low sample size with high likelihood of selection and indication bias, lack of adjustment for confounders
203	Clinical outcome	Low contrast visual acuity (LCVA)	Effects of modified-release fampridine on upper limb impairment in patients with Multiple Sclerosis	Simpson M	Mult Scler Relat Disord	2020-05-01	https://www.sciencedirect.com/science/article/pii/S221103482030047X?via%3Dihub	Prospective RCT	Secondary	40	MS (upper limb dysfunction)	study	n.a.	n.a.	serious limitations	very low sample size with high likelihood of selection and indication bias, lack of adjustment for confounders
203	Clinical outcome	Nine Hole Peg Test (9HPT)	Effects of modified-release fampridine on upper limb impairment in patients with Multiple Sclerosis	Simpson M	Mult Scler Relat Disord	2020-05-01	https://www.sciencedirect.com/science/article/pii/S221103482030047X?via%3Dihub	Prospective RCT	Primary	40	MS (upper limb dysfunction)	study	n.a.	increase ≥20% in Z-score (compared to healthy controls adjusted for sex and age); without confirmation	serious limitations	very low sample size with high likelihood of selection and indication bias, lack of adjustment for confounders
204	Clinical outcome	Relapses	Rituximab in the treatment of multiple sclerosis in the Hospital District of Southwest Finland	Airas L	Mult Scler Relat Disord	2020-05-01	https://www.sciencedirect.com/science/article/pii/S2211034820300560?via%3Dihub	Retrospective observational	n.a.	72	MS	routine practice	1 relapse	n.a.	very serious limitations	very low sample size with high likelihood of selection and indication bias, lack of adjustment for confounders
206	Clinical outcome	EDSS	Clinical outcome measures in multiple sclerosis: A review	Inojosa H	Autoimmun Rev	2020-05-01	https://www.sciencedirect.com/science/article/pii/S1568997220300641?via%3Dihub	Review	n.a.	n.a.	MS	n.a.	n.a.	n.a.	serious limitations	low sensitivity to change, low to moderate reliability (kappa 0.32-0.76)
206	Clinical outcome	Low contrast visual acuity (LCVA)	Clinical outcome measures in multiple sclerosis: A review	Inojosa H	Autoimmun Rev	2020-05-01	https://www.sciencedirect.com/science/article/pii/S1568997220300641?via%3Dihub	Review	n.a.	n.a.	MS	n.a.	n.a.	increase/decrease ≥7 letters	n.a.	n.a.
206	Clinical outcome	Nine Hole Peg Test (9HPT)	Clinical outcome measures in multiple sclerosis: A review	Inojosa H	Autoimmun Rev	2020-05-01	https://www.sciencedirect.com/science/article/pii/S1568997220300641?via%3Dihub	Review	n.a.	n.a.	MS	n.a.	n.a.	change ≥20% on z-score	serious limitations	Z-score dependent on underlying normative population
206	Clinical outcome	PASAT	Clinical outcome measures in multiple sclerosis: A review	Inojosa H	Autoimmun Rev	2020-05-01	https://www.sciencedirect.com/science/article/pii/S1568997220300641?via%3Dihub	Review	n.a.	n.a.	MS	n.a.	n.a.	change ≥0.5 SD	n.a.	n.a.
206	Clinical outcome	Symbol Digit Modalities Test (SDMT)	Clinical outcome measures in multiple sclerosis: A review	Inojosa H	Autoimmun Rev	2020-05-01	https://www.sciencedirect.com/science/article/pii/S1568997220300641?via%3Dihub	Review	n.a.	n.a.	MS	n.a.	n.a.	change ≥4 points; without confirmation	n.a.	n.a.
206	Clinical outcome	Timed 25ft Walk Test (T25FW)	Clinical outcome measures in multiple sclerosis: A review	Inojosa H	Autoimmun Rev	2020-05-01	https://www.sciencedirect.com/science/article/pii/S1568997220300641?via%3Dihub	Review	n.a.	n.a.	MS	n.a.	n.a.	change ≥20% on z-score; without confirmation	serious limitations	Z-score dependent on underlying normative population
209	Clinical outcome	EDSS	Covarying patterns of white matter lesions and cortical atrophy predict progression in early MS	Muthuraman M	Neurol Neuroimmunolog Neuroinflamm	2020-02-05	https://nn.neurology.org/content/7/3/e681	Prospective observational	n.a.	119	RRMS	routine practice	n.a.	increase ≥1; without confirmation	serious limitations	low sample size with high likelihood of selection bias, lack of adjustment for confounders
210	Clinical outcome	10/36 Spatial Recall Test (10/36 SPART)	Physical, cognitive and psychosocial effects of telerehabilitation-based motor imagery training in people with multiple sclerosis: A randomized controlled pilot trial	Kahraman T	J Telemed Telecare	2020-06-01	https://journals.sagepub.com/doi/10.1177/1357633X18822355	Prospective RCT	Secondary	78	MS (Age 18-65, EDSS 1.0-3.5)	study	n.a.	n.a.	serious limitations	low sample size with high likelihood of selection and indication bias, selective inclusion criteria (EDSS 0-3.5), lack of adjustment for confounders
210	Clinical outcome	2min Walk Test (2MWT)	Physical, cognitive and psychosocial effects of telerehabilitation-based motor imagery training in people with multiple sclerosis: A randomized controlled pilot trial	Kahraman T	J Telemed Telecare	2020-06-01	https://journals.sagepub.com/doi/10.1177/1357633X18822355	Prospective RCT	Secondary	78	MS (Age 18-65, EDSS 1.0-3.5)	study	n.a.	n.a.	serious limitations	low sample size with high likelihood of selection and indication bias, selective inclusion criteria (EDSS 0-3.5), lack of adjustment for confounders
210	Clinical outcome	Selective Reminding Test (SRT, verbal memory)	Physical, cognitive and psychosocial effects of telerehabilitation-based motor imagery training in people with multiple sclerosis: A randomized controlled pilot trial	Kahraman T	J Telemed Telecare	2020-06-01	https://journals.sagepub.com/doi/10.1177/1357633X18822355	Prospective RCT	Secondary	78	MS (Age 18-65, EDSS 1.0-3.5)	study	n.a.	n.a.	serious limitations	low sample size with high likelihood of selection and indication bias, selective inclusion criteria (EDSS 0-3.5), lack of adjustment for confounders
210	Clinical outcome	Symbol Digit Modalities Test (SDMT)	Physical, cognitive and psychosocial effects of telerehabilitation-based motor imagery training in people with multiple sclerosis: A randomized controlled pilot trial	Kahraman T	J Telemed Telecare	2020-06-01	https://journals.sagepub.com/doi/10.1177/1357633X18822355	Prospective RCT	Secondary	78	MS (Age 18-65, EDSS 1.0-3.5)	study	n.a.	n.a.	serious limitations	low sample size with high likelihood of selection and indication bias, selective inclusion criteria (EDSS 0-3.5), lack of adjustment for confounders
210	Clinical outcome	Timed 25ft Walk Test (T25FW)	Physical, cognitive and psychosocial effects of telerehabilitation-based motor imagery training in people with multiple sclerosis: A randomized controlled pilot trial	Kahraman T	J Telemed Telecare	2020-06-01	https://journals.sagepub.com/doi/10.1177/1357633X18822355	Prospective RCT	Secondary	78	MS (Age 18-65, EDSS 1.0-3.5)	study	n.a.	n.a.	serious limitations	low sample size with high likelihood of selection and indication bias, selective inclusion criteria (EDSS 0-3.5), lack of adjustment for confounders
210	Clinical outcome	Timed Up and Go test (TUG)	Physical, cognitive and psychosocial effects of telerehabilitation-based motor imagery training in people with multiple sclerosis: A randomized controlled pilot trial	Kahraman T	J Telemed Telecare	2020-06-01	https://journals.sagepub.com/doi/10.1177/1357633X18822355	Prospective RCT	Secondary	78	MS (Age 18-65, EDSS 1.0-3.5)	study	n.a.	n.a.	serious limitations	low sample size with high likelihood of selection and indication bias, selective inclusion criteria (EDSS 0-3.5), lack of adjustment for confounders
211	Clinical outcome	EDSS	Long-term safety and effectiveness of natalizumab treatment in clinical practice: 10 years of real-world data from the Tysabri Observational Program (TOP)	Butzkueven H	J Neurol Neurosurg Psychiatry	2020-06-01	https://jnnp.bmj.com/content/91/6/660	Prospective observational	Secondary	6148	RRMS	routine practice	n.a.	increase ≥1.5 if previous EDSS = 0, increase ≥1 if previous EDSS = 1–5.5 and increase ≥0.5 if previous EDSS ≥6; confirmed over 6 months	serious limitations	selection and indication bias without adjustment, lack of adjustment for confounders
211	Clinical outcome	Relapses	Long-term safety and effectiveness of natalizumab treatment in clinical practice: 10 years of real-world data from the Tysabri Observational Program (TOP)	Butzkueven H	J Neurol Neurosurg Psychiatry	2020-06-01	https://jnnp.bmj.com/content/91/6/660	Prospective observational	Secondary	6148	RRMS	routine practice	1 relapse	n.a.	serious limitations	selection and indication bias without adjustment, lack of adjustment for confounders
212	Clinical outcome	EDSS	Real-World Results of Ocrelizumab Treatment for Primary Progressive Multiple Sclerosis	Daniels K	Mult Scler Int	2020-06-15	https://www.hindawi.com/journals/msi/2020/5463451/	Retrospective observational	Primary	21	PPMS	routine practice	n.a.	increase ≥0.5; without confirmation	very serious limitations	very low sample size with high likelihood of selection and indication bias, lack of adjustment for confounders
213	Clinical outcome	10m walk test (10MW)	Efficacy of an Internet-Based Program to Promote Physical Activity and Exercise after Inpatient Rehabilitation in Persons with Multiple Sclerosis: A Randomized, Single-Blind, Controlled Study	Flachenecker P	Int J Environ Res Public Health	2020-06-24	https://www.mdpi.com/1660-4601/17/12/4544	Prospective observational	Secondary	84	MS (Age ≥18, EDSS 0-6.0)	routine practice	n.a.	n.a.	very serious limitations	very low sample size with high likelihood of selection and indication bias, lack of adjustment for confounders
213	Clinical outcome	2min Walk Test (2MWT)	Efficacy of an Internet-Based Program to Promote Physical Activity and Exercise after Inpatient Rehabilitation in Persons with Multiple Sclerosis: A Randomized, Single-Blind, Controlled Study	Flachenecker P	Int J Environ Res Public Health	2020-06-24	https://www.mdpi.com/1660-4601/17/12/4544	Prospective observational	Secondary	84	MS (Age ≥18, EDSS 0-6.0)	routine practice	n.a.	n.a.	very serious limitations	very low sample size with high likelihood of selection and indication bias, lack of adjustment for confounders
213	Clinical outcome	Tinetti Score (balance)	Efficacy of an Internet-Based Program to Promote Physical Activity and Exercise after Inpatient Rehabilitation in Persons with Multiple Sclerosis: A Randomized, Single-Blind, Controlled Study	Flachenecker P	Int J Environ Res Public Health	2020-06-24	https://www.mdpi.com/1660-4601/17/12/4544	Prospective observational	Secondary	84	MS (Age ≥18, EDSS 0-6.0)	routine practice	n.a.	n.a.	very serious limitations	very low sample size with high likelihood of selection and indication bias, lack of adjustment for confounders
214	Clinical outcome	Brief Visuospatial Memory Test-Revised (BVMT-R, visual memory)	Computerized cognitive rehabilitation for treatment of cognitive impairment in multiple sclerosis: an explorative study	Vilou I	J Integr Neurosci	2020-06-30	https://www.imrpress.com/journal/JIN/19/2/10.31083/j.jin.2020.02.35	Prospective observational	n.a.	47	RRMS (cognitive impairment, ≥1.5 SD)	study	n.a.	Reliable change index ≥1.65	very serious limitations	very low sample size with high likelihood of selection and indication bias, lack of adjustment for confounders, multiple endpoints without hierarchy
214	Clinical outcome	California Verbal Learning Test-II (CVLT-II, verbal memory)	Computerized cognitive rehabilitation for treatment of cognitive impairment in multiple sclerosis: an explorative study	Vilou I	J Integr Neurosci	2020-06-30	https://www.imrpress.com/journal/JIN/19/2/10.31083/j.jin.2020.02.35	Prospective observational	n.a.	47	RRMS (cognitive impairment, ≥1.5 SD)	study	n.a.	Reliable change index ≥1.65	very serious limitations	very low sample size with high likelihood of selection and indication bias, lack of adjustment for confounders, multiple endpoints without hierarchy
214	Clinical outcome	Stroop Color-Word Test (executive function, attention)	Computerized cognitive rehabilitation for treatment of cognitive impairment in multiple sclerosis: an explorative study	Vilou I	J Integr Neurosci	2020-06-30	https://www.imrpress.com/journal/JIN/19/2/10.31083/j.jin.2020.02.35	Prospective observational	n.a.	47	RRMS (cognitive impairment, ≥1.5 SD)	study	n.a.	Reliable change index ≥1.65	very serious limitations	very low sample size with high likelihood of selection and indication bias, lack of adjustment for confounders, multiple endpoints without hierarchy
214	Clinical outcome	Symbol Digit Modalities Test (SDMT)	Computerized cognitive rehabilitation for treatment of cognitive impairment in multiple sclerosis: an explorative study	Vilou I	J Integr Neurosci	2020-06-30	https://www.imrpress.com/journal/JIN/19/2/10.31083/j.jin.2020.02.35	Prospective observational	n.a.	47	RRMS (cognitive impairment, ≥1.5 SD)	study	n.a.	Reliable change index ≥1.65	very serious limitations	very low sample size with high likelihood of selection and indication bias, lack of adjustment for confounders, multiple endpoints without hierarchy
214	Clinical outcome	Trail Making Test A (TMT-A, processing speed)	Computerized cognitive rehabilitation for treatment of cognitive impairment in multiple sclerosis: an explorative study	Vilou I	J Integr Neurosci	2020-06-30	https://www.imrpress.com/journal/JIN/19/2/10.31083/j.jin.2020.02.35	Prospective observational	n.a.	47	RRMS (cognitive impairment, ≥1.5 SD)	study	n.a.	Reliable change index ≥1.65	very serious limitations	very low sample size with high likelihood of selection and indication bias, lack of adjustment for confounders, multiple endpoints without hierarchy
214	Clinical outcome	Trail Making Test B (executive funtions)	Computerized cognitive rehabilitation for treatment of cognitive impairment in multiple sclerosis: an explorative study	Vilou I	J Integr Neurosci	2020-06-30	https://www.imrpress.com/journal/JIN/19/2/10.31083/j.jin.2020.02.35	Prospective observational	n.a.	47	RRMS (cognitive impairment, ≥1.5 SD)	study	n.a.	Reliable change index ≥1.65	very serious limitations	very low sample size with high likelihood of selection and indication bias, lack of adjustment for confounders, multiple endpoints without hierarchy
215	Clinical outcome	EDSS	Predictors of treatment outcome in patients with paediatric onset multiple sclerosis	Iskov Kopp T	Mult Scler J	2020-07-01	https://journals.sagepub.com/doi/10.1177/1352458519846100	Retrospective observational	n.a.	137	POMS	routine practice	n.a.	increase ≥1.5 if previous EDSS = 0, increase ≥1 if previous EDSS = 1–5.5 and increase ≥0.5 if previous EDSS ≥6; confirmed over 6 months	serious limitations	low sample size with high likelihood of selection bias
215	Clinical outcome	Relapses	Predictors of treatment outcome in patients with paediatric onset multiple sclerosis	Iskov Kopp T	Mult Scler J	2020-07-01	https://journals.sagepub.com/doi/10.1177/1352458519846100	Retrospective observational	n.a.	137	POMS	routine practice	1 relapse	n.a.	serious limitations	low sample size with high likelihood of selection bias
216	Clinical outcome	Symbol Digit Modalities Test (SDMT)	Cognitive processing speed in multiple sclerosis clinical practice: association with patient-reported outcomes, employment and magnetic resonance imaging metrics	Macaron G	Eur J Neurol	2020-07-01	https://onlinelibrary.wiley.com/doi/10.1111/ene.14239	Cross-sectional observational	n.a.	721	MS	study	n.a.	n.a.	serious limitations	selection bias, lack of adjustment for confounders
217	Clinical outcome	EDSS	Induction Versus Escalation in Multiple Sclerosis: A 10-Year Real World Study	Prosperini L	Neurotherapeutics	2020-07-01	https://link.springer.com/article/10.1007/s13311-020-00847-0	Retrospective observational	n.a.	150	RRMS (Age 18-55, EDSS 0-4.0)	routine practice	n.a.	n.a.	serious limitations	selection and indication bias (mitigated by propensity scoring), recall bias
218	Clinical outcome	EDSS	Oral therapies for treatment of relapsing-remitting multiple sclerosis in Austria: a 2-year comparison using an inverse probability weighting method	Guger M	J Neurol	2020-07-01	https://link.springer.com/article/10.1007/s00415-020-09811-6	Retrospective observational	Secondary	629	RRMS	routine practice	n.a.	increase ≥1 if previous EDSS <6.0 and increase ≥0.5 if previous EDSS ≥6; confirmed over 3/6 months	no serious limitations	selection and indication bias (mitigated by propensity scoring and large sample size)
218	Clinical outcome	Relapses	Oral therapies for treatment of relapsing-remitting multiple sclerosis in Austria: a 2-year comparison using an inverse probability weighting method	Guger M	J Neurol	2020-07-01	https://link.springer.com/article/10.1007/s00415-020-09811-6	Retrospective observational	Primary	629	RRMS	routine practice	1 relapse	n.a.	no serious limitations	selection and indication bias (mitigated by propensity scoring and large sample size)
219	Clinical outcome	EDSS	Real-World Effectiveness of Initial Disease-Modifying Therapies in Pediatric Multiple Sclerosis	Krysko K	Ann Neurol	2020-07-01	https://onlinelibrary.wiley.com/doi/10.1002/ana.25737	Retrospective observational	Tertiary	741	POMS	routine practice	n.a.	increase ≥1; without confirmation	no serious limitations	selection and indication bias (mitigated by propensity scoring and large sample size)
219	Clinical outcome	Relapses	Real-World Effectiveness of Initial Disease-Modifying Therapies in Pediatric Multiple Sclerosis	Krysko K	Ann Neurol	2020-07-01	https://onlinelibrary.wiley.com/doi/10.1002/ana.25737	Retrospective observational	Primary	741	POMS	routine practice	1 relapse	n.a.	no serious limitations	selection and indication bias (mitigated by propensity scoring and large sample size)
220	Clinical outcome	EDSS	Ocrelizumab initiation in patients with MS: A multicenter observational study	Ellwardt E	Neurol Neuroimmunolog Neuroinflamm	2020-04-09	https://nn.neurology.org/content/7/4/e719	Retrospective observational	n.a.	210	MS	routine practice	n.a.	increase ≥1 if previous EDSS <5.5 and increase ≥0.5 if previous EDSS ≥5.5; confirmed over 3 months	serious limitations	selection and indication bias without adjustment, recall bias, lack of adjustment for confounders
220	Clinical outcome	Relapses	Ocrelizumab initiation in patients with MS: A multicenter observational study	Ellwardt E	Neurol Neuroimmunolog Neuroinflamm	2020-04-09	https://nn.neurology.org/content/7/4/e719	Retrospective observational	n.a.	210	MS	routine practice	1 relapse	n.a.	serious limitations	selection and indication bias without adjustment, recall bias, lack of adjustment for confounders
222	Clinical outcome	6min Walk Test (6MWT)	Feasibility study of a 10-week community-based program using the WalkWithMe application on physical activity, walking, fatigue and cognition in persons with Multiple Sclerosis	Van Geel F	Mult Scler Relat Disord	2020-07-01	https://www.sciencedirect.com/science/article/pii/S2211034820301437?via%3Dihub	Prospective observational	Primary	12	MS (Age 18-70, EDSS 0-6.0)	study	n.a.	n.a.	very serious limitations	very low sample size with high likelihood of selection and indication bias, lack of adjustment for confounders
222	Clinical outcome	Nine Hole Peg Test (9HPT)	Feasibility study of a 10-week community-based program using the WalkWithMe application on physical activity, walking, fatigue and cognition in persons with Multiple Sclerosis	Van Geel F	Mult Scler Relat Disord	2020-07-01	https://www.sciencedirect.com/science/article/pii/S2211034820301437?via%3Dihub	Prospective observational	Secondary	12	MS (Age 18-70, EDSS 0-6.0)	study	n.a.	n.a.	very serious limitations	very low sample size with high likelihood of selection and indication bias, lack of adjustment for confounders
222	Clinical outcome	PASAT	Feasibility study of a 10-week community-based program using the WalkWithMe application on physical activity, walking, fatigue and cognition in persons with Multiple Sclerosis	Van Geel F	Mult Scler Relat Disord	2020-07-01	https://www.sciencedirect.com/science/article/pii/S2211034820301437?via%3Dihub	Prospective observational	Secondary	12	MS (Age 18-70, EDSS 0-6.0)	study	n.a.	n.a.	very serious limitations	very low sample size with high likelihood of selection and indication bias, lack of adjustment for confounders
222	Clinical outcome	Sit-to-Stand Test (STS)	Feasibility study of a 10-week community-based program using the WalkWithMe application on physical activity, walking, fatigue and cognition in persons with Multiple Sclerosis	Van Geel F	Mult Scler Relat Disord	2020-07-01	https://www.sciencedirect.com/science/article/pii/S2211034820301437?via%3Dihub	Prospective observational	Secondary	12	MS (Age 18-70, EDSS 0-6.0)	study	n.a.	increase/decrease ≥1.54sec	very serious limitations	very low sample size with high likelihood of selection and indication bias, lack of adjustment for confounders
222	Clinical outcome	Symbol Digit Modalities Test (SDMT)	Feasibility study of a 10-week community-based program using the WalkWithMe application on physical activity, walking, fatigue and cognition in persons with Multiple Sclerosis	Van Geel F	Mult Scler Relat Disord	2020-07-01	https://www.sciencedirect.com/science/article/pii/S2211034820301437?via%3Dihub	Prospective observational	Secondary	12	MS (Age 18-70, EDSS 0-6.0)	study	n.a.	n.a.	very serious limitations	very low sample size with high likelihood of selection and indication bias, lack of adjustment for confounders
222	Clinical outcome	Timed 25ft Walk Test (T25FW)	Feasibility study of a 10-week community-based program using the WalkWithMe application on physical activity, walking, fatigue and cognition in persons with Multiple Sclerosis	Van Geel F	Mult Scler Relat Disord	2020-07-01	https://www.sciencedirect.com/science/article/pii/S2211034820301437?via%3Dihub	Prospective observational	Secondary	12	MS (Age 18-70, EDSS 0-6.0)	study	n.a.	n.a.	very serious limitations	very low sample size with high likelihood of selection and indication bias, lack of adjustment for confounders
223	Clinical outcome	Relapses	Treatment Patterns Among Patients with Multiple Sclerosis Initiating Second-Line Disease-Modifying Therapy	Bowen J	Ther Adv	2020-07-01	https://link.springer.com/article/10.1007/s12325-020-01367-1	Retrospective observational	n.a.	4121	MS	study	1 relapse	n.a.	serious limitations	severe recall and ascertainment bias
224	Clinical outcome	Relapses	Effectiveness and Adverse Events of Use of Natalizumab in a Brazilian Cohort of Patients With Multiple Sclerosis	Deslandes M Q	Clin Ther	2020-07-01	https://www.sciencedirect.com/science/article/pii/S0149291820302411?via%3Dihub	Prospective observational	Primary	51	RRMS	routine practice	1 relapse	n.a.	very serious limitations	very low sample size with high likelihood of selection and indication bias, lack of adjustment for confounders
225	Clinical outcome	Box and Block test (BBT)	Effects of virtual reality associated with serious games for upper limb rehabilitation inpatients with multiple sclerosis: randomized controlled trial	Cuesta-Gomez A	J Neuroeng Rehabil	2020-07-13	https://jneuroengrehab.biomedcentral.com/articles/10.1186/s12984-020-00718-x	Prospective open label RCT	n.a.	30	MS (EDSS 3.5-7.5)	study	n.a.	n.a.	very serious limitations	very low sample size with high likelihood of selection bias, indication bias, highly selective inclusion criteria (EDSS 3.5-7.5), lack of adjustment for confounders
225	Clinical outcome	Nine Hole Peg Test (9HPT)	Effects of virtual reality associated with serious games for upper limb rehabilitation inpatients with multiple sclerosis: randomized controlled trial	Cuesta-Gomez A	J Neuroeng Rehabil	2020-07-13	https://jneuroengrehab.biomedcentral.com/articles/10.1186/s12984-020-00718-x	Prospective open label RCT	n.a.	30	MS (EDSS 3.5-7.5)	study	n.a.	n.a.	very serious limitations	very low sample size with high likelihood of selection bias, indication bias, highly selective inclusion criteria (EDSS 3.5-7.5), lack of adjustment for confounders
225	Clinical outcome	Purdue Pegboard Test (dexterity, coordination)	Effects of virtual reality associated with serious games for upper limb rehabilitation inpatients with multiple sclerosis: randomized controlled trial	Cuesta-Gomez A	J Neuroeng Rehabil	2020-07-13	https://jneuroengrehab.biomedcentral.com/articles/10.1186/s12984-020-00718-x	Prospective open label RCT	n.a.	30	MS (EDSS 3.5-7.5)	study	n.a.	n.a.	very serious limitations	very low sample size with high likelihood of selection bias, indication bias, highly selective inclusion criteria (EDSS 3.5-7.5), lack of adjustment for confounders
226	Clinical outcome	EDSS	Double-blind, randomized controlled trial of therapeutic plasma exchanges vs sham exchanges in moderate-to-severe relapses of multiple sclerosis	Brochet B	J Clin Apher	2020-08-01	https://onlinelibrary.wiley.com/doi/10.1002/jca.21788	Prospective RCT	Primary	31	MS (Age 18-65, EDSS 1.0-6.0)	study	n.a.	n.a.	very serious limitations	very low sample size with high likelihood of selection bias, indication bias
227	Clinical outcome	10m walk test (10MW)	Nabiximols plus robotic assisted gait training in improving motor performances in people with Multiple Sclerosis	Calabro R	Mult Scler Relat Disord	2020-08-01	https://www.sciencedirect.com/science/article/pii/S2211034820302534?via%3Dihub	Prospective open label RCT	Primary	40	RMS (EDSS 3.5-7.0 with spasticity)	study	n.a.	n.a.	very serious limitations	very low sample size with high likelihood of selection bias, indication bias, highly selective inclusion criteria (EDSS 3.5-7.0), lack of adjustment for confounders
230	Clinical outcome	EDSS	Pregnancy Outcomes in Patients With Multiple Sclerosis Exposed to Natalizumab-A Retrospective Analysis From the Austrian Multiple Sclerosis Treatment Registry	Guger M	Front Neurol	2020-08-04	https://www.frontiersin.org/articles/10.3389/fneur.2020.00676/full	Retrospective observational	n.a.	11	MS (women with pregnancy)	routine practice	n.a.	increase ≥1 if previous EDSS <6.0 and increase ≥0.5 if previous EDSS ≥6; confirmed over 6 months	very serious limitations	very low sample size with high likelihood of selection and indication bias, lack of adjustment for confounders
230	Clinical outcome	Relapses	Pregnancy Outcomes in Patients With Multiple Sclerosis Exposed to Natalizumab-A Retrospective Analysis From the Austrian Multiple Sclerosis Treatment Registry	Guger M	Front Neurol	2020-08-04	https://www.frontiersin.org/articles/10.3389/fneur.2020.00676/full	Retrospective observational	n.a.	11	MS (women with pregnancy)	routine practice	n.a.	n.a.	very serious limitations	very low sample size with high likelihood of selection and indication bias, lack of adjustment for confounders
231	Clinical outcome	Accelerometry	Smartphone Accelerometry: A Smart and Reliable Measurement of Real-Life Physical Activity in Multiple Sclerosis and Healthy Individuals	Zhai Y	Front Neurol	2020-08-14	https://www.frontiersin.org/articles/10.3389/fneur.2020.00688/full	Cross-sectional observational	n.a.	67	MS (Age 18-65, EDSS 1.0-6.0)	study	n.a.	n.a.	very serious limitations	very low sample size with high likelihood of selection and indication bias, lack of adjustment for confounders
232	Clinical outcome	EDSS	Initial high-efficacy disease-modifying therapy in multiple sclerosis: A nationwide cohort study	Due Buron M	Neurology	2020-08-25	https://n.neurology.org/content/95/8/e1041	Retrospective observational	Primary	388	RRMS (Age ≥18, EDSS 0-5.0)	routine practice	n.a.	increase ≥1.5 if baseline EDSS = 0, increase ≥1 if baseline EDSS ≥1; confirmed over 6 months	no serious limitations	selection and indication bias (mitigated by multivariate analyses), recall bias
232	Clinical outcome	Relapses	Initial high-efficacy disease-modifying therapy in multiple sclerosis: A nationwide cohort study	Due Buron M	Neurology	2020-08-25	https://n.neurology.org/content/95/8/e1041	Retrospective observational	Secondary	388	RRMS (Age ≥18, EDSS 0-5.0)	routine practice	1 relapse	n.a.	no serious limitations	selection and indication bias (mitigated by multivariate analyses), recall bias
233	Clinical outcome	EDSS	A randomized, placebo-controlled, phase 2 trial of laquinimod in primary progressive multiple sclerosis	Giovannoni G	Neurology	2020-08-25	https://n.neurology.org/content/95/8/e1027	Prospective RCT	Secondary	374	PPMS (Age 25-55, EDSS 3.0-6.5)	study	n.a.	increase ≥1 if previous EDSS <5.5 and increase ≥0.5 if previous EDSS ≥5.5; confirmed over 3 months	no serious limitations	n.a.
233	Clinical outcome	Timed 25ft Walk Test (T25FW)	A randomized, placebo-controlled, phase 2 trial of laquinimod in primary progressive multiple sclerosis	Giovannoni G	Neurology	2020-08-25	https://n.neurology.org/content/95/8/e1027	Prospective RCT	Secondary	374	PPMS (Age 25-55, EDSS 3.0-6.5)	study	n.a.	increase ≥20%; confirmed over 3 months	no serious limitations	n.a.
234	Clinical outcome	6min Walk Test (6MWT)	Functional recovery in multiple sclerosis patients undergoing rehabilitation programs is associated with plasma levels of hemostasis inhibitors	Ziliotto N	Mult Scler Relat Disord	2020-09-01	https://www.sciencedirect.com/science/article/pii/S2211034820303953?via%3Dihub	Prospective open label RCT	Secondary	61	PMS (PPMS/SPMS, Age 18-65, EDSS 6.0-7.0)	study	n.a.	n.a.	very serious limitations	very low sample size with high likelihood of selection bias, indication bias, highly selective inclusion criteria (EDSS 6.0-7.0)
234	Clinical outcome	Berg Balance Scale (BBS)	Functional recovery in multiple sclerosis patients undergoing rehabilitation programs is associated with plasma levels of hemostasis inhibitors	Ziliotto N	Mult Scler Relat Disord	2020-09-01	https://www.sciencedirect.com/science/article/pii/S2211034820303953?via%3Dihub	Prospective open label RCT	Secondary	61	PMS (PPMS/SPMS, Age 18-65, EDSS 6.0-7.0)	study	n.a.	n.a.	very serious limitations	very low sample size with high likelihood of selection bias, indication bias, highly selective inclusion criteria (EDSS 6.0-7.0)
234	Clinical outcome	Timed 25ft Walk Test (T25FW)	Functional recovery in multiple sclerosis patients undergoing rehabilitation programs is associated with plasma levels of hemostasis inhibitors	Ziliotto N	Mult Scler Relat Disord	2020-09-01	https://www.sciencedirect.com/science/article/pii/S2211034820303953?via%3Dihub	Prospective open label RCT	Primary	61	PMS (PPMS/SPMS, Age 18-65, EDSS 6.0-7.0)	study	n.a.	n.a.	very serious limitations	very low sample size with high likelihood of selection bias, indication bias, highly selective inclusion criteria (EDSS 6.0-7.0)
235	Clinical outcome	EDSS	Efficacy and Safety of Alemtuzumab Through 9 Years of Follow-up in Patients with Highly Active Disease: Post Hoc Analysis of CARE-MS I and II Patients in the TOPAZ Extension Study	Ziemssen T	CNS Drugs	2020-09-01	https://link.springer.com/article/10.1007/s40263-020-00749-x	Prospective observational	n.a.	152	RRMS	study	n.a.	increase ≥1.5 if baseline EDSS = 0, increase ≥1 if baseline EDSS ≥1; confirmed over 6 months	serious limitations	low sample size with high drop-out rate, high probability of selection bias
235	Clinical outcome	Relapses	Efficacy and Safety of Alemtuzumab Through 9 Years of Follow-up in Patients with Highly Active Disease: Post Hoc Analysis of CARE-MS I and II Patients in the TOPAZ Extension Study	Ziemssen T	CNS Drugs	2020-09-01	https://link.springer.com/article/10.1007/s40263-020-00749-x	Prospective observational	n.a.	152	RRMS	study	1 relapse	n.a.	serious limitations	low sample size with high drop-out rate, high probability of selection bias
236	Clinical outcome	Relapses	Rituximab versus natalizumab, fingolimod, and dimethyl fumarate in multiple sclerosis treatment	Vollmer B	Ann Clin Transl Neurol	2020-09-01	https://onlinelibrary.wiley.com/doi/10.1002/acn3.51111	Retrospective observational	Secondary	1246	MS	routine practice	1 relapse	n.a.	no serious limitations	selection and indication bias (mitigated by propensity scoring and large sample size), recall bias
237	Clinical outcome	EDSS	Delay from treatment start to full effect of immunotherapies for multiple sclerosis	Roos I	Brain	2020-09-01	https://academic.oup.com/brain/article/143/9/2742/5908734?login=true	Retrospective observational	n.a.	3581	MS	routine practice	n.a.	increase ≥1.5 if previous EDSS = 0, increase ≥1 if previous EDSS = 1–5.5 and increase ≥0.5 if previous EDSS ≥6; confirmed over 6 months	no serious limitations	n.a.
237	Clinical outcome	Relapses	Delay from treatment start to full effect of immunotherapies for multiple sclerosis	Roos I	Brain	2020-09-01	https://academic.oup.com/brain/article/143/9/2742/5908734?login=true	Retrospective observational	n.a.	9157	MS	routine practice	1 relapse	n.a.	no serious limitations	n.a.
238	Clinical outcome	Timed 25ft Walk Test (T25FW)	Adherence to Physiotherapy-Guided Web-Based Exercise for Persons with Moderate-to-Severe Multiple Sclerosis: A Randomized Controlled Pilot Study	Donkers S	Int J MS Care	2020-09-01	https://meridian.allenpress.com/ijmsc/article/22/5/208/436110/Adherence-to-Physiotherapy-Guided-Web-Based	Prospective open label RCT	Secondary	48	MS (Age ≥18)	study	n.a.	n.a.	very serious limitations	very low sample size with high likelihood of selection and indication bias, lack of adjustment for confounders
238	Clinical outcome	Timed Up and Go test (TUG)	Adherence to Physiotherapy-Guided Web-Based Exercise for Persons with Moderate-to-Severe Multiple Sclerosis: A Randomized Controlled Pilot Study	Donkers S	Int J MS Care	2020-09-01	https://meridian.allenpress.com/ijmsc/article/22/5/208/436110/Adherence-to-Physiotherapy-Guided-Web-Based	Prospective open label RCT	Secondary	48	MS (Age ≥18)	study	n.a.	n.a.	very serious limitations	very low sample size with high likelihood of selection and indication bias, lack of adjustment for confounders
239	Clinical outcome	6min Walk Test (6MWT)	Fampridine-induced changes in walking kinetics are associated with clinical improvements in patients with multiple sclerosis	Weller D	J Neurol Sci	2020-09-15	https://www.sciencedirect.com/science/article/pii/S0022510X20303154?via%3Dihub	Prospective RCT	Primary	61	MS (EDSS 2.0-6.0)	study	n.a.	n.a.	very serious limitations	very low sample size with high likelihood of selection and indication bias
239	Clinical outcome	Timed 25ft Walk Test (T25FW)	Fampridine-induced changes in walking kinetics are associated with clinical improvements in patients with multiple sclerosis	Weller D	J Neurol Sci	2020-09-15	https://www.sciencedirect.com/science/article/pii/S0022510X20303154?via%3Dihub	Prospective RCT	Primary	61	MS (EDSS 2.0-6.0)	study	n.a.	n.a.	very serious limitations	very low sample size with high likelihood of selection and indication bias
240	Clinical outcome	EDSS	Five years of ocrelizumab in relapsing multiple sclerosis: OPERA studies open-label extension	Hauser S L	Neurology	2020-09-29	https://n.neurology.org/content/95/13/e1854	Prospective RCT	Secondary	623	RRMS (Age 18-55, EDSS 0-5.5)	study	n.a.	increase ≥1 if previous EDSS <6.0 and increase ≥0.5 if previous EDSS ≥6; without confirmation	serious limitations	selection bias, significant loss of follow-up
240	Clinical outcome	Relapses	Five years of ocrelizumab in relapsing multiple sclerosis: OPERA studies open-label extension	Hauser S L	Neurology	2020-09-29	https://n.neurology.org/content/95/13/e1854	Prospective RCT	Primary	623	RRMS (Age 18-55, EDSS 0-5.5)	study	1 relapse	n.a.	serious limitations	selection bias, significant loss of follow-up
242	Clinical outcome	EDSS	Clinical outcome measures in SPMS trials: An analysis of the IMPACT and ASCEND original trial data sets	Koch M	Mult Scler J	2020-10-01	https://journals.sagepub.com/doi/10.1177/1352458519876701	Pooled prospective data	n.a.	661	SPMS (Age 18-60, EDSS 3.0-6.5)	study	n.a.	increase ≥1 if previous EDSS <6.0 and increase ≥0.5 if previous EDSS ≥6; confirmed over 3 months	no serious limitations	n.a.
242	Clinical outcome	Nine Hole Peg Test (9HPT)	Clinical outcome measures in SPMS trials: An analysis of the IMPACT and ASCEND original trial data sets	Koch M	Mult Scler J	2020-10-01	https://journals.sagepub.com/doi/10.1177/1352458519876701	Pooled prospective data	n.a.	661	SPMS (Age 18-60, EDSS 3.0-6.5)	study	n.a.	increase ≥20%; without confirmation	no serious limitations	n.a.
242	Clinical outcome	Timed 25ft Walk Test (T25FW)	Clinical outcome measures in SPMS trials: An analysis of the IMPACT and ASCEND original trial data sets	Koch M	Mult Scler J	2020-10-01	https://journals.sagepub.com/doi/10.1177/1352458519876701	Pooled prospective data	n.a.	661	SPMS (Age 18-60, EDSS 3.0-6.5)	study	n.a.	increase ≥20%; without confirmation	no serious limitations	n.a.
243	Clinical outcome	EDSS	Treatment of multiple sclerosis with rituximab: A multicentric Italian-Swiss experience	Zecca C	Mult Scler J	2020-10-01	https://journals.sagepub.com/doi/10.1177/1352458519872889	Retrospective observational	n.a.	355	MS	routine practice	n.a.	increase ≥1.5 if previous EDSS = 0, increase ≥1 if previous EDSS = 1–5.0 and increase ≥0.5 if previous EDSS ≥5.5; confirmed over 6 months	serious limitations	selection and indication bias (mitigated by multivariate analyses), recall bias
243	Clinical outcome	Relapses	Treatment of multiple sclerosis with rituximab: A multicentric Italian-Swiss experience	Zecca C	Mult Scler J	2020-10-01	https://journals.sagepub.com/doi/10.1177/1352458519872889	Retrospective observational	n.a.	355	MS	routine practice	1 relapse	n.a.	serious limitations	selection and indication bias (mitigated by multivariate analyses), recall bias
244	Clinical outcome	EDSS	Aggressive multiple sclerosis: a single-centre, real-world treatment experience with autologous haematopoietic stem cell transplantation and alemtuzumab	Boffa G	Eur J Neurol	2020-10-01	https://pubmed.ncbi.nlm.nih.gov/32418281/	Retrospective observational	Primary	85	RRMS (EDSS ≥4.0)	routine practice	n.a.	increase ≥1 if previous EDSS <5.5 and increase ≥0.5 if previous EDSS ≥5.5; confirmed over 6 months	serious limitations	low sample size, selection and indication bias (mitigated by multivariate analyses), recall bias
244	Clinical outcome	Relapses	Aggressive multiple sclerosis: a single-centre, real-world treatment experience with autologous haematopoietic stem cell transplantation and alemtuzumab	Boffa G	Eur J Neurol	2020-10-01	https://pubmed.ncbi.nlm.nih.gov/32418281/	Retrospective observational	Primary	85	RRMS (EDSS ≥4.0)	routine practice	1 relapse	n.a.	serious limitations	low sample size, selection and indication bias (mitigated by multivariate analyses), recall bias
245	Clinical outcome	6min Walk Test (6MWT)	Effectiveness of blood flow-restricted slow walking on mobility in severe multiple sclerosis: A pilot randomized trial	Lamberti N	Scand J Med Sci Sports	2020-10-01	https://onlinelibrary.wiley.com/doi/10.1111/sms.13764	Prospective RCT	Secondary	24	PMS (PPMS/SPMS, Age 18-70, EDSS 5.5-6.5)	study	n.a.	n.a.	very serious limitations	very low sample size with high likelihood of selection bias, indication bias, highly selective inclusion criteria (EDSS 5.5-6.5)
245	Clinical outcome	Berg Balance Scale (BBS)	Effectiveness of blood flow-restricted slow walking on mobility in severe multiple sclerosis: A pilot randomized trial	Lamberti N	Scand J Med Sci Sports	2020-10-01	https://onlinelibrary.wiley.com/doi/10.1111/sms.13764	Prospective RCT	Secondary	24	PMS (PPMS/SPMS, Age 18-70, EDSS 5.5-6.5)	study	n.a.	n.a.	very serious limitations	very low sample size with high likelihood of selection bias, indication bias, highly selective inclusion criteria (EDSS 5.5-6.5)
245	Clinical outcome	Sit-to-Stand Test (STS)	Effectiveness of blood flow-restricted slow walking on mobility in severe multiple sclerosis: A pilot randomized trial	Lamberti N	Scand J Med Sci Sports	2020-10-01	https://onlinelibrary.wiley.com/doi/10.1111/sms.13764	Prospective RCT	Secondary	24	PMS (PPMS/SPMS, Age 18-70, EDSS 5.5-6.5)	study	n.a.	n.a.	very serious limitations	very low sample size with high likelihood of selection bias, indication bias, highly selective inclusion criteria (EDSS 5.5-6.5)
245	Clinical outcome	Timed 25ft Walk Test (T25FW)	Effectiveness of blood flow-restricted slow walking on mobility in severe multiple sclerosis: A pilot randomized trial	Lamberti N	Scand J Med Sci Sports	2020-10-01	https://onlinelibrary.wiley.com/doi/10.1111/sms.13764	Prospective RCT	Primary	24	PMS (PPMS/SPMS, Age 18-70, EDSS 5.5-6.5)	study	n.a.	increase ≥20%; without confirmation	very serious limitations	very low sample size with high likelihood of selection bias, indication bias, highly selective inclusion criteria (EDSS 5.5-6.5)
248	Clinical outcome	Relapses	Switching to fingolimod in PREFERMS: Effect of treatment history and naïvety on clinical, MRI and treatment satisfaction outcomes	Hunter S	Mult Scler Relat Disord	2020-10-01	https://www.sciencedirect.com/science/article/pii/S2211034820304211?via%3Dihub	Prospective open label RCT	Exploratory	875	RRMS (Age 18-65, EDSS 0-6.0)	study	1 relapse	n.a.	serious limitations	selection and indication bias without adjustment, recall bias, lack of adjustment for confounders
248	Clinical outcome	Symbol Digit Modalities Test (SDMT)	Switching to fingolimod in PREFERMS: Effect of treatment history and naïvety on clinical, MRI and treatment satisfaction outcomes	Hunter S	Mult Scler Relat Disord	2020-10-01	https://www.sciencedirect.com/science/article/pii/S2211034820304211?via%3Dihub	Prospective open label RCT	Secondary	875	RRMS (Age 18-65, EDSS 0-6.0)	study	n.a.	n.a.	serious limitations	selection and indication bias without adjustment, recall bias, lack of adjustment for confounders
249	Clinical outcome	EDSS	Efficacy outcomes reported in trials of multiple sclerosis: A systematic scoping review	Laise Oliveira M	Mult Scler Relat Disord	2020-10-01	https://www.sciencedirect.com/science/article/pii/S2211034820305101?via%3Dihub	Systematic review	n.a.	n.a.	n.a.	n.a.	n.a.	n.a.	serious limitations	10 different definitions
249	Clinical outcome	Relapses	Efficacy outcomes reported in trials of multiple sclerosis: A systematic scoping review	Laise Oliveira M	Mult Scler Relat Disord	2020-10-01	https://www.sciencedirect.com/science/article/pii/S2211034820305101?via%3Dihub	Systematic review	n.a.	n.a.	n.a.	n.a.	n.a.	n.a.	serious limitations	36 different definitions in 179 articles
250	Clinical outcome	2min Walk Test (2MWT)	Acceptability and outcomes of an individualized exergaming telePT program for veterans with multiple sclerosis: a pilot study	Chanpimol D	Arch Physther	2020-10-01	https://archivesphysiotherapy.biomedcentral.com/articles/10.1186/s40945-020-00089-5	Prospective observational	n.a.	10	MS (EDSS 3.0-6.5)	study	decrease ≥19.2m	n.a.	very serious limitations	very low sample size with high likelihood of selection and indication bias, lack of adjustment for confounders
250	Clinical outcome	Timed 25ft Walk Test (T25FW)	Acceptability and outcomes of an individualized exergaming telePT program for veterans with multiple sclerosis: a pilot study	Chanpimol D	Arch Physther	2020-10-01	https://archivesphysiotherapy.biomedcentral.com/articles/10.1186/s40945-020-00089-5	Prospective observational	n.a.	10	MS (EDSS 3.0-6.5)	study	n.a.	n.a.	very serious limitations	very low sample size with high likelihood of selection and indication bias, lack of adjustment for confounders
252	Clinical outcome	Nine Hole Peg Test (9HPT)	Effect of tobacco use on disease activity and DMT discontinuation in multiple sclerosis patients treated with dimethyl fumarate or fingolimod	Hersh C	Mult Scler J Exp Transl Clin	2020-10-13	https://journals.sagepub.com/doi/10.1177/2055217320959815	Retrospective observational	n.a.	659	RRMS	routine practice	n.a.	increase ≥20%; without confirmation	no serious limitations	selection and indication bias (mitigated by propensity scoring and large sample size), recall bias
252	Clinical outcome	Relapses	Effect of tobacco use on disease activity and DMT discontinuation in multiple sclerosis patients treated with dimethyl fumarate or fingolimod	Hersh C	Mult Scler J Exp Transl Clin	2020-10-13	https://journals.sagepub.com/doi/10.1177/2055217320959815	Retrospective observational	n.a.	659	RRMS	routine practice	1 relapse	n.a.	no serious limitations	selection and indication bias (mitigated by propensity scoring and large sample size), recall bias
252	Clinical outcome	Timed 25ft Walk Test (T25FW)	Effect of tobacco use on disease activity and DMT discontinuation in multiple sclerosis patients treated with dimethyl fumarate or fingolimod	Hersh C	Mult Scler J Exp Transl Clin	2020-10-13	https://journals.sagepub.com/doi/10.1177/2055217320959815	Retrospective observational	n.a.	659	RRMS	routine practice	n.a.	increase ≥20%; without confirmation	no serious limitations	selection and indication bias (mitigated by propensity scoring and large sample size), recall bias
253	Clinical outcome	EDSS	Long-term worsening of different body functions in persons with progressive multiple sclerosis	Kaufmann M	Mult Scler J Exp Transl Clin	2020-10-13	https://journals.sagepub.com/doi/10.1177/2055217320964514	Prospective observational	n.a.	286	MS (EDSS ≥5.5)	routine practice	n.a.	increase ≥1 if previous EDSS <6.0 and increase ≥0.5 if previous EDSS ≥6; confirmed over 6 months	serious limitations	selection and indication bias, selective inclusion criteria (EDSS ≥5.5)
253	Clinical outcome	Nine Hole Peg Test (9HPT)	Long-term worsening of different body functions in persons with progressive multiple sclerosis	Kaufmann M	Mult Scler J Exp Transl Clin	2020-10-13	https://journals.sagepub.com/doi/10.1177/2055217320964514	Prospective observational	n.a.	286	MS (EDSS ≥5.5)	routine practice	n.a.	increase ≥1 SD; without confirmation	serious limitations	selection and indication bias, selective inclusion criteria (EDSS ≥5.5)
253	Clinical outcome	Rivermead Mobility Index (RMI)	Long-term worsening of different body functions in persons with progressive multiple sclerosis	Kaufmann M	Mult Scler J Exp Transl Clin	2020-10-13	https://journals.sagepub.com/doi/10.1177/2055217320964514	Prospective observational	n.a.	286	MS (EDSS ≥5.5)	routine practice	n.a.	increase ≥20%	serious limitations	selection and indication bias, selective inclusion criteria (EDSS ≥5.5)
254	Clinical outcome	EDSS	Serum neurofilament-light concentration and real-world outcome in MS	Anderson V	J Neurol Sci	2020-10-15	https://doi.org/10.1016/j.jns.2020.117079	Prospective observational	n.a.	164	MS	routine practice	n.a.	increase ≥1.5 if previous EDSS = 0, increase ≥1 if previous EDSS = 1–5.0 and increase ≥0.5 if previous EDSS ≥5.5; confirmed over 6 months	serious limitations	low sample size with high likelihood of selection and indication bias, lack of adjustment for confounders
254	Clinical outcome	Relapses	Serum neurofilament-light concentration and real-world outcome in MS	Anderson V	J Neurol Sci	2020-10-15	https://doi.org/10.1016/j.jns.2020.117079	Prospective observational	n.a.	164	MS	routine practice	1 relapse	n.a.	serious limitations	low sample size with high likelihood of selection and indication bias, lack of adjustment for confounders
255	Clinical outcome	Relapses	Natalizumab versus fingolimod for patients with active relapsing-remitting multiple sclerosis: results from REVEAL, a prospective, randomised head-to-head study	Butzkueven H	BMJ Open	2020-10-20	https://bmjopen.bmj.com/content/10/10/e038861	Prospective RCT	n.a.	108	RRMS (Age 18-60, EDSS 0-5.5)	study	1 relapse	n.a.	very serious limitations	low sample size, early termination of study, change of primary outcome measure during study
256	Clinical outcome	Nine Hole Peg Test (9HPT)	Efficacy of levetiracetam on upper limb movement in multiple sclerosis patients with cerebellar signs: a multicenter double-blind, placebo-controlled, crossover study	Solaro C	Eur J Neurol	2020-11-01	https://onlinelibrary.wiley.com/doi/10.1111/ene.14403	Prospective RCT	Primary	48	MS (Age ≥18, EDSS 0-6.5, upper extremity ataxia)	study	n.a.	increase ≥20% in worse hand; without confirmation	serious limitations	low sample size with high likelihood of selection bias
257	Clinical outcome	EDSS	Association of Sustained Immunotherapy With Disability Outcomes in Patients With Active Secondary Progressive Multiple Sclerosis	Lizak N	JAMA Neurol	2020-11-01	https://jamanetwork.com/journals/jamaneurology/fullarticle/2768700	Retrospective observational	n.a.	1621	SPMS	routine practice	n.a.	n.a.	serious limitations	selection and indication bias (mitigated by propensity scoring and large sample size), recall bias, multiple centers with varying degree of specialization
258	Clinical outcome	EDSS	Cladribine vs other drugs in MS: Merging randomized trial with real-life data	Signori A	Neurol Neuroimmunolog Neuroinflamm	2020-08-14	https://nn.neurology.org/content/7/6/e878	Retrospective observational	Secondary	3149	RRMS (Age ≥18, EDSS 0-5.5)	study	n.a.	increase ≥1.5 if previous EDSS = 0, increase ≥1 if previous EDSS = 1–5.5; confirmed over 6 months	no serious limitations	selection and indication bias (mitigated by propensity scoring and large sample size), recall bias
258	Clinical outcome	Relapses	Cladribine vs other drugs in MS: Merging randomized trial with real-life data	Signori A	Neurol Neuroimmunolog Neuroinflamm	2020-08-14	https://nn.neurology.org/content/7/6/e878	Retrospective observational	Primary	3149	RRMS (Age ≥18, EDSS 0-5.5)	study	1 relapse	n.a.	no serious limitations	selection and indication bias (mitigated by propensity scoring and large sample size), recall bias
259	Clinical outcome	EDSS	CSF neurofilament light chain testing as an aid to determine treatment strategies in MS	Reyes S	Neurol Neuroimmunolog Neuroinflamm	2020-08-21	https://nn.neurology.org/content/7/6/e880	Prospective observational	n.a.	203	MS (Age ≥18)	routine practice	n.a.	increase ≥1; confirmed over 3 months	serious limitations	low sample size, selection and indication bias, lack of adjustment for confounders
260	Clinical outcome	Clinical Global Impression Change (CGI-C)	Reasons for switching to fingolimod in patients relapsing-remitting multiple sclerosis in France: the ESGILE study	Tourbah A	Mult Scler Relat Disord	2020-11-01	https://www.sciencedirect.com/science/article/pii/S2211034820305083?via%3Dihub	Prospective observational	n.a.	232	RRMS (Age 18-65, EDSS 0-5.5)	routine practice	n.a.	n.a.	serious limitations	selection and indication bias without adjustment, lack of adjustment for confounders
260	Clinical outcome	EDSS	Reasons for switching to fingolimod in patients relapsing-remitting multiple sclerosis in France: the ESGILE study	Tourbah A	Mult Scler Relat Disord	2020-11-01	https://www.sciencedirect.com/science/article/pii/S2211034820305083?via%3Dihub	Prospective observational	n.a.	232	RRMS (Age 18-65, EDSS 0-5.5)	routine practice	n.a.	n.a.	serious limitations	selection and indication bias without adjustment, lack of adjustment for confounders
261	Clinical outcome	EDSS	Prognostic value of odor identification impairment in multiple sclerosis: 10-Years follow-up	Martins da Silva A	Mult Scler Relat Disord	2020-11-01	https://www.sciencedirect.com/science/article/pii/S2211034820305617?via%3Dihub	Retrospective observational	n.a.	149	MS	study	n.a.	n.a.	serious limitations	low sample size with high likelihood of selection and attrition bias, lack of adjustment for confounders
263	Clinical outcome	EDSS	Exploring the performance of outcome measures in MS for predicting cognitive and clinical progression in the following years	Damasceno A	Mult Scler Relat Disord	2020-11-01	https://www.sciencedirect.com/science/article/pii/S2211034820305885?via%3Dihub	Prospective observational	n.a.	42	RRMS	routine practice	n.a.	increase ≥1.5 if baseline EDSS = 0, increase ≥1 if baseline EDSS ≥1; without confirmation	very serious limitations	very low sample size with high likelihood of selection and indication bias, multiple outcomes without hierarchy
263	Clinical outcome	Nine Hole Peg Test (9HPT)	Exploring the performance of outcome measures in MS for predicting cognitive and clinical progression in the following years	Damasceno A	Mult Scler Relat Disord	2020-11-01	https://www.sciencedirect.com/science/article/pii/S2211034820305885?via%3Dihub	Prospective observational	n.a.	42	RRMS	routine practice	n.a.	increase ≥20%; without confirmation	very serious limitations	very low sample size with high likelihood of selection and indication bias, multiple outcomes without hierarchy
263	Clinical outcome	Relapses	Exploring the performance of outcome measures in MS for predicting cognitive and clinical progression in the following years	Damasceno A	Mult Scler Relat Disord	2020-11-01	https://www.sciencedirect.com/science/article/pii/S2211034820305885?via%3Dihub	Prospective observational	n.a.	42	RRMS	routine practice	1 relapse	n.a.	very serious limitations	very low sample size with high likelihood of selection and indication bias, multiple outcomes without hierarchy
263	Clinical outcome	Symbol Digit Modalities Test (SDMT)	Exploring the performance of outcome measures in MS for predicting cognitive and clinical progression in the following years	Damasceno A	Mult Scler Relat Disord	2020-11-01	https://www.sciencedirect.com/science/article/pii/S2211034820305885?via%3Dihub	Prospective observational	n.a.	42	RRMS	routine practice	n.a.	increase ≥4 points; without confirmation	very serious limitations	very low sample size with high likelihood of selection and indication bias, multiple outcomes without hierarchy
263	Clinical outcome	Timed 25ft Walk Test (T25FW)	Exploring the performance of outcome measures in MS for predicting cognitive and clinical progression in the following years	Damasceno A	Mult Scler Relat Disord	2020-11-01	https://www.sciencedirect.com/science/article/pii/S2211034820305885?via%3Dihub	Prospective observational	n.a.	42	RRMS	routine practice	n.a.	increase ≥20%; without confirmation	very serious limitations	very low sample size with high likelihood of selection and indication bias, multiple outcomes without hierarchy
264	Clinical outcome	10mWT with wearable sensor	Walking in multiple sclerosis improves with tDCS: a randomized, double-blind, sham-controlled study	Pilloni G	Ann Clin Transl Neurol	2020-11-01	https://onlinelibrary.wiley.com/doi/10.1002/acn3.51224	Prospective RCT	n.a.	18	RMS (Age 18-70, EDSS 1.0-6.5)	study	n.a.	increase ≥12-20%	very serious limitations	very low sample size with high likelihood of selection and indication bias
264	Clinical outcome	2min Walk Test (2MWT) with wearable sensor	Walking in multiple sclerosis improves with tDCS: a randomized, double-blind, sham-controlled study	Pilloni G	Ann Clin Transl Neurol	2020-11-01	https://onlinelibrary.wiley.com/doi/10.1002/acn3.51224	Prospective RCT	n.a.	18	RMS (Age 18-70, EDSS 1.0-6.5)	study	n.a.	increase ≥12-20%	very serious limitations	very low sample size with high likelihood of selection and indication bias
265	Clinical outcome	Relapses	Disease activity in pregnancy and postpartum in women with MS who suspended rituximab and natalizumab	Razaz N	Neurol Neuroimmunolog Neuroinflamm	2020-10-21	https://nn.neurology.org/content/7/6/e903	Retrospective observational	Primary	2386	RRMS (women with pregnancy)	routine practice	1 relapse	n.a.	no serious limitations	selection and indication bias (mitigated by propensity scoring and large sample size), recall bias
266	Clinical outcome	Relapses	MRI activity in MS and completed pregnancy: Data from a tertiary academic center	Houtchens M	Neurol Neuroimmunolog Neuroinflamm	2020-09-11	https://nn.neurology.org/content/7/6/e890	Retrospective observational	Primary	123	RRMS (women with pregnancy)	routine practice	1 relapse	n.a.	serious limitations	low sample size with high likelihood of selection and indication bias, lack of adjustment for confounders
267	Clinical outcome	EDSS	High-dose biotin in progressive multiple sclerosis: A prospective study of 178 patients in routine clinical practice	Couloume L	Mult Scler J	2020-12-01	https://journals.sagepub.com/doi/10.1177/1352458519894713	Retrospective observational	Primary	123	PMS (PPMS/SPMS)	routine practice	n.a.	improvement ≥1 if previous EDSS <6.0 and improvement ≥0.5 if previous EDSS ≥6.0; without confirmation	serious limitations	low sample size with high likelihood of selection and indication bias, lack of adjustment for confounders
267	Clinical outcome	Nine Hole Peg Test (9HPT)	High-dose biotin in progressive multiple sclerosis: A prospective study of 178 patients in routine clinical practice	Couloume L	Mult Scler J	2020-12-01	https://journals.sagepub.com/doi/10.1177/1352458519894713	Retrospective observational	Secondary	123	PMS (PPMS/SPMS)	routine practice	n.a.	n.a.	serious limitations	low sample size with high likelihood of selection and indication bias, lack of adjustment for confounders
267	Clinical outcome	Symbol Digit Modalities Test (SDMT)	High-dose biotin in progressive multiple sclerosis: A prospective study of 178 patients in routine clinical practice	Couloume L	Mult Scler J	2020-12-01	https://journals.sagepub.com/doi/10.1177/1352458519894713	Retrospective observational	Secondary	123	PMS (PPMS/SPMS)	routine practice	n.a.	n.a.	serious limitations	low sample size with high likelihood of selection and indication bias, lack of adjustment for confounders
267	Clinical outcome	Timed 25ft Walk Test (T25FW)	High-dose biotin in progressive multiple sclerosis: A prospective study of 178 patients in routine clinical practice	Couloume L	Mult Scler J	2020-12-01	https://journals.sagepub.com/doi/10.1177/1352458519894713	Retrospective observational	Secondary	123	PMS (PPMS/SPMS)	routine practice	n.a.	n.a.	serious limitations	low sample size with high likelihood of selection and indication bias, lack of adjustment for confounders
268	Clinical outcome	EDSS	Clinical effectiveness of different natalizumab interval dosing schedules in a large Italian population of patients with multiple sclerosis	Chisari C	J Neurol Neurosurg Psychiatry	2020-12-01	https://jnnp.bmj.com/content/91/12/1297	Retrospective observational	n.a.	2092	RRMS (EDSS 0-6.5)	routine practice	n.a.	increase ≥1; without confirmation	serious limitations	selection and indication bias, recall bias
268	Clinical outcome	Relapses	Clinical effectiveness of different natalizumab interval dosing schedules in a large Italian population of patients with multiple sclerosis	Chisari C	J Neurol Neurosurg Psychiatry	2020-12-01	https://jnnp.bmj.com/content/91/12/1297	Retrospective observational	n.a.	2092	RRMS (EDSS 0-6.5)	routine practice	1 relapse	n.a.	serious limitations	selection and indication bias, recall bias
270	Clinical outcome	EDSS	Safety and efficacy of MD1003 (high-dose biotin) in patients with progressive multiple sclerosis (SPI2): a randomised, double-blind, placebo-controlled, phase 3 trial	Cree B AC	Lancet Neurol	2020-12-01	https://www.thelancet.com/journals/laneur/article/PIIS1474-4422(20)30347-1/fulltext	Prospective RCT	Secondary	316	PMS (PPMS/SPMS, Age 18-65, EDSS 3.0-6.5)	study	n.a.	improvement ≥1 if previous EDSS <6.0 and improvement ≥0.5 if previous EDSS ≥6.0; without confirmation	no serious limitations	selective inclusion criteria (EDSS 3.5-6.5)
270	Clinical outcome	Timed 25ft Walk Test (T25FW)	Safety and efficacy of MD1003 (high-dose biotin) in patients with progressive multiple sclerosis (SPI2): a randomised, double-blind, placebo-controlled, phase 3 trial	Cree B AC	Lancet Neurol	2020-12-01	https://www.thelancet.com/journals/laneur/article/PIIS1474-4422(20)30347-1/fulltext	Prospective RCT	Secondary	316	PMS (PPMS/SPMS, Age 18-65, EDSS 3.0-6.5)	study	n.a.	improvement ≥20%; without confirmation	no serious limitations	selective inclusion criteria (EDSS 3.5-6.5)
271	Clinical outcome	EDSS	Three-Year Effectiveness of Dimethyl Fumarate in Multiple Sclerosis: A Prospective Multicenter Real-World Study	Pilo de la Fuente B	CNS Drugs	2020-12-01	https://link.springer.com/article/10.1007/s40263-020-00775-9	Prospective observational	n.a.	886	RMS	routine practice	n.a.	increase ≥1 if previous EDSS <5.0 and increase ≥0.5 if previous EDSS ≥5.0; confirmed over 6 months	serious limitations	selection and indication bias without adjustment, recall bias, lack of adjustment for confounders
271	Clinical outcome	Relapses	Three-Year Effectiveness of Dimethyl Fumarate in Multiple Sclerosis: A Prospective Multicenter Real-World Study	Pilo de la Fuente B	CNS Drugs	2020-12-01	https://link.springer.com/article/10.1007/s40263-020-00775-9	Prospective observational	n.a.	886	RMS	routine practice	1 relapse	n.a.	serious limitations	selection and indication bias without adjustment, recall bias, lack of adjustment for confounders
272	Clinical outcome	EDSS	Ongoing microstructural changes in the cervical cord underpin disability progression in early primary progressive multiple sclerosis	Cortese R	Mult Scler J	2021-01-01	https://journals.sagepub.com/doi/10.1177/1352458519900971	Prospective observational	n.a.	23	PPMS	study	n.a.	increase ≥1 if previous EDSS <6.0 and increase ≥0.5 if previous EDSS ≥6; without confirmation	very serious limitations	very low sample size with high likelihood of selection bias, indication bias, attrition bias, highly selective inclusion criteria (EDSS 3.5-7.0), lack of adjustment for confounders
272	Clinical outcome	Nine Hole Peg Test (9HPT)	Ongoing microstructural changes in the cervical cord underpin disability progression in early primary progressive multiple sclerosis	Cortese R	Mult Scler J	2021-01-01	https://journals.sagepub.com/doi/10.1177/1352458519900971	Prospective observational	n.a.	23	PPMS	study	n.a.	n.a.	very serious limitations	very low sample size with high likelihood of selection bias, indication bias, attrition bias, lack of adjustment for confounders
272	Clinical outcome	Timed 25ft Walk Test (T25FW)	Ongoing microstructural changes in the cervical cord underpin disability progression in early primary progressive multiple sclerosis	Cortese R	Mult Scler J	2021-01-01	https://journals.sagepub.com/doi/10.1177/1352458519900971	Prospective observational	n.a.	23	PPMS	study	n.a.	n.a.	very serious limitations	very low sample size with high likelihood of selection bias, indication bias, attrition bias, lack of adjustment for confounders
273	Clinical outcome	EDSS	Impact of autologous haematopoietic stem cell transplantation on disability and brain atrophy in secondary progressive multiple sclerosis	Mariottini A	Mult Scler J	2021-01-01	https://journals.sagepub.com/doi/10.1177/1352458520902392	Retrospective observational	n.a.	26	SPMS	routine practice	n.a.	increase ≥1 if previous EDSS <5.5 and increase ≥0.5 if previous EDSS ≥5.5; without confirmation	very serious limitations	very low sample size with high likelihood of selection bias, indication bias, attrition bias, lack of adjustment for confounders
274	Clinical outcome	10m walk test (10MW)	Center-Based Group and Home-Based Individual Exercise Programs Have Similar Impacts on Gait and Balance in People With Multiple Sclerosis: A Randomized Trial	Williams K	PM R	2021-01-01	https://onlinelibrary.wiley.com/doi/10.1002/pmrj.12377	Prospective RCT	Primary	50	MS (EDSS 0-6.5)	study	n.a.	n.a.	serious limitations	very low sample size with high likelihood of selection and indication bias
274	Clinical outcome	6min Walk Test (6MWT)	Center-Based Group and Home-Based Individual Exercise Programs Have Similar Impacts on Gait and Balance in People With Multiple Sclerosis: A Randomized Trial	Williams K	PM R	2021-01-01	https://onlinelibrary.wiley.com/doi/10.1002/pmrj.12377	Prospective RCT	Secondary	50	MS (EDSS 0-6.5)	study	n.a.	n.a.	serious limitations	very low sample size with high likelihood of selection and indication bias
274	Clinical outcome	Berg Balance Scale (BBS)	Center-Based Group and Home-Based Individual Exercise Programs Have Similar Impacts on Gait and Balance in People With Multiple Sclerosis: A Randomized Trial	Williams K	PM R	2021-01-01	https://onlinelibrary.wiley.com/doi/10.1002/pmrj.12377	Prospective RCT	Secondary	50	MS (EDSS 0-6.5)	study	n.a.	n.a.	serious limitations	very low sample size with high likelihood of selection and indication bias
275	Clinical outcome	EDSS	Real-world evidence on the safety and effectiveness of fingolimod in patients with multiple sclerosis from Taiwan	Yang C-C	J Formos Med Assoc	2021-01-01	https://www.sciencedirect.com/science/article/pii/S0929664620302916?via%3Dihub	Retrospective observational	n.a.	69	RRMS	routine practice	n.a.	n.a.	very serious limitations	very low sample size with high likelihood of selection and indication bias, lack of adjustment for confounders
275	Clinical outcome	Relapses	Real-world evidence on the safety and effectiveness of fingolimod in patients with multiple sclerosis from Taiwan	Yang C-C	J Formos Med Assoc	2021-01-01	https://www.sciencedirect.com/science/article/pii/S0929664620302916?via%3Dihub	Retrospective observational	n.a.	69	RRMS	routine practice	n.a.	n.a.	very serious limitations	very low sample size with high likelihood of selection and indication bias, lack of adjustment for confounders
276	Clinical outcome	Accelerometry (Myoband) with finger and foot tap	Biosensor vital sign detects multiple sclerosis progression	Krysko K	Ann Clin Transl Neurol	2021-01-01	https://onlinelibrary.wiley.com/doi/10.1002/acn3.51187	Prospective observational	n.a.	68	MS (Age ≥18)	study	n.a.	n.a.	serious limitations	very low sample size with high likelihood of selection and indication bias
277	Clinical outcome	EDSS	Reliability of Outcome Measures in Clinical Trials in Secondary Progressive Multiple Sclerosis	Koch M	Neurology	2021-01-05	https://n.neurology.org/content/96/1/e111	Pooled prospective data	n.a.	661	SPMS (Age 18-60, EDSS 3.0-6.5)	study	n.a.	increase/decrease ≥1 if previous EDSS = 0–5.5 and increase ≥0.5 if previous EDSS ≥5.5; without confirmation and confirmed over 3 and 6 months	no serious limitations	confirmation after 3/6 months decreases progression/improvement rates and probably decreases noise; no relevant difference between 3 and 6 months confirmation; more improvement i.e. measurement error than T25FW/9HPT
277	Clinical outcome	Nine Hole Peg Test (9HPT)	Reliability of Outcome Measures in Clinical Trials in Secondary Progressive Multiple Sclerosis	Koch M	Neurology	2021-01-05	https://n.neurology.org/content/96/1/e111	Pooled prospective data	n.a.	661	SPMS (Age 18-60, EDSS 3.0-6.5)	study	n.a.	increase/decrease ≥20%; without confirmation	no serious limitations	confirmation after 3/6 months decreases progression/improvement rates and probably decreases noise; no relevant difference between 3 and 6 months confirmation; less improvement i.e. measurement error than EDSS
277	Clinical outcome	Timed 25ft Walk Test (T25FW)	Reliability of Outcome Measures in Clinical Trials in Secondary Progressive Multiple Sclerosis	Koch M	Neurology	2021-01-05	https://n.neurology.org/content/96/1/e111	Pooled prospective data	n.a.	661	SPMS (Age 18-60, EDSS 3.0-6.5)	study	n.a.	increase/decrease ≥20%; without confirmation	no serious limitations	confirmation after 3/6 months decreases progression/improvement rates and probably decreases noise; no relevant difference between 3 and 6 months confirmation; less improvement i.e. measurement error than EDSS
278	Clinical outcome	Relapses	Treatment Response Score to Glatiramer Acetate or Interferon Beta-1a	Bovis F	Neurology	2021-01-12	https://n.neurology.org/content/96/2/e214	Pooled prospective and retrospectivedata	n.a.	2821	RRMS (Age ≥18)	study	1 relapse	n.a.	no serious limitations	selection and indication bias (mitigated by multivariate analyses), recall bias
279	Clinical outcome	EDSS	Comparison of Therapies in MS Patients After the First Demyelinating Event in Real Clinical Practice in the Czech Republic: Data From the National Registry ReMuS	Pavelek Z	Front Neurol	2021-01-12	https://www.frontiersin.org/articles/10.3389/fneur.2020.593527/full	Retrospective observational	n.a.	1654	CIS/RRMS (Age 18-65)	routine practice	n.a.	increase ≥1.5 if baseline EDSS = 0, increase ≥1 if baseline EDSS ≥1; without confirmation	no serious limitations	selection and indication bias (mitigated by multivariate analyses), recall bias
279	Clinical outcome	Relapses	Comparison of Therapies in MS Patients After the First Demyelinating Event in Real Clinical Practice in the Czech Republic: Data From the National Registry ReMuS	Pavelek Z	Front Neurol	2021-01-12	https://www.frontiersin.org/articles/10.3389/fneur.2020.593527/full	Retrospective observational	n.a.	1654	CIS/RRMS (Age 18-65)	routine practice	1 relapse	n.a.	no serious limitations	selection and indication bias (mitigated by multivariate analyses), recall bias
280	Clinical outcome	EDSS	Rituximab and glatiramer acetate in secondary progressive multiple sclerosis: A randomized clinical trial	Cheshmavar M	Acta Neurol Scand	2021-02-01	https://pubmed.ncbi.nlm.nih.gov/32897569/	Prospective open label RCT	Primary	73	SPMS (Age 18-55, EDSS 0-5.5)	study	n.a.	n.a.	very serious limitations	very low sample size, implausible inclusion criteria, weakly defined outcome measures
280	Clinical outcome	Relapses	Rituximab and glatiramer acetate in secondary progressive multiple sclerosis: A randomized clinical trial	Cheshmavar M	Acta Neurol Scand	2021-02-01	https://pubmed.ncbi.nlm.nih.gov/32897569/	Prospective open label RCT	Secondary	73	SPMS (Age 18-55, EDSS 0-5.5)	study	1 relapse	n.a.	very serious limitations	very low sample size, implausible inclusion criteria, weakly defined outcome measures
281	Clinical outcome	EDSS	SMILE: a predictive model for Scoring the severity of relapses in MultIple scLErosis	Lejeune F	J Neurol	2021-02-01	https://link.springer.com/article/10.1007/s00415-020-10154-5	Retrospective observational	Primary	186	RRMS (Age 18-55, EDSS 0-5.5)	routine practice	n.a.	increase ≥1; without confirmation	serious limitations	low low size with high likelihood of selection bias
282	Clinical outcome	Nine Hole Peg Test (9HPT)	Predictors of Health Utility in Relapsing-Remitting and Secondary-Progressive Multiple Sclerosis: Implications for Future Economic Models of Disease-Modifying Therapies	Hernandez L	Pharmacoeconomics	2021-02-01	https://link.springer.com/article/10.1007/s40273-020-00964-w	Pooled prospective data	n.a.	694	RMS (Age ≥18)	study	n.a.	does not contributes information on health utility independent of EDSS	no serious limitations	n.a.
282	Clinical outcome	PASAT	Predictors of Health Utility in Relapsing-Remitting and Secondary-Progressive Multiple Sclerosis: Implications for Future Economic Models of Disease-Modifying Therapies	Hernandez L	Pharmacoeconomics	2021-02-01	https://link.springer.com/article/10.1007/s40273-020-00964-w	Pooled prospective data	n.a.	694	RMS (Age ≥18)	study	n.a.	does not contributes information on health utility independent of EDSS	no serious limitations	n.a.
282	Clinical outcome	Timed 25ft Walk Test (T25FW)	Predictors of Health Utility in Relapsing-Remitting and Secondary-Progressive Multiple Sclerosis: Implications for Future Economic Models of Disease-Modifying Therapies	Hernandez L	Pharmacoeconomics	2021-02-01	https://link.springer.com/article/10.1007/s40273-020-00964-w	Pooled prospective data	n.a.	694	RMS (Age ≥18)	study	n.a.	contributes information on health utility independent of EDSS	no serious limitations	n.a.
283	Clinical outcome	10m walk test (10MW)	Effects of Virtual Reality vs Conventional Balance Training on Balance and Falls in People With Multiple Sclerosis: A Randomized Controlled Trial	Molhemi F	Arch Phys Med Rehabil	2021-02-01	https://www.archives-pmr.org/article/S0003-9993(20)31212-0/fulltext	Prospective open label RCT	Primary	39	RMS (Age 18-64, EDSS 0-5.5)	study	n.a.	n.a.	very serious limitations	very low sample size with high likelihood of selection and indication bias, lack of adjustment for confounders
283	Clinical outcome	Berg Balance Scale (BBS)	Effects of Virtual Reality vs Conventional Balance Training on Balance and Falls in People With Multiple Sclerosis: A Randomized Controlled Trial	Molhemi F	Arch Phys Med Rehabil	2021-02-01	https://www.archives-pmr.org/article/S0003-9993(20)31212-0/fulltext	Prospective open label RCT	Primary	39	RMS (Age 18-64, EDSS 0-5.5)	study	n.a.	n.a.	very serious limitations	very low sample size with high likelihood of selection and indication bias, lack of adjustment for confounders
283	Clinical outcome	Timed Up and Go test (TUG)	Effects of Virtual Reality vs Conventional Balance Training on Balance and Falls in People With Multiple Sclerosis: A Randomized Controlled Trial	Molhemi F	Arch Phys Med Rehabil	2021-02-01	https://www.archives-pmr.org/article/S0003-9993(20)31212-0/fulltext	Prospective open label RCT	Primary	39	RMS (Age 18-64, EDSS 0-5.5)	study	n.a.	n.a.	very serious limitations	very low sample size with high likelihood of selection and indication bias, lack of adjustment for confounders
284	Clinical outcome	Timed 25ft Walk Test (T25FW)	Effects of Robotic Exoskeleton-Aided Gait Training in the Strength, Body Balance, and Walking Speed in Individuals With Multiple Sclerosis: A Single-Group Preliminary Study	Druzbicki M	Arch Phys Med Rehabil	2021-02-01	https://www.archives-pmr.org/article/S0003-9993(20)31224-7/fulltext	Prospective observational	Secondary	14	MS (Age 36-61, EDSS 5.5-6.5)	study	n.a.	n.a.	very serious limitations	very low sample size with high likelihood of selection and indication bias
285	Clinical outcome	U turn Speed (Smart phone, gait measure)	U-turn speed is a valid and reliable smartphone-based measure of multiple sclerosis-related gait and balance impairment	Cheng W-Y	Gait Posture	2021-02-01	https://www.sciencedirect.com/science/article/pii/S0966636220306500?via%3Dihub	Cross-sectional observational	Primary	76	MS (EDSS 0-5.5)	study	increase ≥15.4°/sec or ≥19%	correlates with T25FW	serious limitations	low sample size
286	Clinical outcome	EDSS	Real-world experience of ocrelizumab in multiple sclerosis in a Spanish population	Fernandez-Diaz E	Ann Clin Transl Neurol	2021-02-01	https://onlinelibrary.wiley.com/doi/10.1002/acn3.51282	Retrospective observational	n.a.	228	MS	routine practice	n.a.	increase ≥1.5 if previous EDSS = 0, increase ≥1 if previous EDSS = 1–5.5 and increase ≥0.5 if previous EDSS ≥6; confirmed over 3 months	serious limitations	low sample size with high likelihood of selection and indication bias, recall bias, lack of adjustment for confounders
286	Clinical outcome	Relapses	Real-world experience of ocrelizumab in multiple sclerosis in a Spanish population	Fernandez-Diaz E	Ann Clin Transl Neurol	2021-02-01	https://onlinelibrary.wiley.com/doi/10.1002/acn3.51282	Retrospective observational	n.a.	228	MS	routine practice	1 relapse	n.a.	serious limitations	low sample size with high likelihood of selection and indication bias, recall bias, lack of adjustment for confounders
287	Clinical outcome	10m walk test (10MW)	How may patients with MS benefit from using music assisted therapy? A case-control feasability study investigating motor outcomes and beyond	Maggio M	Mult Scler Relat Disord	2021-02-01	https://doi.org/10.1016/j.msard.2020.102713	Retrospective observational	n.a.	20	SPMS (Age 18-65, EDSS 3.0-6.0)	study	n.a.	n.a.	very serious limitations	very low sample size with high likelihood of selection and indication bias, lack of adjustment for confounders
287	Clinical outcome	Berg Balance Scale (BBS)	How may patients with MS benefit from using music assisted therapy? A case-control feasability study investigating motor outcomes and beyond	Maggio M	Mult Scler Relat Disord	2021-02-01	https://doi.org/10.1016/j.msard.2020.102713	Retrospective observational	n.a.	20	SPMS (Age 18-65, EDSS 3.0-6.0)	study	n.a.	n.a.	very serious limitations	very low sample size with high likelihood of selection and indication bias, lack of adjustment for confounders
287	Clinical outcome	Timed Up and Go test (TUG)	How may patients with MS benefit from using music assisted therapy? A case-control feasability study investigating motor outcomes and beyond	Maggio M	Mult Scler Relat Disord	2021-02-01	https://doi.org/10.1016/j.msard.2020.102713	Retrospective observational	n.a.	20	SPMS (Age 18-65, EDSS 3.0-6.0)	study	n.a.	n.a.	very serious limitations	very low sample size with high likelihood of selection and indication bias, lack of adjustment for confounders
288	Clinical outcome	Symbol Digit Modalities Test (SDMT)	Brain atrophy and clinical characteristics predicting SDMT performance in multiple sclerosis: A 10-year follow-up study	Jacobsen C	Mult Scler J Exp Transl Clin	2021-02-08	https://journals.sagepub.com/doi/10.1177/2055217321992394	Prospective observational	n.a.	93	MS	routine practice	n.a.	increase ≥4 points; without confirmation	serious limitations	very low sample size, selection bias, attrition bias
289	Clinical outcome	EDSS	Clinical effectiveness of reduced fingolimod dose in relapsing remitting multiple sclerosis-a Portuguese cohort	Ramos-Lopes J	Neurol Sci	2021-03-01	https://link.springer.com/article/10.1007/s10072-020-04629-6	Retrospective observational	n.a.	72	RRMS	routine practice	n.a.	n.a.	very serious limitations	low sample size with high likelihood of selection and indication bias, recall bias, lack of adjustment for confounders
289	Clinical outcome	Relapses	Clinical effectiveness of reduced fingolimod dose in relapsing remitting multiple sclerosis-a Portuguese cohort	Ramos-Lopes J	Neurol Sci	2021-03-01	https://link.springer.com/article/10.1007/s10072-020-04629-6	Retrospective observational	n.a.	72	RRMS	routine practice	n.a.	n.a.	very serious limitations	low sample size with high likelihood of selection and indication bias, recall bias, lack of adjustment for confounders
290	Clinical outcome	EDSS	Clinical and Radiologic Disease Activity in Pregnancy and Postpartum in MS	Anderson A	Neurol Neuroimmunolog Neuroinflamm	2021-02-19	https://nn.neurology.org/content/8/2/e959	Retrospective observational	n.a.	119	MS (women with pregnancy)	routine practice	n.a.	increase ≥1.5 if previous EDSS = 0, increase ≥1 if previous EDSS = 1–5.5 and increase ≥0.5 if previous EDSS ≥6.0; without confirmation	serious limitations	low sample size with high likelihood of selection bias, recall bias, lack of adjustment for confounders
290	Clinical outcome	Relapses	Clinical and Radiologic Disease Activity in Pregnancy and Postpartum in MS	Anderson A	Neurol Neuroimmunolog Neuroinflamm	2021-02-19	https://nn.neurology.org/content/8/2/e959	Retrospective observational	n.a.	119	MS (women with pregnancy)	routine practice	1 relapse	n.a.	serious limitations	low sample size with high likelihood of selection bias, recall bias, lack of adjustment for confounders
291	Clinical outcome	EDSS	Does Extended Interval Dosing Natalizumab Preserve Effectiveness in Multiple Sclerosis? A 7 Year-Retrospective Observational Study	Riancho J	Front Immunol	2021-03-25	https://www.frontiersin.org/articles/10.3389/fimmu.2021.614715/full	Retrospective observational	n.a.	39	RRMS (Age ≥18)	routine practice	n.a.	increase ≥1.5 if previous EDSS = 0, increase ≥1 if previous EDSS = 1–5.0 and increase ≥0.5 if previous EDSS ≥5.5; without confirmation	very serious limitations	very low sample size with high likelihood of selection and indication bias, lack of adjustment for confounders
291	Clinical outcome	Relapses	Does Extended Interval Dosing Natalizumab Preserve Effectiveness in Multiple Sclerosis? A 7 Year-Retrospective Observational Study	Riancho J	Front Immunol	2021-03-25	https://www.frontiersin.org/articles/10.3389/fimmu.2021.614715/full	Retrospective observational	n.a.	39	RRMS (Age ≥18)	routine practice	1 relapse	n.a.	very serious limitations	very low sample size with high likelihood of selection and indication bias, lack of adjustment for confounders
292	Clinical outcome	EDSS	Disability outcomes of early cerebellar and brainstem symptoms in multiple sclerosis	Le M	Mult Scler J	2021-04-01	https://journals.sagepub.com/doi/10.1177/1352458520926955	Retrospective observational	Secondary	10513	CIS/RRMS (Age 18-65)	routine practice	n.a.	n.a.	no serious limitations	selection and indication bias (mitigated by multivariate analyses)
292	Clinical outcome	Relapses	Disability outcomes of early cerebellar and brainstem symptoms in multiple sclerosis	Le M	Mult Scler J	2021-04-01	https://journals.sagepub.com/doi/10.1177/1352458520926955	Retrospective observational	Primary	10513	CIS/RRMS (Age 18-65)	routine practice	n.a.	increase ≥1.5 if previous EDSS = 0, increase ≥1 if previous EDSS = 1–5.5 and increase ≥0.5 if previous EDSS ≥6; confirmed over 6 months	no serious limitations	selection and indication bias (mitigated by multivariate analyses)
293	Clinical outcome	Brief Visuospatial Memory Test-Revised (BVMT-R, visual memory)	A novel in-home digital treatment to improve processing speed in people with multiple sclerosis: A pilot study	Bove R	Mult Scler J	2021-04-01	https://journals.sagepub.com/doi/10.1177/1352458520930371	Prospective RCT	Secondary	44	RMS	study	n.a.	n.a.	serious limitations	very low sample size with high likelihood of selection bias
293	Clinical outcome	California Verbal Learning Test-II (CVLT-II, verbal memory)	A novel in-home digital treatment to improve processing speed in people with multiple sclerosis: A pilot study	Bove R	Mult Scler J	2021-04-01	https://journals.sagepub.com/doi/10.1177/1352458520930371	Prospective RCT	Secondary	44	RMS	study	n.a.	n.a.	serious limitations	very low sample size with high likelihood of selection bias
293	Clinical outcome	PASAT	A novel in-home digital treatment to improve processing speed in people with multiple sclerosis: A pilot study	Bove R	Mult Scler J	2021-04-01	https://journals.sagepub.com/doi/10.1177/1352458520930371	Prospective RCT	Secondary	44	RMS	study	n.a.	n.a.	serious limitations	very low sample size with high likelihood of selection bias
293	Clinical outcome	Symbol Digit Modalities Test (SDMT)	A novel in-home digital treatment to improve processing speed in people with multiple sclerosis: A pilot study	Bove R	Mult Scler J	2021-04-01	https://journals.sagepub.com/doi/10.1177/1352458520930371	Prospective RCT	Primary	44	RMS	study	n.a.	increase ≥4 points; without confirmation	serious limitations	very low sample size with high likelihood of selection bias
294	Clinical outcome	Timed 25ft Walk Test (T25FW)	Patient reported outcomes and performance metrics at diagnosis of secondary progressive multiple sclerosis	Conway D	Mult Scler J	2021-04-01	https://journals.sagepub.com/doi/10.1177/1352458520936214	Retrospective observational	Primary	5558	RMS (Age ≥18)	routine practice	n.a.	n.a.	no serious limitations	selection bias (mitigated by multivariate analyses and large sample size), recall bias
296	Clinical outcome	EDSS	MAGNIMS score predicts long-term clinical disease activity-free status and confirmed disability progression in patients treated with subcutaneous interferon beta-1a	Sormani M	Mult Scler Relat Disord	2021-04-01	https://www.msard-journal.com/article/S2211-0348(21)00056-0/fulltext	Prospective open label RCT	n.a.	367	MS (Age ≥18, EDSS 0-5.0)	study	n.a.	increase ≥1; without confirmation	serious limitations	selection and attrition bias
297	Clinical outcome	EDSS	Real-world retrospective study of effectiveness and safety of FINgOlimod in relapsing remitting multiple sclerosis in the Middle East and North Africa (FINOMENA)	Alroughani R	Clin Neurol Neurosurg	2021-04-01	https://doi.org/10.1016/j.clineuro.2021.106576	Retrospective observational	Secondary	806	RRMS (Age ≥18)	routine practice	n.a.	increase ≥1.5 if previous EDSS = 0, increase ≥1 if previous EDSS = 1–5.0 and increase ≥0.5 if previous EDSS ≥5.5; confirmed over 3 months	serious limitations	selection and indication bias without adjustment, recall bias, lack of adjustment for confounders
297	Clinical outcome	Relapses	Real-world retrospective study of effectiveness and safety of FINgOlimod in relapsing remitting multiple sclerosis in the Middle East and North Africa (FINOMENA)	Alroughani R	Clin Neurol Neurosurg	2021-04-01	https://doi.org/10.1016/j.clineuro.2021.106576	Retrospective observational	Primary	806	RRMS (Age ≥18)	routine practice	1 relapse	n.a.	serious limitations	selection and indication bias without adjustment, recall bias, lack of adjustment for confounders
298	Clinical outcome	EDSS	Exit Strategies in Natalizumab-Treated RRMS at High Risk of Progressive Multifocal Leukoencephalopathy: a Multicentre Comparison Study	Zanghi A	Neurotherapeutics	2021-04-01	https://link.springer.com/article/10.1007/s13311-021-01037-2	Retrospective observational	Primary	120	RRMS (Age ≥18)	routine practice	n.a.	increase ≥1.5 if previous EDSS = 0, increase ≥1 if previous EDSS = 1–5.5 and increase ≥0.5 if previous EDSS ≥6; confirmed over 3 months	serious limitations	low sample size with high likelihood of selection and indication bias, recall bias, lack of adjustment for confounders
298	Clinical outcome	Relapses	Exit Strategies in Natalizumab-Treated RRMS at High Risk of Progressive Multifocal Leukoencephalopathy: a Multicentre Comparison Study	Zanghi A	Neurotherapeutics	2021-04-01	https://link.springer.com/article/10.1007/s13311-021-01037-2	Retrospective observational	Primary	120	RRMS (Age ≥18)	routine practice	1 relapse	n.a.	serious limitations	low sample size with high likelihood of selection and indication bias, recall bias, lack of adjustment for confounders
299	Clinical outcome	EDSS	Confirmed disability progression provides limited predictive information regarding future disease progression in multiple sclerosis	Healy C	Mult Scler J Exp Transl Clin	2021-04-01	https://journals.sagepub.com/doi/10.1177/2055217321999070	Prospective observational	Primary	1214	RRMS	routine practice	n.a.	increase ≥1.5 if baseline EDSS = 0, increase ≥1 if baseline EDSS ≥1; confirmed over 6 months	no serious limitations	n.a.
300	Clinical outcome	EDSS	REALMS study: real-world effectiveness and safety of fingolimod in patients with relapsing-remitting multiple sclerosis in Portugal	Batista S	Neurol Sci	2021-05-01	https://link.springer.com/article/10.1007/s10072-020-04726-6	Retrospective observational	n.a.	275	RRMS	routine practice	n.a.	increase ≥1 if previous EDSS <5.5 and increase ≥0.5 if previous EDSS ≥5.5; confirmed over 6 months	serious limitations	selection and indication bias without adjustment, recall bias, lack of adjustment for confounders
300	Clinical outcome	Relapses	REALMS study: real-world effectiveness and safety of fingolimod in patients with relapsing-remitting multiple sclerosis in Portugal	Batista S	Neurol Sci	2021-05-01	https://link.springer.com/article/10.1007/s10072-020-04726-6	Retrospective observational	n.a.	275	RRMS	routine practice	1 relapse	n.a.	serious limitations	selection and indication bias without adjustment, recall bias, lack of adjustment for confounders
301	Clinical outcome	10m walk test (10MW)	Overground Robotic Program Preserves Gait in Individuals With Multiple Sclerosis and Moderate to Severe Impairments: A Randomized Controlled Trial	Berriozabalgoitia R	Arch Phys Med Rehabil	2021-05-01	https://www.archives-pmr.org/article/S0003-9993(20)31317-4/fulltext	Prospective RCT	Primary	36	MS (Age ≥18, EDSS 4.5-7.0)	study	n.a.	0.1 m/s (speed)	serious limitations	very low sample size with high likelihood of selection bias, highly selective inclusion criteria (EDSS 4.5-7)
301	Clinical outcome	Timed Up and Go test (TUG)	Overground Robotic Program Preserves Gait in Individuals With Multiple Sclerosis and Moderate to Severe Impairments: A Randomized Controlled Trial	Berriozabalgoitia R	Arch Phys Med Rehabil	2021-05-01	https://www.archives-pmr.org/article/S0003-9993(20)31317-4/fulltext	Prospective RCT	Secondary	36	MS (Age>18, EDSS 4.5-7.0)	study	n.a.	n.a.	serious limitations	very low sample size with high likelihood of selection bias, highly selective inclusion criteria (EDSS 4.5-7)
302	Clinical outcome	EDSS	Effect of lateral therapy switches to oral moderate-efficacy drugs in multiple sclerosis: a nationwide cohort study	Due Buron M	J Neurol Neurosurg Psychiatry	2021-05-01	https://jnnp.bmj.com/content/92/5/556	Retrospective observational	Primary	3206	RRMS	routine practice	n.a.	increase ≥1.5 if baseline EDSS = 0, increase ≥1 if baseline EDSS ≥1; confirmed over 6 months	no serious limitations	selection and indication bias (mitigated by large sample size and propensity scoring), recall bias
302	Clinical outcome	Relapses	Effect of lateral therapy switches to oral moderate-efficacy drugs in multiple sclerosis: a nationwide cohort study	Due Buron M	J Neurol Neurosurg Psychiatry	2021-05-01	https://jnnp.bmj.com/content/92/5/556	Retrospective observational	Secondary	3206	RRMS	routine practice	1 relapse	n.a.	no serious limitations	selection and indication bias (mitigated by large sample size and propensity scoring), recall bias
303	Clinical outcome	Relapses	Comparative treatment effectiveness of oral fingolimod and conventional injectable disease-modifying agents in multiple sclerosis	Earla J	Pharmacotherapy	2021-05-01	https://accpjournals.onlinelibrary.wiley.com/doi/10.1002/phar.2517	Retrospective observational	n.a.	1997	MS (Age ≥18)	routine practice	1 relapse	n.a.	serious limitations	selection and indication bias (mitigated by propensity scoring ), recall bias, ascertainment bias
304	Clinical outcome	Berg Balance Scale (BBS)	Efficacy of core stability versus task oriented trainings on balance in ataxic persons with multiple sclerosis. A single blinded randomized controlled trial	Ali A	Mult Scler Relat Disord	2021-05-01	https://www.msard-journal.com/article/S2211-0348(21)00132-2/fulltext	Prospective RCT	n.a.	45	RRMS (Age 20-40, EDSS 2.0-4.5)	study	n.a.	n.a.	very serious limitations	very low sample size with high likelihood of selection bias, significant loss of follow-up, highly selective inclusion criteria (EDSS 2-4.5)
305	Clinical outcome	EDSS	Epigallocatechin Gallate in Relapsing-Remitting Multiple Sclerosis: A Randomized, Placebo-Controlled Trial	Bellmann-Strobl J	Neurol Neuroimmunolog Neuroinflamm	2021-03-24	https://nn.neurology.org/content/8/3/e981	Prospective RCT	Secondary	122	RRMS (Age 18-60, EDSS 0-6.5)	study	n.a.	n.a.	no serious limitations	low sample size with high likelihood of selection and indication bias
306	Clinical outcome	EDSS	Real-world effectiveness of natalizumab treatment in patients with relapsing multiple sclerosis in Argentina and Chile	Ysrraelit M	Arq Neuropsiquiatr	2021-05-01	https://www.scielo.br/j/anp/a/Zdx6Xp4YJZ9wNjLkxGGRxFc/?lang=en	Retrospective observational	Secondary	117	RMS	routine practice	n.a.	any increase; without confirmation	serious limitations	low sample size with high likelihood of selection and indication bias, lack of adjustment for confounders
306	Clinical outcome	Relapses	Real-world effectiveness of natalizumab treatment in patients with relapsing multiple sclerosis in Argentina and Chile	Ysrraelit M	Arq Neuropsiquiatr	2021-05-01	https://www.scielo.br/j/anp/a/Zdx6Xp4YJZ9wNjLkxGGRxFc/?lang=en	Retrospective observational	Primary	117	RMS	routine practice	1 relapse	n.a.	serious limitations	low sample size with high likelihood of selection and indication bias, lack of adjustment for confounders
307	Clinical outcome	6min Walk Test (6MWT)	Trekking Poles to Aid Multiple Sclerosis Walking Impairment: An Exploratory Comparison of the Effects of Assistive Devices on Psychosocial Impact and Walking	Cohen E	Int J MS Care	2021-05-01	https://meridian.allenpress.com/ijmsc/article/23/3/135/466523/Trekking-Poles-to-Aid-Multiple-Sclerosis-Walking	Prospective open label RCT	n.a.	25	MS (Age 18-64, EDSS 0-6.0)	study	n.a.	n.a.	very serious limitations	very low sample size with high likelihood of selection and indication bias
308	Clinical outcome	EDSS	Real-world outcomes for a complete nationwide cohort of more than 3200 teriflunomide-treated multiple sclerosis patients in The Danish Multiple Sclerosis Registry	Papp V	Plos One	2021-05-18	https://journals.plos.org/plosone/article?id=10.1371/journal.pone.0250820	Prospective observational	n.a.	3239	RRMS	routine practice	n.a.	increase ≥1.5 if previous EDSS = 0, increase ≥1 if previous EDSS = 1–5.5 and increase ≥0.5 if previous EDSS ≥6; confirmed over 6 months	no serious limitations	selection and indication bias, recall bias
308	Clinical outcome	Relapses	Real-world outcomes for a complete nationwide cohort of more than 3200 teriflunomide-treated multiple sclerosis patients in The Danish Multiple Sclerosis Registry	Papp V	Plos One	2021-05-18	https://journals.plos.org/plosone/article?id=10.1371/journal.pone.0250820	Prospective observational	n.a.	3239	RRMS	routine practice	1 relapse	n.a.	serious limitations	selection and indication bias, recall bias
309	Clinical outcome	Timed Up and Go test (TUG)	The reliability and validity of the Timed Up and Go as a clinical tool in individuals with and without disabilities across a lifespan: a systematic review	Christopher A	Disabil Rehabil	2021-06-01	https://www.tandfonline.com/doi/abs/10.1080/09638288.2019.1682066?journalCode=idre20	Systematic review	n.a.	77 studies	n.a.	n.a.	increase ≥3.5sec or ≥29.8%	n.a.	n.a.	no normative data for 20-60 year olds available
311	Clinical outcome	EDSS	Is the Symbol Digit Modalities Test a useful outcome in secondary progressive multiple sclerosis?	Koch M	Eur J Neurol	2021-06-01	https://onlinelibrary.wiley.com/doi/10.1111/ene.14732	Prospective RCT	n.a.	889	SPMS (Age 18-58, EDSS 3.0-6.5)	study	n.a.	increase ≥1 if previous EDSS <6.0 and increase ≥0.5 if previous EDSS ≥6.0; without confirmation	no serious limitations	no practice effect
311	Clinical outcome	Nine Hole Peg Test (9HPT)	Is the Symbol Digit Modalities Test a useful outcome in secondary progressive multiple sclerosis?	Koch M	Eur J Neurol	2021-06-01	https://onlinelibrary.wiley.com/doi/10.1111/ene.14732	Prospective RCT	n.a.	889	SPMS (Age 18-58, EDSS 3.0-6.5)	study	n.a.	increase ≥20%; without confirmation and confirmed over 3 months	no serious limitations	no practice effect
311	Clinical outcome	PASAT	Is the Symbol Digit Modalities Test a useful outcome in secondary progressive multiple sclerosis?	Koch M	Eur J Neurol	2021-06-01	https://onlinelibrary.wiley.com/doi/10.1111/ene.14732	Prospective RCT	n.a.	889	SPMS (Age 18-58, EDSS 3.0-6.5)	study	n.a.	increase ≥4 points; without confirmation and confirmed over 3 months	no serious limitations	slight practice effect with test frequency every 48 weeks
311	Clinical outcome	Symbol Digit Modalities Test (SDMT)	Is the Symbol Digit Modalities Test a useful outcome in secondary progressive multiple sclerosis?	Koch M	Eur J Neurol	2021-06-01	https://onlinelibrary.wiley.com/doi/10.1111/ene.14732	Prospective RCT	n.a.	889	SPMS (Age 18-58, EDSS 3.0-6.5)	study	n.a.	increase ≥4 points; without confirmation and confirmed over 3 months	no serious limitations	practice effect with test frequency every 4 weeks
311	Clinical outcome	Timed 25ft Walk Test (T25FW)	Is the Symbol Digit Modalities Test a useful outcome in secondary progressive multiple sclerosis?	Koch M	Eur J Neurol	2021-06-01	https://onlinelibrary.wiley.com/doi/10.1111/ene.14732	Prospective RCT	n.a.	889	SPMS (Age 18-58, EDSS 3.0-6.5)	study	n.a.	increase ≥20%; without confirmation and confirmed over 3 months	no serious limitations	no practice effect
312	Clinical outcome	Relapses	Rabies vaccination and multiple sclerosis relapse: A retrospective cohort study	Huttner A	Mult Scler Relat Disord	2021-06-01	https://www.msard-journal.com/article/S2211-0348(21)00173-5/fulltext	Retrospective observational	Primary	55	MS	routine practice	1 relapse	n.a.	very serious limitations	very low sample size with high likelihood of selection and indication bias, lack of adjustment for confounders
313	Clinical outcome	Relapses	Real-world propensity score comparison of treatment effectiveness of peginterferon beta-1a vs. subcutaneous interferon beta-1a, glatiramer acetate, and teriflunomide in patients with relapsing-remitting multiple sclerosis	Reder A	Mult Scler Relat Disord	2021-06-01	https://doi.org/10.1016/j.msard.2021.102935	Retrospective observational	n.a.	n.a.	MS (Age 18-65)	routine practice	1 relapse	n.a.	serious limitations	selection and indication bias, recall bias, ascertainment bias
314	Clinical outcome	EDSS	aHSCT is superior to alemtuzumab in maintaining NEDA and improving cognition in multiple sclerosis	Häußler V	Ann Clin Transl Neurol	2021-06-01	https://www.ncbi.nlm.nih.gov/pmc/articles/PMC8164852/	Retrospective observational	Exploratory	40	RMS	routine practice	n.a.	increase ≥1 if previous EDSS <5.5 and increase ≥0.5 if previous EDSS ≥5.5; confirmed over 12 months	very serious limitations	very low sample size with high likelihood of selection and indication bias, lack of adjustment for confounders
314	Clinical outcome	Regensburg verbal fluency test (verbal fluency)	aHSCT is superior to alemtuzumab in maintaining NEDA and improving cognition in multiple sclerosis	Häußler V	Ann Clin Transl Neurol	2021-06-01	https://www.ncbi.nlm.nih.gov/pmc/articles/PMC8164852/	Retrospective observational	Secondary	40	RMS	routine practice	n.a.	n.a.	very serious limitations	very low sample size with high likelihood of selection and indication bias, lack of adjustment for confounders
314	Clinical outcome	Relapses	aHSCT is superior to alemtuzumab in maintaining NEDA and improving cognition in multiple sclerosis	Häußler V	Ann Clin Transl Neurol	2021-06-01	https://www.ncbi.nlm.nih.gov/pmc/articles/PMC8164852/	Retrospective observational	Exploratory	40	RMS	routine practice	1 relapse	n.a.	very serious limitations	very low sample size with high likelihood of selection and indication bias, lack of adjustment for confounders
314	Clinical outcome	Symbol Digit Modalities Test (SDMT)	aHSCT is superior to alemtuzumab in maintaining NEDA and improving cognition in multiple sclerosis	Häußler V	Ann Clin Transl Neurol	2021-06-01	https://www.ncbi.nlm.nih.gov/pmc/articles/PMC8164852/	Retrospective observational	Secondary	40	RMS	routine practice	n.a.	n.a.	very serious limitations	very low sample size with high likelihood of selection and indication bias, lack of adjustment for confounders
314	Clinical outcome	Trail Making Test B (executive funtions)	aHSCT is superior to alemtuzumab in maintaining NEDA and improving cognition in multiple sclerosis	Häußler V	Ann Clin Transl Neurol	2021-06-01	https://www.ncbi.nlm.nih.gov/pmc/articles/PMC8164852/	Retrospective observational	Secondary	40	RMS	routine practice	n.a.	n.a.	very serious limitations	very low sample size with high likelihood of selection and indication bias, lack of adjustment for confounders
314	Clinical outcome	Verbal learning and memory test (VLMT)	aHSCT is superior to alemtuzumab in maintaining NEDA and improving cognition in multiple sclerosis	Häußler V	Ann Clin Transl Neurol	2021-06-01	https://www.ncbi.nlm.nih.gov/pmc/articles/PMC8164852/	Retrospective observational	Secondary	40	RMS	routine practice	n.a.	n.a.	very serious limitations	very low sample size with high likelihood of selection and indication bias, lack of adjustment for confounders
315	Clinical outcome	6min Walk Test (6MWT)	Exercise leads to metabolic changes associated with improved strength and fatigue in people with MS	Keller J	Ann Clin Transl Neurol	2021-06-01	https://onlinelibrary.wiley.com/doi/10.1002/acn3.51368	Prospective observational	Exploratory	14	MS (EDSS 0-3.5)	study	n.a.	n.a.	very serious limitations	very low sample size with high likelihood of selection bias
315	Clinical outcome	EDSS	Exercise leads to metabolic changes associated with improved strength and fatigue in people with MS	Keller J	Ann Clin Transl Neurol	2021-06-01	https://onlinelibrary.wiley.com/doi/10.1002/acn3.51368	Prospective observational	Exploratory	14	MS (EDSS 0-3.5)	study	n.a.	n.a.	very serious limitations	very low sample size with high likelihood of selection bias
315	Clinical outcome	Timed 25ft Walk Test (T25FW)	Exercise leads to metabolic changes associated with improved strength and fatigue in people with MS	Keller J	Ann Clin Transl Neurol	2021-06-01	https://onlinelibrary.wiley.com/doi/10.1002/acn3.51368	Prospective observational	Exploratory	14	MS (EDSS 0-3.5)	study	n.a.	n.a.	very serious limitations	very low sample size with high likelihood of selection bias
316	Clinical outcome	6min Walk Test (6MWT)	Effects of prolonged-release fampridine on multiple sclerosis-related gait impairments. A crossover, double-blinded, placebo-controlled study	Valet M	Clin Biomech	2021-06-01	https://doi.org/10.1016/j.clinbiomech.2021.105382	Prospective RCT	Secondary	39	MS (Age 18-65, EDSS 0-6.0)	study	n.a.	n.a.	very serious limitations	very low sample size with high likelihood of selection bias, indication bias
316	Clinical outcome	Timed 25ft Walk Test (T25FW)	Effects of prolonged-release fampridine on multiple sclerosis-related gait impairments. A crossover, double-blinded, placebo-controlled study	Valet M	Clin Biomech	2021-06-01	https://doi.org/10.1016/j.clinbiomech.2021.105382	Prospective RCT	Secondary	39	MS (Age 18-65, EDSS 0-6.0)	study	n.a.	improvement ≥10%; without confirmation	very serious limitations	very low sample size with high likelihood of selection bias, indication bias
317	Clinical outcome	10m walk test (10MW)	Speed but Not Smoothness of Gait Reacts to Rehabilitation in Multiple Sclerosis	Gulde P	Mult Scler Int	2021-06-03	https://www.hindawi.com/journals/msi/2021/5589562/	Prospective observational	n.a.	76	MS (Age ≥18)	routine practice	n.a.	n.a.	very serious limitations	very low sample size with high likelihood of selection bias, indication bias
317	Clinical outcome	6min Walk Test (6MWT)	Speed but Not Smoothness of Gait Reacts to Rehabilitation in Multiple Sclerosis	Gulde P	Mult Scler Int	2021-06-03	https://www.hindawi.com/journals/msi/2021/5589562/	Prospective observational	n.a.	76	MS (Age ≥18)	routine practice	n.a.	n.a.	very serious limitations	very low sample size with high likelihood of selection bias, indication bias
317	Clinical outcome	Timed 25ft Walk Test (T25FW)	Speed but Not Smoothness of Gait Reacts to Rehabilitation in Multiple Sclerosis	Gulde P	Mult Scler Int	2021-06-03	https://www.hindawi.com/journals/msi/2021/5589562/	Prospective observational	n.a.	76	MS (Age ≥18)	routine practice	n.a.	n.a.	very serious limitations	very low sample size with high likelihood of selection bias, indication bias
318	Clinical outcome	Brief Visuospatial Memory Test-Revised (BVMT-R, visual memory)	Cortical involvement determines impairment 30 years after a clinically isolated syndrome	Haider L	Brain	2021-06-22	https://academic.oup.com/brain/article/144/5/1384/6242721?login=false	Prospective observational	n.a.	60	CIS (McDonald 2011)	study	n.a.	n.a.	serious limitations	very low sample size with high likelihood of selection bias,attrition bias
318	Clinical outcome	California Verbal Learning Test-II (CVLT-II, verbal memory)	Cortical involvement determines impairment 30 years after a clinically isolated syndrome	Haider L	Brain	2021-06-22	https://academic.oup.com/brain/article/144/5/1384/6242721?login=false	Prospective observational	n.a.	60	CIS (McDonald 2011)	study	n.a.	n.a.	serious limitations	very low sample size with high likelihood of selection bias,attrition bias
318	Clinical outcome	EDSS	Cortical involvement determines impairment 30 years after a clinically isolated syndrome	Haider L	Brain	2021-06-22	https://academic.oup.com/brain/article/144/5/1384/6242721?login=false	Prospective observational	n.a.	91	CIS (McDonald 2011)	study	n.a.	n.a.	serious limitations	very low sample size with high likelihood of selection bias,attrition bias
318	Clinical outcome	Nine Hole Peg Test (9HPT)	Cortical involvement determines impairment 30 years after a clinically isolated syndrome	Haider L	Brain	2021-06-22	https://academic.oup.com/brain/article/144/5/1384/6242721?login=false	Prospective observational	n.a.	91	CIS (McDonald 2011)	study	n.a.	n.a.	serious limitations	very low sample size with high likelihood of selection bias,attrition bias
318	Clinical outcome	PASAT	Cortical involvement determines impairment 30 years after a clinically isolated syndrome	Haider L	Brain	2021-06-22	https://academic.oup.com/brain/article/144/5/1384/6242721?login=false	Prospective observational	n.a.	91	CIS (McDonald 2011)	study	n.a.	n.a.	serious limitations	very low sample size with high likelihood of selection bias,attrition bias
318	Clinical outcome	Symbol Digit Modalities Test (SDMT)	Cortical involvement determines impairment 30 years after a clinically isolated syndrome	Haider L	Brain	2021-06-22	https://academic.oup.com/brain/article/144/5/1384/6242721?login=false	Prospective observational	n.a.	91	CIS (McDonald 2011)	study	n.a.	n.a.	serious limitations	very low sample size with high likelihood of selection bias,attrition bias
318	Clinical outcome	Timed 25ft Walk Test (T25FW)	Cortical involvement determines impairment 30 years after a clinically isolated syndrome	Haider L	Brain	2021-06-22	https://academic.oup.com/brain/article/144/5/1384/6242721?login=false	Prospective observational	n.a.	91	CIS (McDonald 2011)	study	n.a.	n.a.	serious limitations	very low sample size with high likelihood of selection bias,attrition bias
319	Clinical outcome	Nine Hole Peg Test (9HPT)	A Descriptive Correlational Study to Evaluate Three Measures of Assessing Upper Extremity Function in Individuals with Multiple Sclerosis	Saini A	Mult Scler Int	2021-06-26	https://www.hindawi.com/journals/msi/2021/5588335/	Prospective observational	n.a.	112	CIS/RRMS (Age ≥18)	study	n.a.	n.a.	serious limitations	low sample size with high likelihood of selection and indication bias
320	Clinical outcome	EDSS	Natalizumab is associated with early improvement of working ability in relapsing-remitting multiple sclerosis patients: WANT observational study results	Capra R	Neurol Sci	2021-07-01	https://link.springer.com/article/10.1007/s10072-020-04838-z	Prospective observational	Secondary	106	RRMS (Age 18-65, EDSS 0-5.5)	study	n.a.	n.a.	serious limitations	low sample size with high likelihood of selection and indication bias
320	Clinical outcome	Relapses	Natalizumab is associated with early improvement of working ability in relapsing-remitting multiple sclerosis patients: WANT observational study results	Capra R	Neurol Sci	2021-07-01	https://link.springer.com/article/10.1007/s10072-020-04838-z	Prospective observational	Secondary	106	RRMS (Age 18-65, EDSS 0-5.5)	study	n.a.	n.a.	serious limitations	low sample size with high likelihood of selection and indication bias
320	Clinical outcome	Symbol Digit Modalities Test (SDMT)	Natalizumab is associated with early improvement of working ability in relapsing-remitting multiple sclerosis patients: WANT observational study results	Capra R	Neurol Sci	2021-07-01	https://link.springer.com/article/10.1007/s10072-020-04838-z	Prospective observational	Secondary	106	RRMS (Age 18-65, EDSS 0-5.5)	study	n.a.	n.a.	serious limitations	low sample size with high likelihood of selection and indication bias
320	Clinical outcome	Timed 25ft Walk Test (T25FW)	Natalizumab is associated with early improvement of working ability in relapsing-remitting multiple sclerosis patients: WANT observational study results	Capra R	Neurol Sci	2021-07-01	https://link.springer.com/article/10.1007/s10072-020-04838-z	Prospective observational	Secondary	106	RRMS (Age 18-65, EDSS 0-5.5)	study	n.a.	increase ≥20%; without confirmation	serious limitations	low sample size with high likelihood of selection and indication bias
321	Clinical outcome	EDSS	Autologous haematopoietic stem cell transplantation as a first-line disease-modifying therapy in patients with 'aggressive' multiple sclerosis	Das J	Mult Scler J	2021-07-01	https://journals.sagepub.com/doi/10.1177/1352458520985238	Retrospective observational	Secondary	20	MS	routine practice	n.a.	increase ≥1 if previous EDSS <6.0 and increase ≥0.5 if previous EDSS ≥6.0; confirmed over 12 months	very serious limitations	very low sample size with high likelihood of selection bias, indication bias, attrition bias, lack of adjustment for confounders
321	Clinical outcome	Relapses	Autologous haematopoietic stem cell transplantation as a first-line disease-modifying therapy in patients with 'aggressive' multiple sclerosis	Das J	Mult Scler J	2021-07-01	https://journals.sagepub.com/doi/10.1177/1352458520985238	Retrospective observational	Secondary	20	MS	routine practice	1 relapse	n.a.	very serious limitations	very low sample size with high likelihood of selection bias, indication bias, attrition bias, lack of adjustment for confounders
323	Clinical outcome	6min Walk Test (6MWT)	Instrumentally assessed gait quality is more relevant than gait endurance and velocity to explain patient-reported walking ability in early-stage multiple sclerosis	Carpinella I	Eur J Neurol	2021-07-01	https://onlinelibrary.wiley.com/doi/10.1111/ene.14866	Prospective observational	n.a.	82	MS (EDSS 0-2.5)	study	n.a.	n.a.	serious limitations	very low sample size with high likelihood of selection bias, indication bias
323	Clinical outcome	Accelerometry (MTw, Xsens, NL)	Instrumentally assessed gait quality is more relevant than gait endurance and velocity to explain patient-reported walking ability in early-stage multiple sclerosis	Carpinella I	Eur J Neurol	2021-07-01	https://onlinelibrary.wiley.com/doi/10.1111/ene.14866	Prospective observational	n.a.	82	MS (EDSS 0-2.5)	study	n.a.	n.a.	serious limitations	very low sample size with high likelihood of selection bias, indication bias
323	Clinical outcome	Fullerton Advanced Balance Scale	Instrumentally assessed gait quality is more relevant than gait endurance and velocity to explain patient-reported walking ability in early-stage multiple sclerosis	Carpinella I	Eur J Neurol	2021-07-01	https://onlinelibrary.wiley.com/doi/10.1111/ene.14866	Prospective observational	n.a.	82	MS (EDSS 0-2.5)	study	n.a.	n.a.	serious limitations	very low sample size with high likelihood of selection bias, indication bias
324	Clinical outcome	EDSS	A real-world single-centre analysis of alemtuzumab and cladribine for multiple sclerosis	Bose G	Mult Scler Relat Disord	2021-07-01	https://doi.org/10.1016/j.msard.2021.102945	Retrospective observational	Secondary	111	MS (Age ≥18)	routine practice	n.a.	increase ≥1 if previous EDSS <6.0 and increase ≥0.5 if previous EDSS ≥6; confirmed over 6 months	serious limitations	low sample size with high likelihood of selection and indication bias, recall bias, lack of adjustment for confounders
324	Clinical outcome	Relapses	A real-world single-centre analysis of alemtuzumab and cladribine for multiple sclerosis	Bose G	Mult Scler Relat Disord	2021-07-01	https://doi.org/10.1016/j.msard.2021.102945	Retrospective observational	Secondary	111	MS (Age ≥18)	routine practice	1 relapse	n.a.	serious limitations	low sample size with high likelihood of selection and indication bias, recall bias, lack of adjustment for confounders
325	Clinical outcome	EDSS	Longitudinal analysis of disability outcomes among young people with MS	Ow N	Mult Scler Relat Disord	2021-07-01	https://doi.org/10.1016/j.msard.2021.102966	Pooled prospective data	n.a.	676	MS (Age 18-35)	study	n.a.	n.a.	no serious limitations	selective inclusion criteria (Age 18-35)
325	Clinical outcome	Nine Hole Peg Test (9HPT)	Longitudinal analysis of disability outcomes among young people with MS	Ow N	Mult Scler Relat Disord	2021-07-01	https://doi.org/10.1016/j.msard.2021.102966	Pooled prospective data	n.a.	676	MS (Age 18-35)	study	n.a.	n.a.	no serious limitations	selective inclusion criteria (Age 18-35)
325	Clinical outcome	PASAT	Longitudinal analysis of disability outcomes among young people with MS	Ow N	Mult Scler Relat Disord	2021-07-01	https://doi.org/10.1016/j.msard.2021.102966	Pooled prospective data	n.a.	676	MS (Age 18-35)	study	n.a.	n.a.	no serious limitations	selective inclusion criteria (Age 18-35)
325	Clinical outcome	Symbol Digit Modalities Test (SDMT)	Longitudinal analysis of disability outcomes among young people with MS	Ow N	Mult Scler Relat Disord	2021-07-01	https://doi.org/10.1016/j.msard.2021.102966	Pooled prospective data	n.a.	676	MS (Age 18-35)	study	n.a.	n.a.	no serious limitations	selective inclusion criteria (Age 18-35)
325	Clinical outcome	Timed 25ft Walk Test (T25FW)	Longitudinal analysis of disability outcomes among young people with MS	Ow N	Mult Scler Relat Disord	2021-07-01	https://doi.org/10.1016/j.msard.2021.102966	Pooled prospective data	n.a.	676	MS (Age 18-35)	study	n.a.	n.a.	no serious limitations	selective inclusion criteria (Age 18-35)
326	Clinical outcome	EDSS	Natalizumab in Early Relapsing-Remitting Multiple Sclerosis: A 4-Year, Open-Label Study	Perumal J	Adv Ther	2021-07-01	https://link.springer.com/article/10.1007/s12325-021-01722-w	Prospective observational	Secondary	222	RRMS (Age 18-65, EDSS 0-4.0)	routine practice	n.a.	increase ≥1.5 if previous EDSS = 0, increase ≥1 if previous EDSS = 1–5.5 and increase ≥0.5 if previous EDSS ≥6.0; confirmed over 6 months	serious limitations	selection and indication bias, attrition bias, lack of adjustment for confounders
326	Clinical outcome	Relapses	Natalizumab in Early Relapsing-Remitting Multiple Sclerosis: A 4-Year, Open-Label Study	Perumal J	Adv Ther	2021-07-01	https://link.springer.com/article/10.1007/s12325-021-01722-w	Prospective observational	Secondary	222	RRMS (Age 18-65, EDSS 0-4.0)	routine practice	1 relapse	n.a.	serious limitations	selection and indication bias, attrition bias, lack of adjustment for confounders
327	Clinical outcome	EDSS	Use of Disease-Modifying Therapies in Pediatric Relapsing-Remitting Multiple Sclerosis in the United Kingdom	Abdel-Mannan O	Neurol Neuroimmunolog Neuroinflamm	2021-05-21	https://nn.neurology.org/content/8/4/e1008	Retrospective observational	n.a.	103	POMS	routine practice	n.a.	increase ≥1; without confirmation	serious limitations	low sample size with high likelihood of selection and indication bias, recall bias, lack of adjustment for confounders
327	Clinical outcome	Relapses	Use of Disease-Modifying Therapies in Pediatric Relapsing-Remitting Multiple Sclerosis in the United Kingdom	Abdel-Mannan O	Neurol Neuroimmunolog Neuroinflamm	2021-05-21	https://nn.neurology.org/content/8/4/e1008	Retrospective observational	n.a.	103	POMS	routine practice	1 relapse	n.a.	serious limitations	low sample size with high likelihood of selection and indication bias, recall bias, lack of adjustment for confounders
328	Clinical outcome	EDSS	Real-World Effectiveness of Natalizumab in Korean Patients With Multiple Sclerosis	Kim K H	Front Neurol	2021-07-08	https://www.frontiersin.org/articles/10.3389/fneur.2021.714941/full	Retrospective observational	n.a.	14	RRMS	routine practice	n.a.	increase ≥1.5 if baseline EDSS = 0, increase ≥1 if baseline EDSS ≥1; without confirmation	very serious limitations	very low sample size with high likelihood of selection and indication bias, attrition bias, lack of adjustment for confounders
328	Clinical outcome	Relapses	Real-World Effectiveness of Natalizumab in Korean Patients With Multiple Sclerosis	Kim K H	Front Neurol	2021-07-08	https://www.frontiersin.org/articles/10.3389/fneur.2021.714941/full	Retrospective observational	n.a.	14	RRMS	routine practice	1 relapse	n.a.	very serious limitations	very low sample size with high likelihood of selection and indication bias, attrition bias, lack of adjustment for confounders
329	Clinical outcome	10m walk test (10MW)	Robot-Assisted Gait Training in Patients with Multiple Sclerosis: A Randomized Controlled Crossover Trial	Sconza C	Medicina	2021-07-14	https://www.mdpi.com/1648-9144/57/7/713	Prospective RCT	Secondary	19	MS (EDSS 3.5-7.0)	study	n.a.	n.a.	very serious limitations	very low sample size with high likelihood of selection and indication bias, highly selective inclusion criteria (EDSS 3.5-7)
329	Clinical outcome	6min Walk Test (6MWT)	Robot-Assisted Gait Training in Patients with Multiple Sclerosis: A Randomized Controlled Crossover Trial	Sconza C	Medicina	2021-07-14	https://www.mdpi.com/1648-9144/57/7/713	Prospective RCT	Secondary	19	MS (EDSS 3.5-7.0)	study	n.a.	n.a.	very serious limitations	very low sample size with high likelihood of selection and indication bias, highly selective inclusion criteria (EDSS 3.5-7)
329	Clinical outcome	Timed 25ft Walk Test (T25FW)	Robot-Assisted Gait Training in Patients with Multiple Sclerosis: A Randomized Controlled Crossover Trial	Sconza C	Medicina	2021-07-14	https://www.mdpi.com/1648-9144/57/7/713	Prospective RCT	Primary	19	MS (EDSS 3.5-7.0)	study	n.a.	n.a.	very serious limitations	very low sample size with high likelihood of selection and indication bias, highly selective inclusion criteria (EDSS 3.5-7)
329	Clinical outcome	Tinetti Score (balance)	Robot-Assisted Gait Training in Patients with Multiple Sclerosis: A Randomized Controlled Crossover Trial	Sconza C	Medicina	2021-07-14	https://www.mdpi.com/1648-9144/57/7/713	Prospective RCT	Secondary	19	MS (EDSS 3.5-7.0)	study	n.a.	n.a.	very serious limitations	very low sample size with high likelihood of selection and indication bias, highly selective inclusion criteria (EDSS 3.5-7)
331	Clinical outcome	EDSS	Impact of drug diversity on treatment effectiveness in relapsing-remitting multiple sclerosis (RRMS) in Germany between 2010 and 2018: real-world data from the German NeuroTransData multiple sclerosis registry	Braune S	BMJ Open	2021-08-03	https://bmjopen.bmj.com/content/11/8/e042480	Retrospective observational	n.a.	17553	RMS	routine practice	n.a.	increase ≥1 if previous EDSS <6.0 and increase ≥0.5 if previous EDSS ≥6.0; confirmed over 6 months	serious limitations	selection and indication bias, ascertainment bias, recall bias
331	Clinical outcome	Relapses	Impact of drug diversity on treatment effectiveness in relapsing-remitting multiple sclerosis (RRMS) in Germany between 2010 and 2018: real-world data from the German NeuroTransData multiple sclerosis registry	Braune S	BMJ Open	2021-08-03	https://bmjopen.bmj.com/content/11/8/e042480	Retrospective observational	n.a.	17553	RMS	routine practice	1 relapse	n.a.	serious limitations	selection and indication bias, ascertainment bias, recall bias
332	Clinical outcome	Brief Visuospatial Memory Test-Revised (BVMT-R, visual memory)	A comparative study of the effects of yoga and clinical Pilates training on walking, cognition, respiratory functions, and quality of life in persons with multiple sclerosis: A quasi-experimental study	Abasiyanik Z	Explore	2021-09-01	https://www.sciencedirect.com/science/article/abs/pii/S1550830720302329?via%3Dihub	Cross-sectional observational	n.a.	28	MS (Age 18-65, EDSS 0-5.5)	study	n.a.	n.a.	very serious limitations	very low sample size with high likelihood of selection and indication bias, lack of blinding
332	Clinical outcome	California Verbal Learning Test-II (CVLT-II, verbal memory)	A comparative study of the effects of yoga and clinical Pilates training on walking, cognition, respiratory functions, and quality of life in persons with multiple sclerosis: A quasi-experimental study	Abasiyanik Z	Explore	2021-09-01	https://www.sciencedirect.com/science/article/abs/pii/S1550830720302329?via%3Dihub	Cross-sectional observational	n.a.	28	MS (Age 18-65, EDSS 0-5.5)	study	n.a.	n.a.	very serious limitations	very low sample size with high likelihood of selection and indication bias, lack of blinding
332	Clinical outcome	Symbol Digit Modalities Test (SDMT)	A comparative study of the effects of yoga and clinical Pilates training on walking, cognition, respiratory functions, and quality of life in persons with multiple sclerosis: A quasi-experimental study	Abasiyanik Z	Explore	2021-09-01	https://www.sciencedirect.com/science/article/abs/pii/S1550830720302329?via%3Dihub	Cross-sectional observational	n.a.	28	MS (Age 18-65, EDSS 0-5.5)	study	n.a.	n.a.	very serious limitations	very low sample size with high likelihood of selection and indication bias, lack of blinding
332	Clinical outcome	Timed 25ft Walk Test (T25FW)	A comparative study of the effects of yoga and clinical Pilates training on walking, cognition, respiratory functions, and quality of life in persons with multiple sclerosis: A quasi-experimental study	Abasiyanik Z	Explore	2021-09-01	https://www.sciencedirect.com/science/article/abs/pii/S1550830720302329?via%3Dihub	Cross-sectional observational	n.a.	28	MS (Age 18-65, EDSS 0-5.5)	study	n.a.	n.a.	very serious limitations	very low sample size with high likelihood of selection and indication bias, lack of blinding
332	Clinical outcome	Timed Up and Go test (TUG)	A comparative study of the effects of yoga and clinical Pilates training on walking, cognition, respiratory functions, and quality of life in persons with multiple sclerosis: A quasi-experimental study	Abasiyanik Z	Explore	2021-09-01	https://www.sciencedirect.com/science/article/abs/pii/S1550830720302329?via%3Dihub	Cross-sectional observational	n.a.	28	MS (Age 18-65, EDSS 0-5.5)	study	n.a.	n.a.	very serious limitations	very low sample size with high likelihood of selection and indication bias, lack of blinding
333	Clinical outcome	Relapses	BEST-MS: A prospective head-to-head comparative study of natalizumab and fingolimod in active relapsing MS	Cohen M	Mult Scler J	2021-09-01	https://journals.sagepub.com/doi/10.1177/1352458520969145	Prospective observational	Secondary	223	RRMS (Age ≥18)	routine practice	1 relapse	n.a.	serious limitations	selection and indication bias, lack of randomization, lack of blinding
334	Clinical outcome	EDSS	Impact of previous disease-modifying treatment on effectiveness and safety outcomes, among patients with multiple sclerosis treated with alemtuzumab	Pfeuffer S	J Neurol Neurosurg Psychiatry	2021-09-01	https://jnnp.bmj.com/content/92/9/1007	Retrospective observational	n.a.	170	RRMS (Age ≥18)	routine practice	n.a.	increase ≥1.5 if previous EDSS = 0, increase ≥1 if previous EDSS = 1–4.0 and increase ≥0.5 if previous EDSS ≥4.5; confirmed over 3 months	serious limitations	selection and indication bias without adjustment, lack of adjustment for confounders
334	Clinical outcome	Relapses	Impact of previous disease-modifying treatment on effectiveness and safety outcomes, among patients with multiple sclerosis treated with alemtuzumab	Pfeuffer S	J Neurol Neurosurg Psychiatry	2021-09-01	https://jnnp.bmj.com/content/92/9/1007	Retrospective observational	n.a.	170	RRMS (Age ≥18)	routine practice	1 relapse	n.a.	serious limitations	selection and indication bias without adjustment, lack of adjustment for confounders
335	Clinical outcome	Relapses	An Exposure-Response Analysis of the Clinical Efficacy of Ponesimod in a Randomized Phase II Study in Patients with Multiple Sclerosis	Olsson Gisleskog P	Clin Pharmacokinet	2021-09-01	https://link.springer.com/article/10.1007/s40262-021-01020-2	Prospective RCT	Secondary	464	RRMS (Age 18-55)	study	1 relapse	n.a.	no serious limitations	n.a.
336	Clinical outcome	EDSS	Ocrelizumab Extended Interval Dosing in Multiple Sclerosis in Times of COVID-19	Rolfes L	Neurol Neuroimmunolog Neuroinflamm	2021-09-01	https://nn.neurology.org/content/8/5/e1035	Retrospective observational	n.a.	318	RRMS	routine practice	n.a.	increase ≥1.5 if previous EDSS = 0, increase ≥1 if previous EDSS = 1–4.0 and increase ≥0.5 if previous EDSS ≥4.5; confirmed over 3 months	serious limitations	selection and indication bias without adjustment, recall bias, immortality of time bias, lack of adjustment for confounders
336	Clinical outcome	Relapses	Ocrelizumab Extended Interval Dosing in Multiple Sclerosis in Times of COVID-19	Rolfes L	Neurol Neuroimmunolog Neuroinflamm	2021-09-01	https://nn.neurology.org/content/8/5/e1035	Retrospective observational	n.a.	318	RRMS	routine practice	1 relapse	n.a.	serious limitations	selection and indication bias without adjustment, recall bias, immortality of time bias, lack of adjustment for confounders
337	Clinical outcome	10/36 Spatial Recall Test (10/36 SPART)	Cognitive recovery in people with relapsing/remitting multiple sclerosis: A randomized clinical trial on virtual reality-based neurorehabilitation	Leonardi S	Clin Neurol Neurosurg	2021-09-01	https://www.sciencedirect.com/science/article/abs/pii/S0303846721003577?via%3Dihub	Prospective RCT	n.a.	30	RRMS (Age 18-75, EDSS 0-6.5, mild cognitive impairment)	study	n.a.	n.a.	serious limitations	very low sample size with high likelihood of selection and indication bias
337	Clinical outcome	Montreal Cognitive Assessment (MOCA)	Cognitive recovery in people with relapsing/remitting multiple sclerosis: A randomized clinical trial on virtual reality-based neurorehabilitation	Leonardi S	Clin Neurol Neurosurg	2021-09-01	https://www.sciencedirect.com/science/article/abs/pii/S0303846721003577?via%3Dihub	Prospective RCT	n.a.	30	RRMS (Age 18-75, EDSS 0-6.5, mild cognitive impairment)	study	n.a.	n.a.	serious limitations	very low sample size with high likelihood of selection and indication bias
337	Clinical outcome	PASAT	Cognitive recovery in people with relapsing/remitting multiple sclerosis: A randomized clinical trial on virtual reality-based neurorehabilitation	Leonardi S	Clin Neurol Neurosurg	2021-09-01	https://www.sciencedirect.com/science/article/abs/pii/S0303846721003577?via%3Dihub	Prospective RCT	n.a.	30	RRMS (Age 18-75, EDSS 0-6.5, mild cognitive impairment)	study	n.a.	n.a.	serious limitations	very low sample size with high likelihood of selection and indication bias
337	Clinical outcome	Selective Reminding Test (SRT, verbal memory)	Cognitive recovery in people with relapsing/remitting multiple sclerosis: A randomized clinical trial on virtual reality-based neurorehabilitation	Leonardi S	Clin Neurol Neurosurg	2021-09-01	https://www.sciencedirect.com/science/article/abs/pii/S0303846721003577?via%3Dihub	Prospective RCT	n.a.	30	RRMS (Age 18-75, EDSS 0-6.5, mild cognitive impairment)	study	n.a.	n.a.	serious limitations	very low sample size with high likelihood of selection and indication bias
337	Clinical outcome	Symbol Digit Modalities Test (SDMT)	Cognitive recovery in people with relapsing/remitting multiple sclerosis: A randomized clinical trial on virtual reality-based neurorehabilitation	Leonardi S	Clin Neurol Neurosurg	2021-09-01	https://www.sciencedirect.com/science/article/abs/pii/S0303846721003577?via%3Dihub	Prospective RCT	n.a.	30	RRMS (Age 18-75, EDSS 0-6.5, mild cognitive impairment)	study	n.a.	n.a.	serious limitations	very low sample size with high likelihood of selection and indication bias
337	Clinical outcome	Word List Generation (WLG, verbal fluency)	Cognitive recovery in people with relapsing/remitting multiple sclerosis: A randomized clinical trial on virtual reality-based neurorehabilitation	Leonardi S	Clin Neurol Neurosurg	2021-09-01	https://www.sciencedirect.com/science/article/abs/pii/S0303846721003577?via%3Dihub	Prospective RCT	n.a.	30	RRMS (Age 18-75, EDSS 0-6.5, mild cognitive impairment)	study	n.a.	n.a.	serious limitations	very low sample size with high likelihood of selection and indication bias
338	Clinical outcome	EDSS	Increased Serum Neurofilament Light and Thin Ganglion Cell-Inner Plexiform Layer Are Additive Risk Factors for Disease Activity in Early Multiple Sclerosis	Lin T-Y	Neurol Neuroimmunolog Neuroinflamm	2021-08-04	https://nn.neurology.org/content/8/5/e1051	Prospective observational	Secondary	78	CIS/RRMS	routine practice	n.a.	increase ≥1.5 if previous EDSS = 0, increase ≥1 if previous EDSS = 1–5.5 and increase ≥0.5 if previous EDSS ≥6.0; confirmed over 12 months	serious limitations	low sample size with high likelihood of selection and indication bias
338	Clinical outcome	Relapses	Increased Serum Neurofilament Light and Thin Ganglion Cell-Inner Plexiform Layer Are Additive Risk Factors for Disease Activity in Early Multiple Sclerosis	Lin T-Y	Neurol Neuroimmunolog Neuroinflamm	2021-08-04	https://nn.neurology.org/content/8/5/e1051	Prospective observational	Secondary	78	CIS/RRMS	routine practice	1 relapse	n.a.	serious limitations	low sample size with high likelihood of selection and indication bias
339	Clinical outcome	EDSS	Measuring Treatment Response in Progressive Multiple Sclerosis-Considerations for Adapting to an Era of Multiple Treatment Options	Krajnc N	Biomolecules	2021-09-10	https://www.mdpi.com/2218-273X/11/9/1342	Systematic review	n.a.	n.a.	SPMS	n.a.	n.a.	n.a.	no serious limitations	additional information on Properties of outcome
339	Clinical outcome	Low contrast visual acuity (LCVA)	Measuring Treatment Response in Progressive Multiple Sclerosis-Considerations for Adapting to an Era of Multiple Treatment Options	Krajnc N	Biomolecules	2021-09-10	https://www.mdpi.com/2218-273X/11/9/1342	Systematic review	n.a.	n.a.	SPMS	n.a.	n.a.	n.a.	no serious limitations	additional information on Properties of outcome
339	Clinical outcome	Nine Hole Peg Test (9HPT)	Measuring Treatment Response in Progressive Multiple Sclerosis-Considerations for Adapting to an Era of Multiple Treatment Options	Krajnc N	Biomolecules	2021-09-10	https://www.mdpi.com/2218-273X/11/9/1342	Systematic review	n.a.	n.a.	SPMS	n.a.	n.a.	n.a.	no serious limitations	additional information on Properties of outcome
339	Clinical outcome	PASAT	Measuring Treatment Response in Progressive Multiple Sclerosis-Considerations for Adapting to an Era of Multiple Treatment Options	Krajnc N	Biomolecules	2021-09-10	https://www.mdpi.com/2218-273X/11/9/1342	Systematic review	n.a.	n.a.	SPMS	n.a.	n.a.	n.a.	no serious limitations	additional information on Properties of outcome
339	Clinical outcome	Symbol Digit Modalities Test (SDMT)	Measuring Treatment Response in Progressive Multiple Sclerosis-Considerations for Adapting to an Era of Multiple Treatment Options	Krajnc N	Biomolecules	2021-09-10	https://www.mdpi.com/2218-273X/11/9/1342	Systematic review	n.a.	n.a.	SPMS	n.a.	n.a.	n.a.	no serious limitations	additional information on Properties of outcome
339	Clinical outcome	Timed 25ft Walk Test (T25FW)	Measuring Treatment Response in Progressive Multiple Sclerosis-Considerations for Adapting to an Era of Multiple Treatment Options	Krajnc N	Biomolecules	2021-09-10	https://www.mdpi.com/2218-273X/11/9/1342	Systematic review	n.a.	n.a.	SPMS	n.a.	n.a.	n.a.	no serious limitations	additional information on Properties of outcome
341	Clinical outcome	Wearables	Wearable technologies to measure clinical outcomes in multiple sclerosis: A scoping review	Alexander S	Mult Scler J	2021-10-01	https://journals.sagepub.com/doi/10.1177/1352458520946005		n.a.	n.a.	n.a.	n.a.	n.a.	n.a.	no serious limitations	35 unique MS wearable technology solutions
342	Clinical outcome	EDSS	A comparison of clinical outcomes in PPMS in the INFORMS original trial data set	Koch M	Mult Scler J	2021-10-01	https://journals.sagepub.com/doi/10.1177/1352458520987539	Pooled prospective data	n.a.	970	PPMS (Age 25-65)	study	n.a.	increase ≥1 if baseline EDSS <6.0 and increase ≥0.5 if baseline EDSS ≥6.0; unconfirmed or confirmed over 3/6 months	no serious limitations	progression rates: 47% over 36 months; little effect of confirmation (82% of unconfirmed worsening events confirmed at 3 months)
342	Clinical outcome	Nine Hole Peg Test (9HPT)	A comparison of clinical outcomes in PPMS in the INFORMS original trial data set	Koch M	Mult Scler J	2021-10-01	https://journals.sagepub.com/doi/10.1177/1352458520987539	Pooled prospective data	n.a.	970	PPMS (Age 25-65)	study	n.a.	increase ≥20%; unconfirmed or confirmed over 3/6 months	no serious limitations	progression rates: 21% over 36 months; considerable effect of confirmation (only 56% of unconfirmed worsening events confirmed at 3 months)
342	Clinical outcome	PASAT	A comparison of clinical outcomes in PPMS in the INFORMS original trial data set	Koch M	Mult Scler J	2021-10-01	https://journals.sagepub.com/doi/10.1177/1352458520987539	Pooled prospective data	n.a.	970	PPMS (Age 25-65)	study	n.a.	any increase OR ≥4 points OR ≥20%; unconfirmed or confirmed over 3/6 months	no serious limitations	slight practice effect
342	Clinical outcome	Timed 25ft Walk Test (T25FW)	A comparison of clinical outcomes in PPMS in the INFORMS original trial data set	Koch M	Mult Scler J	2021-10-01	https://journals.sagepub.com/doi/10.1177/1352458520987539	Pooled prospective data	n.a.	970	PPMS (Age 25-65)	study	n.a.	increase ≥20%; unconfirmed or confirmed over 3/6 months	no serious limitations	progression rates: 52% over 36 months; moderate effect of confirmation (70% of unconfirmed worsening events confirmed at 3 months)
343	Clinical outcome	EDSS	Therapeutic plasma exchange in MS refractory relapses: Long-term outcome	Marrodan M	Mult Scler Relat Disord	2021-10-01	https://doi.org/10.1016/j.msard.2021.103168	Retrospective observational	n.a.	23	RRMS	routine practice	n.a.	improvement ≥1 if baseline EDSS <6.0 and improvement ≥0.5 if previous EDSS ≥6.0; without confirmation	very serious limitations	very low sample size with high likelihood of selection and indication bias, lack of adjustment for confounders
344	Clinical outcome	EDSS	Treatment Escalation vs Immediate Initiation of Highly Effective Treatment for Patients With Relapsing-Remitting Multiple Sclerosis: Data From 2 Different National Strategies	Spelman T	JAMA Neurol	2021-10-01	https://jamanetwork.com/journals/jamaneurology/fullarticle/2783261	Retrospective observational	Primary	4167	RRMS (Age 18-55)	routine practice	n.a.	increase ≥1.5 if previous EDSS = 0, increase ≥1 if previous EDSS = 1–5.0 and increase ≥0.5 if previous EDSS ≥5.5; confirmed over 6 months	no serious limitations	selection and indication bias (mitigated by large sample size and propensity scoring)
345	Clinical outcome	EDSS	Long-Term Effectiveness of Natalizumab in Patients with Relapsing-Remitting Multiple Sclerosis Treated in the Routine Care in Greece: Results from the Multicenter, Observational 5-Year Prospective Study 'TOPICS Greece'	Efthimios D	Clin Drug Investig	2021-10-01	https://link.springer.com/article/10.1007/s40261-021-01073-y	Prospective observational	Secondary	304	RRMS (Age ≥18)	routine practice	n.a.	increase ≥1; confirmed over 6 months	serious limitations	selection and indication bias, attrition bias, lack of adjustment for confounders
345	Clinical outcome	Relapses	Long-Term Effectiveness of Natalizumab in Patients with Relapsing-Remitting Multiple Sclerosis Treated in the Routine Care in Greece: Results from the Multicenter, Observational 5-Year Prospective Study 'TOPICS Greece'	Efthimios D	Clin Drug Investig	2021-10-01	https://link.springer.com/article/10.1007/s40261-021-01073-y	Prospective observational	Secondary	304	RRMS (Age ≥18)	routine practice	1 relapse	n.a.	serious limitations	selection and indication bias, attrition bias, lack of adjustment for confounders
346	Clinical outcome	EDSS	Four-year safety and effectiveness data from patients with multiple sclerosis treated with fingolimod: The Spanish GILENYA registry	Meca-Lallana J	Plos One	2021-10-01	https://journals.plos.org/plosone/article?id=10.1371/journal.pone.0258437	Retrospective observational	n.a.	666	RRMS (Age ≥18)	routine practice	n.a.	any increase; without confirmation	serious limitations	selection and indication bias without adjustment, attrition bias
346	Clinical outcome	Relapses	Four-year safety and effectiveness data from patients with multiple sclerosis treated with fingolimod: The Spanish GILENYA registry	Meca-Lallana J	Plos One	2021-10-01	https://journals.plos.org/plosone/article?id=10.1371/journal.pone.0258437	Retrospective observational	n.a.	666	RRMS (Age ≥18)	routine practice	1 relapse	n.a.	serious limitations	selection and indication bias without adjustment, attrition bias
347	Clinical outcome	Digital Mobility Outcomes	Walking on common ground: a cross-disciplinary scoping review on the clinical utility of digital mobility outcomes	Polhemus A	NPJ Digit Med	2021-10-14	https://www.nature.com/articles/s41746-021-00513-5	Systematic review	n.a.	n.a.	MS	n.a.	n.a.	no data available what constitutes clinical meaningful change	no serious limitations	n.a.
348	Clinical outcome	EDSS	Comparison of the EDSS, Timed 25-Foot Walk, and the 9-Hole Peg Test as Clinical Trial Outcomes in Relapsing-Remitting Multiple Sclerosis	Koch M	Neurology	2021-10-01	https://n.neurology.org	Prospective RCT	n.a.	1008	RRMS (Age 18-60, EDSS 0-5.0)	study	n.a.	increase ≥1 if previous EDSS <6.0 and increase ≥0.5 if previous EDSS ≥6.0; unconfirmed or confirmed over 3/6 months or sustained (CDW reconfirmed at study end at 36 months)	no serious limitations	progression rates: 24% over 36 months; considerable effect of confirmation (55% of unconfirmed worsening events confirmed at 3 months); improvement rates: 21% over 36 months; considerable effect of confirmation (50% of unconfirmed worsening events confirmed at 3 months)
348	Clinical outcome	Nine Hole Peg Test (9HPT)	Comparison of the EDSS, Timed 25-Foot Walk, and the 9-Hole Peg Test as Clinical Trial Outcomes in Relapsing-Remitting Multiple Sclerosis	Koch M	Neurology	2021-10-01	https://n.neurology.org	Prospective RCT	n.a.	1008	RRMS (Age 18-60, EDSS 0-5.0)	study	n.a.	increase ≥20%; unconfirmed or confirmed over 3/6 months or sustained (CDW reconfirmed at study end at 36 months)	no serious limitations	progression rates: 3% over 36 months; strong effect of confirmation (28% of unconfirmed worsening events confirmed at 3 months); improvement rates: 3% over 36 months; considerable effect of confirmation (57% of unconfirmed worsening events confirmed at 3 months)
348	Clinical outcome	Timed 25ft Walk Test (T25FW)	Comparison of the EDSS, Timed 25-Foot Walk, and the 9-Hole Peg Test as Clinical Trial Outcomes in Relapsing-Remitting Multiple Sclerosis	Koch M	Neurology	2021-10-01	https://n.neurology.org	Prospective RCT	n.a.	1008	RRMS (Age 18-60, EDSS 0-5.0)	study	n.a.	increase ≥20%; unconfirmed or confirmed over 3/6 months or sustained (CDW reconfirmed at study end at 36 months)	no serious limitations	progression rates: 15% over 36 months; considerable effect of confirmation (50% of unconfirmed worsening events confirmed at 3 months); improvement rates: 7% over 36 months; considerable effect of confirmation (48% of unconfirmed worsening events confirmed at 3 months)
349	Clinical outcome	EDSS	Long-term outcome and predictors of long-term disease activity in natalizumab-treated patients with multiple sclerosis: real life data from the Austrian MS Treatment Registry	Guger M	J Neurol	2021-11-01	https://link.springer.com/article/10.1007/s00415-021-10559-w	Retrospective observational	Secondary	1665	RRMS	routine practice	n.a.	increase ≥1 if baseline EDSS <6.0 and increase ≥0.5 if baseline EDSS ≥6.0; unconfirmed or confirmed over 3/6 months	serious limitations	selection and indication bias
349	Clinical outcome	Relapses	Long-term outcome and predictors of long-term disease activity in natalizumab-treated patients with multiple sclerosis: real life data from the Austrian MS Treatment Registry	Guger M	J Neurol	2021-11-01	https://link.springer.com/article/10.1007/s00415-021-10559-w	Retrospective observational	Primary	1665	RRMS	routine practice	1 relapse	n.a.	serious limitations	selection and indication bias
351	Clinical outcome	EDSS	Racial and ethnic disparities in treatment response and tolerability in multiple sclerosis: A comparative study	Perez C	Mult Scler Relat Disord	2021-11-01	https://doi.org/10.1016/j.msard.2021.103248	Retrospective observational	Secondary	300	MS	routine practice	n.a.	increase ≥1 if previous EDSS <6.0 and increase ≥0.5 if previous EDSS ≥6.0; confirmed over 6 months	serious limitations	selection and indication bias, recall bias
351	Clinical outcome	Relapses	Racial and ethnic disparities in treatment response and tolerability in multiple sclerosis: A comparative study	Perez C	Mult Scler Relat Disord	2021-11-01	https://doi.org/10.1016/j.msard.2021.103248	Retrospective observational	Secondary	300	MS	routine practice	1 relapse	n.a.	serious limitations	selection and indication bias, recall bias
353	Clinical outcome	EDSS	ProspeCtive study to evaluate efficacy, safety and tOlerability of dietary supplemeNT of Curcumin (BCM95) in subjects with Active relapsing MultIple Sclerosis treated with subcutaNeous Interferon beta 1a 44 mcg TIW (CONTAIN): A randomized, controlled trial	Petracca M	Mult Scler Relat Disord	2021-11-01	https://www.sciencedirect.com/science/article/pii/S2211034821005411?via%3Dihub	Prospective RCT	Secondary	80	RRMS (Age 18-60, EDSS 0-5.5)	study	n.a.	increase ≥1.5 if previous EDSS = 0, increase ≥1 if previous EDSS = 1–4.0 and increase ≥0.5 if previous EDSS ≥4.5; confirmed over 3 months	serious limitations	low sample size with high likelihood of selection and indication bias
353	Clinical outcome	Relapses	ProspeCtive study to evaluate efficacy, safety and tOlerability of dietary supplemeNT of Curcumin (BCM95) in subjects with Active relapsing MultIple Sclerosis treated with subcutaNeous Interferon beta 1a 44 mcg TIW (CONTAIN): A randomized, controlled trial	Petracca M	Mult Scler Relat Disord	2021-11-01	https://www.sciencedirect.com/science/article/pii/S2211034821005411?via%3Dihub	Prospective RCT	Secondary	80	RRMS (Age 18-60, EDSS 0-5.5)	study	1 relapse	n.a.	serious limitations	low sample size with high likelihood of selection and indication bias
356	Clinical outcome	EDSS	Efficacy and safety of alemtuzumab treatment in a real-world cohort of patients with multiple sclerosis	Zmira O	Acta Neurol Belg	2021-12-01	https://link.springer.com/article/10.1007/s13760-020-01375-6	Retrospective observational	n.a.	35	RRMS	routine practice	n.a.	n.a.	very serious limitations	very low sample size with high likelihood of selection bias, indication bias, recall bias, lack of adjustment for confounders
356	Clinical outcome	Relapses	Efficacy and safety of alemtuzumab treatment in a real-world cohort of patients with multiple sclerosis	Zmira O	Acta Neurol Belg	2021-12-01	https://link.springer.com/article/10.1007/s13760-020-01375-6	Retrospective observational	n.a.	35	RRMS	routine practice	1 relapse	n.a.	very serious limitations	very low sample size with high likelihood of selection bias, indication bias, recall bias, lack of adjustment for confounders
357	Clinical outcome	EDSS	Disability improvement as a clinically relevant outcome in clinical trials of relapsing forms of multiple sclerosis	Cree B AC	Mult Scler J	2021-12-01	https://journals.sagepub.com/doi/10.1177/13524585211000280	Pooled prospective data	n.a.	2836	RRMS (Age 18-55, EDSS 0-5.5)	study	n.a.	increase ≥1 if baseline EDSS <5.5 and increase ≥0.5 if baseline EDSS ≥5.5; improvement ≥1 if baseline EDSS <5.5; increase ≥0.5 if baseline EDSS ≥5.5; unconfirmed or confirmed over 3/6 months or sustained	no serious limitations	n.a.
358	Clinical outcome	Timed 25ft Walk Test (T25FW)	Hydroxychloroquine for Primary Progressive Multiple Sclerosis	Koch M	Ann Neurol	2021-12-01	https://onlinelibrary.wiley.com/doi/10.1002/ana.26239	Prospective open label RCT	Primary	49	PPMS (Age 18-55, EDSS 4.0-6.5)	study	n.a.	increase ≥20%; without confirmation	serious limitations	very low sample size, significant loss of follow-up
359	Clinical outcome	Relapses	Safety and efficacy of teriflunomide in paediatric multiple sclerosis (TERIKIDS): a multicentre, double-blind, phase 3, randomised, placebo-controlled trial	Chitnis T	Lancet Neurol	2021-12-01	https://www.sciencedirect.com/science/article/pii/S1474442221003641?via%3Dihub	Prospective RCT	Primary	166	POMS (Age <18, EDSS 0-5.5)	study	1 relapse	n.a.	no serious limitations	n.a.
359	Clinical outcome	Symbol Digit Modalities Test (SDMT)	Safety and efficacy of teriflunomide in paediatric multiple sclerosis (TERIKIDS): a multicentre, double-blind, phase 3, randomised, placebo-controlled trial	Chitnis T	Lancet Neurol	2021-12-01	https://www.sciencedirect.com/science/article/pii/S1474442221003641?via%3Dihub	Prospective RCT	Secondary	166	POMS (Age <18, EDSS 0-5.5)	study	n.a.	n.a.	no serious limitations	n.a.
360	Clinical outcome	EDSS	Safety and efficacy of erythropoietin for the treatment of patients with optic neuritis (TONE): a randomised, double-blind, multicentre, placebo-controlled study	Lagreze W	Lancet Neurol	2021-12-01	https://www.sciencedirect.com/science/article/pii/S1474442221003227?via%3Dihub	Prospective RCT	Secondary	103	CIS (Age 18-50)	study	n.a.	n.a.	no serious limitations	n.a.
360	Clinical outcome	Low contrast visual acuity (LCVA)	Safety and efficacy of erythropoietin for the treatment of patients with optic neuritis (TONE): a randomised, double-blind, multicentre, placebo-controlled study	Lagreze W	Lancet Neurol	2021-12-01	https://www.sciencedirect.com/science/article/pii/S1474442221003227?via%3Dihub	Prospective RCT	Primary	103	CIS (Age 18-50)	study	n.a.	increase ≥6 letters	no serious limitations	n.a.
361	Clinical outcome	EDSS	Real-World Comparative Cost-Effectiveness Analysis of Different Classes of Disease-Modifying Therapies for Relapsing-Remitting Multiple Sclerosis in Saudi Arabia	AlRuthia Y	Int J Environ Res Public Health	2021-12-16	https://www.mdpi.com/1660-4601/18/24/13261	Retrospective observational	Secondary	146	RRMS (Age ≥18)	routine practice	n.a.	n.a.	very serious limitations	low sample size with high likelihood of selection and attrition bias, lack of adjustment for confounders, insufficient description of endpoints
361	Clinical outcome	Relapses	Real-World Comparative Cost-Effectiveness Analysis of Different Classes of Disease-Modifying Therapies for Relapsing-Remitting Multiple Sclerosis in Saudi Arabia	AlRuthia Y	Int J Environ Res Public Health	2021-12-16	https://www.mdpi.com/1660-4601/18/24/13261	Retrospective observational	Secondary	146	RRMS (Age ≥18)	routine practice	1 relapse	n.a.	very serious limitations	low sample size with high likelihood of selection and attrition bias, lack of adjustment for confounders, insufficient description of endpoints
362	Clinical outcome	Symbol Digit Modalities Test (SDMT)	A much needed metric: Defining reliable and statistically meaningful change of the oral version Symbol Digit Modalities Test (SDMT)	Strober L	Mult Scler Relat Disord	2022-01-01	https://www.sciencedirect.com/science/article/pii/S2211034821006726?via%3Dihub	Prospective observational	Primary	219	HC (18-74)	study	n.a.	increase ≥7/8/10 points (for 70/80/90% CI), predicted SDMT Score based on equation adjusting for age, education level, IQ and practice effect, z-score available	no serious limitations	n.a.
363	Clinical outcome	EDSS	Safety and clinical effectiveness of peginterferon beta-1a for relapsing multiple sclerosis in the real-world setting: Interim results from the Plegridy Observational Program	Salvetti M	Mult Scler Relat Disord	2022-01-01	https://www.sciencedirect.com/science/article/pii/S2211034821006179?via%3Dihub	Prospective observational	Primary	1208	RMS (Age ≥18)	routine practice	n.a.	increase ≥1.5 if baseline EDSS = 0, increase ≥1 if baseline EDSS ≥1; confirmed over 6 months	serious limitations	selection and indication bias, ascertainment bias, attrition bias
363	Clinical outcome	Relapses	Safety and clinical effectiveness of peginterferon beta-1a for relapsing multiple sclerosis in the real-world setting: Interim results from the Plegridy Observational Program	Salvetti M	Mult Scler Relat Disord	2022-01-01	https://www.sciencedirect.com/science/article/pii/S2211034821006179?via%3Dihub	Prospective observational	Secondary	1208	RMS (Age ≥18)	routine practice	1 relapse	n.a.	serious limitations	selection and indication bias, ascertainment bias, attrition bias
364	Clinical outcome	EDSS	Early treatment responses to peginterferon beta-1a are associated with longer-term clinical outcomes in patients with relapsing-remitting multiple sclerosis: Subgroup analyses of ADVANCE and ATTAIN	Newsome S	Mult Scler Relat Disord	2022-01-01	https://www.sciencedirect.com/science/article/pii/S2211034821006349?via%3Dihub	Pooled prospective data	n.a.	888	RRMS (Age 18-65, EDSS 0-5.0)	study	n.a.	increase ≥1.5 if baseline EDSS = 0, increase ≥1 if baseline EDSS ≥1; confirmed over 3/6 months	serious limitations	selection and attrition bias
364	Clinical outcome	Relapses	Early treatment responses to peginterferon beta-1a are associated with longer-term clinical outcomes in patients with relapsing-remitting multiple sclerosis: Subgroup analyses of ADVANCE and ATTAIN	Newsome S	Mult Scler Relat Disord	2022-01-01	https://www.sciencedirect.com/science/article/pii/S2211034821006349?via%3Dihub	Pooled prospective data	n.a.	888	RRMS (Age 18-65, EDSS 0-5.0)	study	1 relapse	n.a.	serious limitations	selection and attrition bias
365	Clinical outcome	Relapses	Multiple Sclerosis Disease Activity and Disability Following Discontinuation of Natalizumab for Pregnancy	Hellwig K	JAMA Netw Open	2022-01-04	https://jamanetwork.com/journals/jamanetworkopen/fullarticle/2788309	Prospective observational	n.a.	255	RRMS (women with pregnancy)	routine practice	1 relapse	n.a.	serious limitations	selection and indication bias
366	Clinical outcome	EDSS	The timed 25-foot walk in a large cohort of multiple sclerosis patients	Kalinowski A	Mult Scler J	2022-02-01	https://journals.sagepub.com/doi/10.1177/13524585211017013	Pooled prospective data	n.a.	2413	MS	study	n.a.	increase ≥1.5 if previous EDSS = 0, increase ≥1 if previous EDSS = 1–5.5 and increase ≥0.5 if previous EDSS ≥6; confirmed over 3 months	no serious limitations	n.a.
366	Clinical outcome	Timed 25ft Walk Test (T25FW)	The timed 25-foot walk in a large cohort of multiple sclerosis patients	Kalinowski A	Mult Scler J	2022-02-01	https://journals.sagepub.com/doi/10.1177/13524585211017013	Pooled prospective data	n.a.	2413	MS	study	n.a.	increase ≥20%; confirmed over 3 months	no serious limitations	strong reliability (ICC 0.987 for two replicate tests), worsening rates increase with worse baseline scores
367	Clinical outcome	EDSS	Initial treatment strategy and clinical outcomes in Finnish MS patients: a propensity-matched study	Hänninen K	J Neurol	2022-02-01	https://link.springer.com/article/10.1007/s00415-021-10673-9	Retrospective observational	Primary	1924	RRMS (Age ≥18)	routine practice	n.a.	increase ≥1.5 if previous EDSS = 0, increase ≥1 if previous EDSS = 1–5.5 and increase ≥0.5 if previous EDSS ≥6; confirmed over 6 months	serious limitations	selection and indication bias (mitigated by propensity scoring), recall bias
367	Clinical outcome	Relapses	Initial treatment strategy and clinical outcomes in Finnish MS patients: a propensity-matched study	Hänninen K	J Neurol	2022-02-01	https://link.springer.com/article/10.1007/s00415-021-10673-9	Retrospective observational	Secondary	1924	RRMS (Age ≥18)	routine practice	1 relapse	n.a.	serious limitations	selection and indication bias (mitigated by propensity scoring), recall bias
368	Clinical outcome	EDSS	Cerebellar pathology and disability worsening in relapsing-remitting multiple sclerosis: A retrospective analysis from the CombiRx trial	Petracca M	Eur J Neurol	2022-02-01	https://onlinelibrary.wiley.com/doi/10.1111/ene.15157	Retrospective observational	n.a.	838	RRMS	study	n.a.	increase ≥1 if previous EDSS <5.5 and increase ≥0.5 if previous EDSS ≥5.5; confirmed over 6 months	serious limitations	selection and indication bias, attrition bias, lack of adjustment for confounders
368	Clinical outcome	Nine Hole Peg Test (9HPT)	Cerebellar pathology and disability worsening in relapsing-remitting multiple sclerosis: A retrospective analysis from the CombiRx trial	Petracca M	Eur J Neurol	2022-02-01	https://onlinelibrary.wiley.com/doi/10.1111/ene.15157	Retrospective observational	n.a.	838	RRMS	study	n.a.	increase ≥20% confirmed over 6 months	serious limitations	selection and indication bias, attrition bias, lack of adjustment for confounders
368	Clinical outcome	Timed 25ft Walk Test (T25FW)	Cerebellar pathology and disability worsening in relapsing-remitting multiple sclerosis: A retrospective analysis from the CombiRx trial	Petracca M	Eur J Neurol	2022-02-01	https://onlinelibrary.wiley.com/doi/10.1111/ene.15157	Retrospective observational	n.a.	838	RRMS	study	n.a.	increase ≥20%; confirmed over 6 months	serious limitations	selection and indication bias, attrition bias, lack of adjustment for confounders
369	Clinical outcome	10m walk test (10MW)	BDNF Val66Met Polymorphism Is Associated With Motor Recovery After Rehabilitation in Progressive Multiple Sclerosis Patients	Giordano A	Front Neurol	2022-02-21	https://www.frontiersin.org/articles/10.3389/fneur.2022.790360/full	Retrospective observational	n.a.	100	PMS	routine practice	n.a.	n.a.	serious limitations	low sample size with high likelihood of selection and indication bias, lack of adjustment for confounders
369	Clinical outcome	6min Walk Test (6MWT)	BDNF Val66Met Polymorphism Is Associated With Motor Recovery After Rehabilitation in Progressive Multiple Sclerosis Patients	Giordano A	Front Neurol	2022-02-21	https://www.frontiersin.org/articles/10.3389/fneur.2022.790360/full	Retrospective observational	n.a.	100	PMS	routine practice	n.a.	n.a.	serious limitations	low sample size with high likelihood of selection and indication bias, lack of adjustment for confounders
369	Clinical outcome	Nine Hole Peg Test (9HPT)	BDNF Val66Met Polymorphism Is Associated With Motor Recovery After Rehabilitation in Progressive Multiple Sclerosis Patients	Giordano A	Front Neurol	2022-02-21	https://www.frontiersin.org/articles/10.3389/fneur.2022.790360/full	Retrospective observational	n.a.	100	PMS	routine practice	n.a.	n.a.	serious limitations	low sample size with high likelihood of selection and indication bias, lack of adjustment for confounders
370	Clinical outcome	EDSS	Comparative effectiveness of dimethyl fumarate in multiple sclerosis	Bosco-Levy P	Br J Clin Pharmacol	2022-03-01	https://bpspubs.onlinelibrary.wiley.com/doi/10.1111/bcp.15071	Retrospective observational	Secondary	9304	RRMS	routine practice	n.a.	n.a.	serious limitations	selection and indication bias (mitigated by large sample size and propensity scoring), recall bias, ascertainment bias
370	Clinical outcome	Relapses	Comparative effectiveness of dimethyl fumarate in multiple sclerosis	Bosco-Levy P	Br J Clin Pharmacol	2022-03-01	https://bpspubs.onlinelibrary.wiley.com/doi/10.1111/bcp.15071	Retrospective observational	Primary	9304	RRMS	routine practice	1 relapse	n.a.	serious limitations	selection and indication bias (mitigated by large sample size and propensity scoring), recall bias, ascertainment bias
371	Clinical outcome	EDSS	Contribution of relapse-associated worsening to overall disability accrual in patients with relapsing-onset multiple sclerosis: A mediation analysis	Chen B	Mult Scler Relat Disord	2022-03-01	https://www.sciencedirect.com/science/article/pii/S2211034822000700?via%3Dihub	Retrospective observational	Primary	121	RMS	routine practice	n.a.	n.a.	serious limitations	low sample size with high likelihood of selection bias, recall bias, lack of adjustment for confounders
372	Clinical outcome	EDSS	MRI brain volume loss, lesion burden, and clinical outcome in secondary progressive multiple sclerosis	Koch M	Mult Scler J	2022-04-01	https://journals.sagepub.com/doi/10.1177/13524585211031801	Prospective RCT	n.a.	889	SPMS (Age 18-58, EDSS 3.0-6.5)	study	n.a.	increase ≥1 if previous EDSS <6.0 and increase ≥0.5 if previous EDSS ≥6.0; confirmed over 3 months	no serious limitations	n.a.
372	Clinical outcome	Nine Hole Peg Test (9HPT)	MRI brain volume loss, lesion burden, and clinical outcome in secondary progressive multiple sclerosis	Koch M	Mult Scler J	2022-04-01	https://journals.sagepub.com/doi/10.1177/13524585211031801	Prospective RCT	n.a.	889	SPMS (Age 18-58, EDSS 3.0-6.5)	study	n.a.	increase ≥20%; confirmed over 3 months	no serious limitations	n.a.
372	Clinical outcome	Symbol Digit Modalities Test (SDMT)	MRI brain volume loss, lesion burden, and clinical outcome in secondary progressive multiple sclerosis	Koch M	Mult Scler J	2022-04-01	https://journals.sagepub.com/doi/10.1177/13524585211031801	Prospective RCT	n.a.	889	SPMS (Age 18-58, EDSS 3.0-6.5)	study	n.a.	increase ≥4 points; confirmed over 3 months	no serious limitations	n.a.
372	Clinical outcome	Timed 25ft Walk Test (T25FW)	MRI brain volume loss, lesion burden, and clinical outcome in secondary progressive multiple sclerosis	Koch M	Mult Scler J	2022-04-01	https://journals.sagepub.com/doi/10.1177/13524585211031801	Prospective RCT	n.a.	889	SPMS (Age 18-58, EDSS 3.0-6.5)	study	n.a.	increase ≥20%; confirmed over 3 months	no serious limitations	n.a.
373	Clinical outcome	EDSS	Ocrelizumab treatment for relapsing-remitting multiple sclerosis after a suboptimal response to previous disease-modifying therapy: A nonrandomized controlled trial	Weinstock-Guttmann B	Mult Scler J	2022-04-01	https://journals.sagepub.com/doi/10.1177/13524585211035740	Retrospective observational	Secondary	608	RRMS (Age 18-55, EDSS 0-5.5)	study	n.a.	n.a.	serious limitations	selection and indication bias, attrition bias
373	Clinical outcome	Relapses	Ocrelizumab treatment for relapsing-remitting multiple sclerosis after a suboptimal response to previous disease-modifying therapy: A nonrandomized controlled trial	Weinstock-Guttmann B	Mult Scler J	2022-04-01	https://journals.sagepub.com/doi/10.1177/13524585211035740	Retrospective observational	Secondary	608	RRMS (Age 18-55, EDSS 0-5.5)	study	1 relapse	n.a.	serious limitations	selection and indication bias, attrition bias
374	Clinical outcome	2min Walk Test (2MWT)	A Phase 3, double-blind, placebo-controlled efficacy and safety study of ADS-5102 (Amantadine) extended-release capsules in people with multiple sclerosis and walking impairment	Cohen J	Mult Scler J	2022-04-01	https://journals.sagepub.com/doi/10.1177/13524585211035333	Prospective RCT	Secondary	558	MS (Age 18-70, EDSS 0-6.5)	study	n.a.	9.6m (physician perspective) or 6.8m (patient perspective)	no serious limitations	n.a.
374	Clinical outcome	Timed 25ft Walk Test (T25FW)	A Phase 3, double-blind, placebo-controlled efficacy and safety study of ADS-5102 (Amantadine) extended-release capsules in people with multiple sclerosis and walking impairment	Cohen J	Mult Scler J	2022-04-01	https://journals.sagepub.com/doi/10.1177/13524585211035333	Prospective RCT	Primary	558	MS (Age 18-70, EDSS 0-6.5)	study	n.a.	increase ≥20%; without confirmation	no serious limitations	n.a.
374	Clinical outcome	Timed Up and Go test (TUG)	A Phase 3, double-blind, placebo-controlled efficacy and safety study of ADS-5102 (Amantadine) extended-release capsules in people with multiple sclerosis and walking impairment	Cohen J	Mult Scler J	2022-04-01	https://journals.sagepub.com/doi/10.1177/13524585211035333	Prospective RCT	Secondary	558	MS (Age 18-70, EDSS 0-6.5)	study	n.a.	n.a.	no serious limitations	n.a.
375	Clinical outcome	EDSS	Long-term safety and efficacy of dimethyl fumarate for up to 13 years in patients with relapsing-remitting multiple sclerosis: Final ENDORSE study results	Gold R	Mult Scler J	2022-04-01	https://journals.sagepub.com/doi/10.1177/13524585211037909	Prospective observational	n.a.	759	RRMS (Age 18-55, EDSS 0-5.0)	study	n.a.	increase ≥1.5 if baseline EDSS = 0, increase ≥1 if baseline EDSS ≥1; confirmed over 3 months	serious limitations	selection bias, severe attrition bias due to loss of follow-up >50%
375	Clinical outcome	Relapses	Long-term safety and efficacy of dimethyl fumarate for up to 13 years in patients with relapsing-remitting multiple sclerosis: Final ENDORSE study results	Gold R	Mult Scler J	2022-04-01	https://journals.sagepub.com/doi/10.1177/13524585211037909	Prospective observational	n.a.	759	RRMS (Age 18-55, EDSS 0-5.0)	study	1 relapse	n.a.	serious limitations	selection bias, severe attrition bias due to loss of follow-up >50%
376	Clinical outcome	6min Walk Test (6MWT)	Whole-Brain Metabolic Abnormalities Are Associated With Mobility in Older Adults With Multiple Sclerosis	Mueller C	Neurorehabil Neural Repair	2022-04-01	https://journals.sagepub.com/doi/10.1177/15459683221076461	Cross-sectional observational	n.a.	29	MS (Age ≥55)	study	n.a.	n.a.	very serious limitations	very low sample size with high likelihood of selection and indication bias
376	Clinical outcome	EDSS	Whole-Brain Metabolic Abnormalities Are Associated With Mobility in Older Adults With Multiple Sclerosis	Mueller C	Neurorehabil Neural Repair	2022-04-01	https://journals.sagepub.com/doi/10.1177/15459683221076461	Cross-sectional observational	n.a.	29	MS (Age ≥55)	study	n.a.	n.a.	very serious limitations	very low sample size with high likelihood of selection and indication bias
376	Clinical outcome	Timed 25ft Walk Test (T25FW)	Whole-Brain Metabolic Abnormalities Are Associated With Mobility in Older Adults With Multiple Sclerosis	Mueller C	Neurorehabil Neural Repair	2022-04-01	https://journals.sagepub.com/doi/10.1177/15459683221076461	Cross-sectional observational	n.a.	29	MS (Age ≥55)	study	n.a.	n.a.	very serious limitations	very low sample size with high likelihood of selection and indication bias
377	Clinical outcome	Symbol Digit Modalities Test (SDMT)	Measuring cognitive function by the SDMT across functional domains: Useful but not sufficient	Leach J	Mult Scler Relat Disord	2022-04-01	https://www.sciencedirect.com/science/article/pii/S221103482200219X?via%3Dihub	Cross-sectional observational	n.a.	113	MS	study	n.a.	n.a.	serious limitations	low sample size with high likelihood of selection and indication bias
378	Clinical outcome	6min Walk Test (6MWT)	Combining a supervised and home-based task-oriented circuit training improves walking endurance in patients with multiple sclerosis. The MS_TOCT randomized-controlled trial	Straudi S	Mult Scler Relat Disord	2022-04-01	https://www.sciencedirect.com/science/article/pii/S221103482200236X?via%3Dihub	Prospective RCT	Primary	36	MS (EDSS 4.0-5.5)	study	n.a.	n.a.	serious limitations	very low sample size with high likelihood of selection bias, highly selective inclusion criteria (EDSS 4.0-5.5)
378	Clinical outcome	Timed 25ft Walk Test (T25FW)	Combining a supervised and home-based task-oriented circuit training improves walking endurance in patients with multiple sclerosis. The MS_TOCT randomized-controlled trial	Straudi S	Mult Scler Relat Disord	2022-04-01	https://www.sciencedirect.com/science/article/pii/S221103482200236X?via%3Dihub	Prospective RCT	Secondary	36	MS (EDSS 4.0-5.5)	study	n.a.	n.a.	serious limitations	very low sample size with high likelihood of selection bias, highly selective inclusion criteria (EDSS 4.0-5.5)
378	Clinical outcome	Timed Up and Go test (TUG)	Combining a supervised and home-based task-oriented circuit training improves walking endurance in patients with multiple sclerosis. The MS_TOCT randomized-controlled trial	Straudi S	Mult Scler Relat Disord	2022-04-01	https://www.sciencedirect.com/science/article/pii/S221103482200236X?via%3Dihub	Prospective RCT	Secondary	36	MS (EDSS 4.0-5.5)	study	n.a.	n.a.	serious limitations	very low sample size with high likelihood of selection bias, highly selective inclusion criteria (EDSS 4.0-5.5)
379	Clinical outcome	EDSS	Efficacy and safety of rituximab in patients with multiple sclerosis: An observational study at a tertiary center in Makkah, Saudi Arabia	Almatrafi Y	Neurosciences (Riyadh)	2022-04-01	https://nsj.org.sa/content/27/2/65	Retrospective observational	n.a.	31	MS	routine practice	n.a.	n.a.	very serious limitations	very low sample size with high likelihood of selection and indication bias, attrition bias, lack of adjustment for confounders, insufficient description of methodology
379	Clinical outcome	Relapses	Efficacy and safety of rituximab in patients with multiple sclerosis: An observational study at a tertiary center in Makkah, Saudi Arabia	Almatrafi Y	Neurosciences (Riyadh)	2022-04-01	https://nsj.org.sa/content/27/2/65	Retrospective observational	n.a.	31	MS	routine practice	1 relapse	n.a.	very serious limitations	very low sample size with high likelihood of selection and indication bias, attrition bias, lack of adjustment for confounders, insufficient description of methodology
380	Clinical outcome	EDSS	Prognostic Markers of Ocrelizumab Effectiveness in Multiple Sclerosis: A Real World Observational Multicenter Study	Lanzillo R	J Clin Med	2022-04-07	https://www.mdpi.com/2077-0383/11/8/2081	Retrospective observational	n.a.	383	MS	routine practice	n.a.	n.a.	serious limitations	selection and indication bias, ascertainment bias, attrition bias
380	Clinical outcome	Relapses	Prognostic Markers of Ocrelizumab Effectiveness in Multiple Sclerosis: A Real World Observational Multicenter Study	Lanzillo R	J Clin Med	2022-04-07	https://www.mdpi.com/2077-0383/11/8/2081	Retrospective observational	n.a.	383	MS	routine practice	1 relapse	n.a.	serious limitations	selection and indication bias, ascertainment bias, attrition bias
381	Clinical outcome	EDSS	Real-world effectiveness and safety of fingolimod in patients with multiple sclerosis in the Czech Republic: results from core and extension parts of the GOLEMS study up to 48 months	Ticha V	BMC Neurol	2022-04-15	https://bmcneurol.biomedcentral.com/articles/10.1186/s12883-022-02656-8	Prospective observational	n.a.	237	RRMS	routine practice	n.a.	n.a.	serious limitations	selection and indication bias, ascertainment bias, attrition bias
381	Clinical outcome	Relapses	Real-world effectiveness and safety of fingolimod in patients with multiple sclerosis in the Czech Republic: results from core and extension parts of the GOLEMS study up to 48 months	Ticha V	BMC Neurol	2022-04-15	https://bmcneurol.biomedcentral.com/articles/10.1186/s12883-022-02656-8	Prospective observational	n.a.	237	RRMS	routine practice	1 relapse	n.a.	serious limitations	selection and indication bias, ascertainment bias, attrition bias
382	Clinical outcome	EDSS	Efficacy and Safety of Masitinib in Progressive Forms of Multiple Sclerosis: A Randomized, Phase 3, Clinical Trial	Vermersch P	Neurol Neuroimmunolog Neuroinflamm	2022-02-21	https://nn.neurology.org/content/9/3/e1148	Prospective RCT	Primary	611	PMS (PPMS/SPMS, Age 18-75, EDSS 2.0-6.0)	study	n.a.	increase ≥1 if baseline EDSS <5.5 and increase ≥0.5 if baseline EDSS ≥5.5; improvement ≥1 if baseline EDSS <5.5; increase ≥0.5 if baseline EDSS ≥5.5; unconfirmed or confirmed over 3 months	no serious limitations	n.a.
382	Clinical outcome	Nine Hole Peg Test (9HPT)	Efficacy and Safety of Masitinib in Progressive Forms of Multiple Sclerosis: A Randomized, Phase 3, Clinical Trial	Vermersch P	Neurol Neuroimmunolog Neuroinflamm	2022-02-21	https://nn.neurology.org/content/9/3/e1148	Prospective RCT	Secondary	611	PMS (PPMS/SPMS, Age 18-75, EDSS 2.0-6.0)	study	n.a.	n.a.	no serious limitations	n.a.
382	Clinical outcome	PASAT	Efficacy and Safety of Masitinib in Progressive Forms of Multiple Sclerosis: A Randomized, Phase 3, Clinical Trial	Vermersch P	Neurol Neuroimmunolog Neuroinflamm	2022-02-21	https://nn.neurology.org/content/9/3/e1148	Prospective RCT	Secondary	611	PMS (PPMS/SPMS, Age 18-75, EDSS 2.0-6.0)	study	n.a.	n.a.	no serious limitations	n.a.
382	Clinical outcome	Timed 25ft Walk Test (T25FW)	Efficacy and Safety of Masitinib in Progressive Forms of Multiple Sclerosis: A Randomized, Phase 3, Clinical Trial	Vermersch P	Neurol Neuroimmunolog Neuroinflamm	2022-02-21	https://nn.neurology.org/content/9/3/e1148	Prospective RCT	Secondary	611	PMS (PPMS/SPMS, Age 18-75, EDSS 2.0-6.0)	study	n.a.	n.a.	no serious limitations	n.a.
383	Clinical outcome	EDSS	Finnish multiple sclerosis patients treated with cladribine tablets: a nationwide registry study	Rauma I	Mult Scler Relat Disord	2022-05-01	https://www.sciencedirect.com/science/article/pii/S221103482200270X?via%3Dihub	Prospective observational	n.a.	179	MS	routine practice	n.a.	n.a.	serious limitations	selection and indication bias without adjustment, attrition bias
383	Clinical outcome	Relapses	Finnish multiple sclerosis patients treated with cladribine tablets: a nationwide registry study	Rauma I	Mult Scler Relat Disord	2022-05-01	https://www.sciencedirect.com/science/article/pii/S221103482200270X?via%3Dihub	Prospective observational	n.a.	179	MS	routine practice	1 relapse	n.a.	serious limitations	selection and indication bias without adjustment, attrition bias
385	Clinical outcome	EDSS	The timed 25-foot walk is a more sensitive outcome measure than the EDSS for PPMS trials: an analysis of the PROMISE clinical trial dataset	Koch M	J Neurol	2022-05-16	https://link.springer.com/article/10.1007/s00415-022-11171-2	Pooled prospective data	n.a.	943	PPMS (Age 30-65, EDSS 3.0-6.5)	study	n.a.	increase ≥1 if baseline EDSS <5.5 and increase ≥0.5 if baseline EDSS ≥5.5; improvement ≥1 if baseline EDSS <5.5; increase ≥0.5 if baseline EDSS ≥5.5; unconfirmed or confirmed over 3 months	no serious limitations	progression rates: 44% over 36 months; very little effect of confirmation (92% of unconfirmed worsening events confirmed at 3 months); improvement rates: 8% over 36 months; little effect of confirmation (74% of unconfirmed worsening events confirmed at 3 months)
385	Clinical outcome	Nine Hole Peg Test (9HPT)	The timed 25-foot walk is a more sensitive outcome measure than the EDSS for PPMS trials: an analysis of the PROMISE clinical trial dataset	Koch M	J Neurol	2022-05-16	https://link.springer.com/article/10.1007/s00415-022-11171-2	Pooled prospective data	n.a.	943	PPMS (Age 25-55, EDSS 3.0-6.5)	study	n.a.	increase ≥20%; unconfirmed or confirmed over 3/6 months	no serious limitations	progression rates: 25% over 36 months; little effect of confirmation (74% of unconfirmed worsening events confirmed at 3 months); improvement rates: 1% over 36 months; strong effect of confirmation (0% of unconfirmed worsening events confirmed at 3 months)
385	Clinical outcome	Timed 25ft Walk Test (T25FW)	The timed 25-foot walk is a more sensitive outcome measure than the EDSS for PPMS trials: an analysis of the PROMISE clinical trial dataset	Koch M	J Neurol	2022-05-16	https://link.springer.com/article/10.1007/s00415-022-11171-2	Pooled prospective data	n.a.	943	PPMS (Age 25-55, EDSS 3.0-6.5)	study	n.a.	increase ≥20%; unconfirmed or confirmed over 3/6 months	no serious limitations	progression rates: 53% over 36 months; very little effect of confirmation (85% of unconfirmed worsening events confirmed at 3 months); improvement rates: 5% over 36 months; considerable effect of confirmation (58% of unconfirmed worsening events confirmed at 3 months)
386	Clinical outcome	6min Walk Test (6MWT)	Comparative Effectiveness of 4 Exercise Interventions Followed by 2 Years of Exercise Maintenance in Multiple Sclerosis: A Randomized Controlled Trial	Hortobagyi T	Arch Phys Med Rehabil	2022-05-16	https://www.sciencedirect.com/science/article/pii/S0003999322004026?via%3Dihub	Prospective RCT	Secondary	70	MS (Age ≥30, EDSS 4.0-6.0)	study	n.a.	n.a.	serious limitations	low sample size with high likelihood of selection and indication bias
386	Clinical outcome	Berg Balance Scale (BBS)	Comparative Effectiveness of 4 Exercise Interventions Followed by 2 Years of Exercise Maintenance in Multiple Sclerosis: A Randomized Controlled Trial	Hortobagyi T	Arch Phys Med Rehabil	2022-05-16	https://www.sciencedirect.com/science/article/pii/S0003999322004026?via%3Dihub	Prospective RCT	Secondary	70	MS (Age ≥30, EDSS 4.0-6.0)	study	n.a.	n.a.	serious limitations	low sample size with high likelihood of selection and indication bias
387	Clinical outcome	EDSS	Stopping Interferon Beta 1b Does Not Influence the Risk of Disability xAccrual in Non-Active SPMS: Results from an Italian Real-World Study	Zanghi A	Int J Environ Res Public Health	2022-05-17	https://www.mdpi.com/1660-4601/19/10/6069	Retrospective observational	Primary	311	SPMS (EDSS 4.0-6.0)	routine practice	n.a.	n.a.	serious limitations	selection and indication bias (mitigated by propensity scoring), recall bias
388	Clinical outcome	Berg Balance Scale (BBS)	Efficacy of prolonged-release fampridine versus placebo on walking ability, dynamic and static balance, physical impact of multiple sclerosis, and quality of life: an integrated analysis of MOBILE and ENHANCE	Hupperts R	Ther Adv Neurol Disord	2022-05-18	https://journals.sagepub.com/doi/10.1177/17562864221090398	Pooled prospective data	n.a.	765	MS (Age 18-70, EDSS 4.0-7.0)	study	n.a.	n.a.	no serious limitations	n.a.
388	Clinical outcome	Timed Up and Go test (TUG)	Efficacy of prolonged-release fampridine versus placebo on walking ability, dynamic and static balance, physical impact of multiple sclerosis, and quality of life: an integrated analysis of MOBILE and ENHANCE	Hupperts R	Ther Adv Neurol Disord	2022-05-18	https://journals.sagepub.com/doi/10.1177/17562864221090398	Pooled prospective data	n.a.	765	MS (Age 18-70, EDSS 4.0-7.0)	study	n.a.	increase ≥15%	no serious limitations	n.a.
389	Clinical outcome	EDSS	Blood Neurofilament Light in Progressive Multiple Sclerosis: Post Hoc Analysis of 2 Randomized Controlled Trials	Leppert D	Neurology	2022-05-24	https://n.neurology.org/content/98/21/e2120.long	Pooled prospective data	n.a.	2830	PMS (PPMS/SPMS, Age 18-65, EDSS 3.0-6.0)	study	n.a.	increase ≥1 if previous EDSS <5.0 and increase ≥0.5 if previous EDSS ≥5.0; confirmed over 3 months, roving baseline EDSS	no serious limitations	n.a.
389	Clinical outcome	PASAT	Blood Neurofilament Light in Progressive Multiple Sclerosis: Post Hoc Analysis of 2 Randomized Controlled Trials	Leppert D	Neurology	2022-05-24	https://n.neurology.org/content/98/21/e2120.long	Pooled prospective data	n.a.	2830	PMS (PPMS/SPMS, Age 18-65, EDSS 3.0-6.0)	study	n.a.	increase ≥20%; confirmed over 3 months	no serious limitations	n.a.
389	Clinical outcome	Symbol Digit Modalities Test (SDMT)	Blood Neurofilament Light in Progressive Multiple Sclerosis: Post Hoc Analysis of 2 Randomized Controlled Trials	Leppert D	Neurology	2022-05-24	https://n.neurology.org/content/98/21/e2120.long	Pooled prospective data	n.a.	2830	PMS (PPMS/SPMS, Age 18-65, EDSS 3.0-6.0)	study	n.a.	increase ≥4 points; confirmed over 3 months	no serious limitations	n.a.
390	Clinical outcome	EDSS	Autologous haematopoietic stem cell transplantation versus low-dose immunosuppression in secondary-progressive multiple sclerosis	Mariottini A	Eur J Neurol	2022-06-01	https://onlinelibrary.wiley.com/doi/10.1111/ene.15280	Retrospective observational	n.a.	93	SPMS	routine practice	n.a.	increase ≥1 if previous EDSS <5.5 and increase ≥0.5 if previous EDSS ≥5.5; confirmed over 6 months	very serious limitations	very low sample size with high likelihood of selection bias, indication bias, recall bias, lack of adjustment for confounders
390	Clinical outcome	Relapses	Autologous haematopoietic stem cell transplantation versus low-dose immunosuppression in secondary-progressive multiple sclerosis	Mariottini A	Eur J Neurol	2022-06-01	https://onlinelibrary.wiley.com/doi/10.1111/ene.15280	Retrospective observational	n.a.	93	SPMS	routine practice	1 relapse	n.a.	very serious limitations	very low sample size with high likelihood of selection bias, indication bias, recall bias, lack of adjustment for confounders
391	Clinical outcome	EDSS	Long-Term Effectiveness, Safety and Tolerability of Fingolimod in Patients with Multiple Sclerosis in Real-World Treatment Settings in France: The VIRGILE Study	Papeix V	Neurol Ther	2022-06-01	https://link.springer.com/article/10.1007/s40120-022-00334-y	Prospective observational	Secondary	633	RRMS	routine practice	n.a.	increase ≥1 if previous EDSS <5.5 and increase ≥0.5 if previous EDSS ≥5.5; confirmed over 6 months	serious limitations	selection and indication bias, ascertainment bias, attrition bias
391	Clinical outcome	Relapses	Long-Term Effectiveness, Safety and Tolerability of Fingolimod in Patients with Multiple Sclerosis in Real-World Treatment Settings in France: The VIRGILE Study	Papeix V	Neurol Ther	2022-06-01	https://link.springer.com/article/10.1007/s40120-022-00334-y	Prospective observational	Primary	633	RRMS	routine practice	1 relapse	n.a.	serious limitations	selection and indication bias, ascertainment bias, attrition bias
392	Clinical outcome	EDSS	Brain grey matter perfusion in primary progressive multiple sclerosis: Mild decrease over years and regional associations with cognition and hand function	Testud B	Eur J Neurol	2022-06-01	https://onlinelibrary.wiley.com/doi/10.1111/ene.15289	Prospective observational	n.a.	77	PPMS (EDSS 0-7.0)	study	n.a.	n.a.	serious limitations	low sample size with high likelihood of selection bias
392	Clinical outcome	Nine Hole Peg Test (9HPT)	Brain grey matter perfusion in primary progressive multiple sclerosis: Mild decrease over years and regional associations with cognition and hand function	Testud B	Eur J Neurol	2022-06-01	https://onlinelibrary.wiley.com/doi/10.1111/ene.15289	Prospective observational	n.a.	77	PPMS (EDSS 0-7.0)	study	n.a.	n.a.	serious limitations	low sample size with high likelihood of selection bias
392	Clinical outcome	Symbol Digit Modalities Test (SDMT)	Brain grey matter perfusion in primary progressive multiple sclerosis: Mild decrease over years and regional associations with cognition and hand function	Testud B	Eur J Neurol	2022-06-01	https://onlinelibrary.wiley.com/doi/10.1111/ene.15289	Prospective observational	n.a.	77	PPMS (EDSS 0-7.0)	study	n.a.	n.a.	serious limitations	low sample size with high likelihood of selection bias
392	Clinical outcome	Timed 25ft Walk Test (T25FW)	Brain grey matter perfusion in primary progressive multiple sclerosis: Mild decrease over years and regional associations with cognition and hand function	Testud B	Eur J Neurol	2022-06-01	https://onlinelibrary.wiley.com/doi/10.1111/ene.15289	Prospective observational	n.a.	77	PPMS (EDSS 0-7.0)	study	n.a.	n.a.	serious limitations	low sample size with high likelihood of selection bias
393	Clinical outcome	6min Walk Test (6MWT)	Phase II study of ketogenic diets in relapsing multiple sclerosis: safety, tolerability and potential clinical benefits	Brenton J	J Neurol Neurosurg Psychiatry	2022-06-01	https://jnnp.bmj.com/content/93/6/637	Prospective observational	n.a.	64	RRMS (Age 12-55, EDSS 0-6.0)	study	n.a.	n.a.	serious limitations	low sample size with high likelihood of selection bias
393	Clinical outcome	EDSS	Phase II study of ketogenic diets in relapsing multiple sclerosis: safety, tolerability and potential clinical benefits	Brenton J	J Neurol Neurosurg Psychiatry	2022-06-01	https://jnnp.bmj.com/content/93/6/637	Prospective observational	n.a.	64	RRMS (Age 12-55, EDSS 0-6.0)	study	n.a.	n.a.	serious limitations	low sample size with high likelihood of selection bias
393	Clinical outcome	Low contrast visual acuity (LCVA)	Phase II study of ketogenic diets in relapsing multiple sclerosis: safety, tolerability and potential clinical benefits	Brenton J	J Neurol Neurosurg Psychiatry	2022-06-01	https://jnnp.bmj.com/content/93/6/637	Prospective observational	n.a.	64	RRMS (Age 12-55, EDSS 0-6.0)	study	n.a.	n.a.	serious limitations	low sample size with high likelihood of selection bias
393	Clinical outcome	Nine Hole Peg Test (9HPT)	Phase II study of ketogenic diets in relapsing multiple sclerosis: safety, tolerability and potential clinical benefits	Brenton J	J Neurol Neurosurg Psychiatry	2022-06-01	https://jnnp.bmj.com/content/93/6/637	Prospective observational	n.a.	64	RRMS (Age 12-55, EDSS 0-6.0)	study	n.a.	n.a.	serious limitations	low sample size with high likelihood of selection bias
393	Clinical outcome	Symbol Digit Modalities Test (SDMT)	Phase II study of ketogenic diets in relapsing multiple sclerosis: safety, tolerability and potential clinical benefits	Brenton J	J Neurol Neurosurg Psychiatry	2022-06-01	https://jnnp.bmj.com/content/93/6/637	Prospective observational	n.a.	64	RRMS (Age 12-55, EDSS 0-6.0)	study	n.a.	n.a.	serious limitations	low sample size with high likelihood of selection bias
393	Clinical outcome	Timed 25ft Walk Test (T25FW)	Phase II study of ketogenic diets in relapsing multiple sclerosis: safety, tolerability and potential clinical benefits	Brenton J	J Neurol Neurosurg Psychiatry	2022-06-01	https://jnnp.bmj.com/content/93/6/637	Prospective observational	n.a.	64	RRMS (Age 12-55, EDSS 0-6.0)	study	n.a.	n.a.	serious limitations	low sample size with high likelihood of selection bias
394	Clinical outcome	Relapses	Risk of fingolimod rebound after switching to cladribine or rituximab in multiple sclerosis	Nygaard GO	Mult Scler Relat Disord	2022-06-01	https://www.sciencedirect.com/science/article/pii/S2211034822003248?via%3Dihub	Retrospective observational	n.a.	73	RRMS	routine practice	1 relapse	n.a.	very serious limitations	very low sample size with high likelihood of selection and indication bias
395	Clinical outcome	EDSS	Serum neurofilament light chain concentration predicts disease worsening in multiple sclerosis	Brune S	Mult Scler J	2022-06-04	https://journals.sagepub.com/doi/10.1177/13524585221097296?url_ver=Z39.88-2003&rfr_id=ori:rid:crossref.org&rfr_dat=cr_pub%20%200pubmed	Prospective observational	n.a.	309	MS	routine practice	n.a.	increase ≥1.5 if previous EDSS = 0, increase ≥1 if previous EDSS = 1–5.0 and increase ≥0.5 if previous EDSS ≥5.5; without confirmation	serious limitations	selection bias, attrition bias, very low density of follow-ups
395	Clinical outcome	Relapses	Serum neurofilament light chain concentration predicts disease worsening in multiple sclerosis	Brune S	Mult Scler J	2022-06-04	https://journals.sagepub.com/doi/10.1177/13524585221097296?url_ver=Z39.88-2003&rfr_id=ori:rid:crossref.org&rfr_dat=cr_pub%20%200pubmed	Prospective observational	n.a.	309	MS	routine practice	1 relapse	n.a.	serious limitations	selection bias, attrition bias, very low density of follow-ups
396	Clinical outcome	EDSS	Long-term outcome after COVID-19 infection in multiple sclerosis: a nation-wide multicenter matched-control study	Bsteh G	Eur J Neurol	2022-06-25	https://onlinelibrary.wiley.com/doi/10.1111/ene.15477	Prospective observational	n.a.	211	MS	routine practice	n.a.	increase ≥1.5 if previous EDSS = 0, increase ≥1 if previous EDSS = 1–5.5 and increase ≥0.5 if previous EDSS ≥6; confirmed over 3 months	no serious limitations	selection and indication bias (mitigated by matching), recall bias, ascertainment bias
396	Clinical outcome	Relapses	Long-term outcome after COVID-19 infection in multiple sclerosis: a nation-wide multicenter matched-control study	Bsteh G	Eur J Neurol	2022-06-25	https://onlinelibrary.wiley.com/doi/10.1111/ene.15477	Prospective observational	n.a.	211	MS	routine practice	1 relapse	n.a.	serious limitations	selection and indication bias (mitigated by matching), recall bias, ascertainment bias
397	Clinical outcome	EDSS	Impact of clinical outcomes and imaging measures on health-related quality of life in secondary progressive MS	Koch M	Mult Scler J	2022-07-01	https://journals.sagepub.com/doi/10.1177/13524585211063623	Pooled prospective data	n.a.	889	SPMS (Age 18-58, EDSS 3.0-6.5)	study	n.a.	increase ≥1 if previous EDSS <6.0 and increase ≥0.5 if previous EDSS ≥6.0; confirmed over 3 months; signifcantly associated with Reduction of QoL (SF36, MSIS-29)	no serious limitations	n.a.
397	Clinical outcome	Nine Hole Peg Test (9HPT)	Impact of clinical outcomes and imaging measures on health-related quality of life in secondary progressive MS	Koch M	Mult Scler J	2022-07-01	https://journals.sagepub.com/doi/10.1177/13524585211063623	Pooled prospective data	n.a.	889	SPMS (Age 18-58, EDSS 3.0-6.5)	study	n.a.	increase ≥20%; confirmed over 3 months; signifcantly associated with Reduction of QoL (SF36, MSIS-29)	no serious limitations	n.a.
397	Clinical outcome	Symbol Digit Modalities Test (SDMT)	Impact of clinical outcomes and imaging measures on health-related quality of life in secondary progressive MS	Koch M	Mult Scler J	2022-07-01	https://journals.sagepub.com/doi/10.1177/13524585211063623	Pooled prospective data	n.a.	889	SPMS (Age 18-58, EDSS 3.0-6.5)	study	n.a.	increase ≥4 points; confirmed over 3 months; NOT signifcantly associated with Reduction of QoL (SF36, MSIS-29)	no serious limitations	n.a.
397	Clinical outcome	Timed 25ft Walk Test (T25FW)	Impact of clinical outcomes and imaging measures on health-related quality of life in secondary progressive MS	Koch M	Mult Scler J	2022-07-01	https://journals.sagepub.com/doi/10.1177/13524585211063623	Pooled prospective data	n.a.	889	SPMS (Age 18-58, EDSS 3.0-6.5)	study	n.a.	increase ≥20%; confirmed over 3 months; signifcantly associated with Reduction of QoL (SF36, MSIS-29)	no serious limitations	n.a.
398	Clinical outcome	EDSS	Effectiveness of rituximab vs. ocrelizumab for the treatment of primary progressive multiple sclerosis: a real-world observational study	Alcala C	J Neurol	2022-07-01	https://link.springer.com/article/10.1007/s00415-022-10989-0	Retrospective observational	Primary	111	PPMS (Age 18-55, EDSS 3.0-6.5)	routine practice	n.a.	increase ≥1 if previous EDSS <6.0 and increase ≥0.5 if previous EDSS ≥6.0; confirmed over 3 months	serious limitations	selection and indication bias, ascertainment bias, attrition bias
399	Clinical outcome	California Verbal Learning Test-II (CVLT-II, verbal memory)	The efficacy of speed of processing training for improving processing speed in individuals with multiple sclerosis: a randomized clinical trial	Chiaravalloti N	J Neurol	2022-07-01	https://link.springer.com/article/10.1007/s00415-022-10980-9	Prospective RCT	Secondary	71	MS	study	n.a.	n.a.	serious limitations	very low sample size with high likelihood of selection and indication bias
399	Clinical outcome	Letter Comparison (LC, processing speed)	The efficacy of speed of processing training for improving processing speed in individuals with multiple sclerosis: a randomized clinical trial	Chiaravalloti N	J Neurol	2022-07-01	https://link.springer.com/article/10.1007/s00415-022-10980-9	Prospective RCT	Primary	71	MS	study	n.a.	increase ≥10%	serious limitations	very low sample size with high likelihood of selection and indication bias
399	Clinical outcome	Pattern Comparison (PC, processing speed)	The efficacy of speed of processing training for improving processing speed in individuals with multiple sclerosis: a randomized clinical trial	Chiaravalloti N	J Neurol	2022-07-01	https://link.springer.com/article/10.1007/s00415-022-10980-9	Prospective RCT	Primary	71	MS	study	n.a.	increase ≥10%	serious limitations	very low sample size with high likelihood of selection and indication bias
399	Clinical outcome	Symbol Digit Modalities Test (SDMT)	The efficacy of speed of processing training for improving processing speed in individuals with multiple sclerosis: a randomized clinical trial	Chiaravalloti N	J Neurol	2022-07-01	https://link.springer.com/article/10.1007/s00415-022-10980-9	Prospective RCT	Primary	71	MS	study	n.a.	n.a.	serious limitations	very low sample size with high likelihood of selection and indication bias
399	Clinical outcome	Wechsler Adult Intelligence Scale-IV (WAIS-IV) Digit Symbol Substitution Test (DSMT, processing speed)	The efficacy of speed of processing training for improving processing speed in individuals with multiple sclerosis: a randomized clinical trial	Chiaravalloti N	J Neurol	2022-07-01	https://link.springer.com/article/10.1007/s00415-022-10980-9	Prospective RCT	Primary	71	MS	study	n.a.	n.a.	serious limitations	very low sample size with high likelihood of selection and indication bias
399	Clinical outcome	Wechsler Adult Intelligence Scale-IV (WAIS-IV) Digit Symbol Substitution Test (DSMT, processing speed)	The efficacy of speed of processing training for improving processing speed in individuals with multiple sclerosis: a randomized clinical trial	Chiaravalloti N	J Neurol	2022-07-01	https://link.springer.com/article/10.1007/s00415-022-10980-9	Prospective RCT	Primary	71	MS	study	n.a.	n.a.	serious limitations	very low sample size with high likelihood of selection and indication bias
401	Clinical outcome	Relapses	Comparison of switching to 6-week dosing of natalizumab versus continuing with 4-week dosing in patients with relapsing-remitting multiple sclerosis (NOVA): a randomised, controlled, open-label, phase 3b trial	Foley J	Lancet Neurol	2022-07-01	https://www.sciencedirect.com/science/article/pii/S1474442222001430?via%3Dihub	Prospective RCT	Secondary	499	RRMS (Age 18-60)	study	1 relapse	n.a.	no serious limitations	indication bias
402	Clinical outcome	2min Walk Test (2MWT)	Effects and safety of exergaming in persons with multiple sclerosis during corticosteroid treatment: a pilot study	Ozdogar A	Mult Scler Relat Disord	2022-07-01	https://www.sciencedirect.com/science/article/pii/S2211034822003352?via%3Dihub	Prospective RCT	n.a.	30	MS (Age ≥18, EDSS 0-6.0)	study	n.a.	decrease ≥20%	serious limitations	very low sample size with high likelihood of selection and indication bias
402	Clinical outcome	Brief Visuospatial Memory Test-Revised (BVMT-R, visual memory)	Effects and safety of exergaming in persons with multiple sclerosis during corticosteroid treatment: a pilot study	Ozdogar A	Mult Scler Relat Disord	2022-07-01	https://www.sciencedirect.com/science/article/pii/S2211034822003352?via%3Dihub	Prospective RCT	n.a.	30	MS (Age ≥18, EDSS 0-6.0)	study	n.a.	n.a.	serious limitations	very low sample size with high likelihood of selection and indication bias
402	Clinical outcome	California Verbal Learning Test-II (CVLT-II, verbal memory)	Effects and safety of exergaming in persons with multiple sclerosis during corticosteroid treatment: a pilot study	Ozdogar A	Mult Scler Relat Disord	2022-07-01	https://www.sciencedirect.com/science/article/pii/S2211034822003352?via%3Dihub	Prospective RCT	n.a.	30	MS (Age ≥18, EDSS 0-6.0)	study	n.a.	n.a.	serious limitations	very low sample size with high likelihood of selection and indication bias
[truncated: 2,582 more rows]
[truncated: 3 more columns]
