# Supplementary material for: Treating to target in multiple sclerosis: Do we know how to measure whether we hit it?
Source: Eur J Neurol. 2024 Oct 24;31(12):e16526. doi: 10.1111/ene.16526 (PMC11554867; doi:10.1111/ene.16526)
Supplement: Supplementary file 6 — Table S3. Overview of clinical outcomes in multiple sclerosis. [file ENE-31-e16526-s004.xlsx]

## Sheet: SuppT3.Clinical
Supplemental Table 3. Overview Clinical Outcomes in MS
Category	Outcome	No of studies	No of patients (sum of sample sizes)	Quality of evidence (GRADE)	Clinical Usefulness	External/Ecological Validity	Time required for MS physician	Personnel required	Suggested status	Knowledge/technology gaps
Clinical outcome	Relapses	177 overall 59 prospective 138 real world setting	180914	High	Clinically useful Limited by rarity of events Low sensitivity for activity (congruence of MDC and CRC) Limited by varying definitions (10 in SLR) and diagnostic uncertainty, especially in patients with advanced disease	Generalizable to all RMS patients Applicable in real world	5min	Treating Neurologist	Core Measurable	Role of relapse severity and remission Consistent use of definition
Clinical outcome	EDSS	210 overall 95 prospective 138 real world setting	246604	High	Clinically useful Low sensitivity for change (congruence of MDC and CRC) Limited by varying definitions of progression (11) and confirmation (5) Strongly driven by walking impairment, mostly disregards neuropsychological disability and upper extremity function	Generalizable to all MS patients Test-retest reliability and inter-rater agreement vary considerably Applicable in real world	10-20min	Treating Neurologist	Core Measurable	Consistent use of definitions and confirmation Consistent and rigorous training of raters
Clinical outcome	Timed 25 Foot Walk Test (T25FW)	87 overall 69 prospective 12 real world setting	40358	High	Clinically useful MDC rarely investigated (≥2.7sec/24-36%, less in EDSS <4.0: ≥0.6sec/12%) CRC mostly considered 20% but rarely formally investigated (range 1.4sec/10.4% to 20%) Limited sensitivity for change (proximity/congruence of MDC and CRC) Limited to walking impairment	Generalizable to MS patients with walking ability (EDSS 0-6.5) Good to excellent test-retest reliability (ICC 0.71-0.99 for two replicate tests), but requires confirmation of change in RRMS (3-6 months) No relevant inter-rater variability Applicable in real world	1min	Treating Neurologist or trained staff Could be digitalized/self applied	Core/Aspirational measurable	Confirmation and refinement of MDC/CRC (in larger cohorts with different MS populations and age groups) Standardization of digitalized self-application/self-test to improve broad applicability
Clinical outcome	Symbol Digit Modalities Test (SDMT)	52 overall 43 prospective 8 real world setting	22307	High	Likely clinically useful MDC rarely investigated (12% in EDSS 4-6.5) CRC mostly considered 20% or ≥4 points, but rarely formally investigated (≥7-10 points depending on age/IQ/education), weak correlation with QoL Moderate sensitivity for change (proximity of MDC and CRC) Limited to processing speed Modest practice effects (if test frequency <12months)	Generalizable to most MS patients (EDSS 0-9.0, no severe cognitive impairment) Good to excellent test-retest reliability (ICC 0.85-0.92 for two replicate tests) No relevant inter-rater variability Applicable in real world	5min	Treating Neurologist or trained staff Could be digitalized/self applied	Aspirational measurable	Confirmation and refinement of MDC/CRC (in larger cohorts with different MS populations and age groups) Standardization of digitalized self-application/self-test to improve broad applicability
Clinical outcome	Nine Hole Peg Test (9HPT)	50 overall 43 prospective 6 real world setting	28261	Moderate to high	Likely clinically useful MDC rarely investigated (18-29%) CRC mostly considered 20% but rarely formally investigated (range 1 SD to 15% to 20%), weak correlation with QoL Limited sensitivity for change (proximity/congruence of MDC and CRC) Limited to dexterity	Generalizable to most MS patients (EDSS 0-8.5) Excellent test-retest reliability (ICC >0.90 for two replicate tests), but requires confirmation of change in RRMS (3-6 months) No relevant inter-rater variability Applicable in real world, but seems to contribute little independent value	2-5min	Treating Neurologist or trained staff Could be digitalized/self applied	Aspirational measurable	Confirmation and refinement of MDC/CRC (in larger cohorts with different MS populations and age groups) Standardization of digitalized self-application/self-test to improve broad applicability
Clinical outcome	Low contrast visual acuity (LCVA)	6 overall 8 prospective 1 real world setting	6171	Moderate	Potentially clinically useful MDC ≥0.1 logMAR/7 letters/7.2% CRC mostly considered ≥6-7 letters/20%, rarely formally studied, no significant correlation with QoL Limited sensitivity for change (proximity/congruence of MDC and CRC) No practice effect Limited to visual functions	Likely generalizable to most MS patients (limits: severe cognitive impairment) Moderate to good test-retest reliability (ICC 0.77 for two replicate tests) No relevant inter-rater variability Applicable in real world	1-3min	Treating Neurologist or trained staff Could be digitalized/self applied	Reserved for studies or special settings (rehabilitation, DMT/reparative interventions)	Confirmation and refinement of MDC/CRC (in larger cohorts with different MS populations and age groups) Refined analyses of clinical usefulness and ecological validity Standardization of digitalized self-application/self-test to improve broad applicability
Clinical outcome	6min Walk Test (6MWT)	55 overall 31 prospective 3 real world setting	2002	Moderate	Likely clinically useful in specific settings MDC rarely investigated, broad range (overall ≥88m/20%, when EDSS <4.0: ≥58m/11%, when EDSS 4.0-6.5: ≥120m/39%) CRC rarely investigated, estimated at ≥9-22m/7% Very limited sensitivity and specificity for change (MDC > CRC) Limited to walking ability	Generalizable to MS patients with walking ability (EDSS 0-6.5) Excellent test-retest reliability (ICC 0.96 for two replicate tests) No relevant inter-rater variability Applicable in real world, but time consuming	7-10min	Treating Neurologist or trained staff Could be digitalized/self applied	Reserved for studies or special settings (rehabilitation, walking interventions)	Confirmation and refinement of MDC/CRC (in larger cohorts with different MS populations and age groups) Refined analyses of clinical usefulness and ecological validity Standardization of digitalized self-application/self-test to improve broad applicability
Clinical outcome	Paced Auditory Serial Addition Test (PASAT)	24 overall 21 prospective 0 real world setting	8489	Low to moderate	Currently not clinically useful MDC not studied CRC rarely studied, ranging from ≥10-20% to ≥4 points or ≥0.5-2 SD Insufficient data to assess sensitivity and specificity for change (MDC vs. CRC) Limited by practice effect	Generalizable to most MS patients (EDSS 0-8.0) Moderate to excellent test-retest reliability (ICC range 0.56-0.98 for two replicate tests) No relevant inter-rater variability Currently not applicable in real world (time consuming and does not contribute independent value)	10-15min	Treating Neurologist or trained staff Could be digitalized/self applied	Reserved for studies or special settings (cognition interventions)	Data on MDC/CRC (in large cohorts with different MS populations and age groups, including assessment of practice effects depending on intervals) Analyses of clinical usefulness and ecological validity If clinical usefulness is shown: standardization of digitalized self-application/self-test to enable applicability
Clinical outcome	Timed Up and Go Test (TUG)	28 overall 25 prospective 1 real world setting	2669	Low to moderate	Likely clinically useful in specific settings MDC rarely investigated, ranging from ≥1.3-7.9sec or ≥30% CRC rarely investigated, ranging from ≥2sec or 15-23% Likely very limited sensitivity and specificity for change (MDC > CRC) Limited to walking ability	Generalizable to MS patients with walking ability (EDSS 0-6.5) Excellent test-retest reliability (ICC 0.90 for two replicate tests) No relevant inter-rater variability Applicable in real world	1-2min	Treating Neurologist or trained staff Could be digitalized/self applied	Reserved for studies or special settings (rehabilitation, walking/balance interventions)	Data on MDC/CRC and optimal testing intervals (in large cohorts with different MS populations and age groups) Analyses of clinical usefulness and ecological validity Standardization of digitalized self-application/self-test to enable applicability
Clinical outcome	Berg Balance Scale (BBS)	21 overall 20 prospective 0 real world setting	1797	Low to moderate	Likely clinically useful in specific settings MDC rarely investigated, ranging from ≥6-10 points CRC rarely investigated, ranging from ≥2-6 points Likely very limited sensitivity and specificity for change (MDC > CRC) Limited to balance and walking ability	Generalizable to MS patients with walking ability (EDSS 0-6.5) Excellent test-retest reliability (ICC >0.90 for two replicate tests) No relevant inter-rater variability Currently hardly applicable in real world (time consuming and contributes little independent value)	15-20min	Treating Neurologist or trained staff Not suitable for digitalization/self application	Reserved for studies or special settings (rehabilitation, walking/balance interventions)	Data on MDC/CRC and optimal testing intervals (in large cohorts with different MS populations and age groups) Analyses of clinical usefulness and ecological validity
Clinical outcome	2min Walk Test (2MWT)	14 overall 13 prospective 4 real world setting	1700	Low to moderate	Likely clinically useful in specific settings MDC very rarely investigated (>19.2m) CRC estimated at 5-10m/9-20% (depending on sample and physician/patient perspective) Very limited sensitivity and specificity for change (MDC > CRC) Limited to walking ability	Generalizable to MS patients with walking ability (EDSS 0-6.5) Excellent test-retest reliability (ICC 0.95 for two replicate tests) No relevant inter-rater variability Applicable in real world	3-5min	Treating Neurologist or trained staff Could be digitalized/self applied	Reserved for studies or special settings (rehabilitation, walking interventions)	Confirmation and refinement of MDC/CRC (in larger cohorts with different MS populations and age groups) Analyses of clinical usefulness and ecological validity Standardization of digitalized self-application/self-test to improve broad applicability
Clinical outcome	10/36 Spatial Recall Test (10/36 SPART, visuospatial memory)	6 overall 6 prospective 0 real world setting	570	Low	Currently not clinically useful MDC and CRC not studied No data to assess sensitivity and specificity for change (MDC vs. CRC) Limited by practice effect	Likely generalizable to most MS patients (limits: visual impairment, severe cognitive impairment) Unclear test-retest reliability (reported ICC 0.24-0.90 for two replicate tests), but not studied in MS No relevant inter-rater variability Currently not applicable in real world (reliability unclear)	3-5min	Treating Neurologist or trained staff Could be digitalized/self applied	Reserved for studies or special settings (cognition interventions)	Data on MDC/CRC and optimal testing intervals (in large cohorts with different MS populations and age groups) Analyses of clinical usefulness and ecological validity Standardization of digitalized self-application/self-test to enable applicability
Clinical outcome	Brief Visuospatial Memory Test-Revised (BVMT-R, visuospatial memory)	12 overall 11 prospective 1 real world setting	746	Low	Currently not clinically useful MDC and CRC not studied No data to assess sensitivity and specificity for change (MDC vs. CRC) Limited by practice effect Limited to visual memory	Likely generalizable to most MS patients (limits: visual impairment, severe cognitive impairment) Good test-retest reliability (ICC 0.85 for two replicate tests) No relevant inter-rater variability Currently hardly applicable in real world (time consuming and no added independent value)	10-15min	Treating Neurologist or trained staff Could be digitalized/self applied	Reserved for studies or special settings (cognition interventions)	Data on MDC/CRC and optimal testing intervals (in large cohorts with different MS populations and age groups) Analyses of clinical usefulness and ecological validity Standardization of digitalized self-application/self-test to enable applicability
Clinical outcome	Word List Generation (WLG, verbal fluency)	5 overall 5 prospective 0 real world setting	492	Low	Currently not clinically useful MDC and CRC not studied No data to assess sensitivity and specificity for change (MDC vs. CRC) Limited by practice effect Limited to verbal fluency	Likely generalizable to most MS patients (limits: severe cognitive impairment) Moderate to good test-retest reliability (ICC 0.53–0.77 for two replicate tests) No relevant inter-rater variability Currently not applicable in real world (no added independent value)	2-3min	Treating Neurologist or trained staff Could be digitalized/self applied	Reserved for studies or special settings (cognition interventions)	Data on MDC/CRC and optimal testing intervals (in large cohorts with different MS populations and age groups) Analyses of clinical usefulness and ecological validity Standardization of digitalized self-application/self-test to enable applicability
Clinical outcome	California Verbal Learning Test-II (CVLT-II, verbal memory)	15 overall 14 prospective 1 real world setting	761	Low	Currently not clinically useful MDC and CRC not studied No data to assess sensitivity and specificity for change (MDC vs. CRC) Limited by practice effect Limited to verbal memory	Likely generalizable to most MS patients (limits: severe cognitive impairment) Moderate test-retest reliability (ICC 0.57-0.69 for two replicate tests) No relevant inter-rater variability Currently not applicable in real world (time consuming and no added independent value)	10-15min	Treating Neurologist or trained staff Could be digitalized/self applied	Reserved for studies or special settings (cognition interventions)	Data on MDC/CRC and optimal testing intervals (in large cohorts with different MS populations and age groups) Analyses of clinical usefulness and ecological validity Standardization of digitalized self-application/self-test to enable applicability
Clinical outcome	Selective Reminding Test (SRT, verbal memory)	9 overall 9 prospective 0 real world setting	726	Low	Currently not clinically useful MDC and CRC not studied No data to assess sensitivity and specificity for change (MDC vs. CRC) Limited by practice effect Limited to verbal memory	Likely generalizable to most MS patients (limits: severe cognitive impairment) Poor to moderate test-retest reliability (ICC 0.57-0.62 for two replicate tests) No relevant inter-rater variability Currently not applicable in real world (time consuming and no added independent value)	30min	Treating Neurologist or trained staff Could be digitalized/self applied	Reserved for studies or special settings (cognition interventions)	Data on MDC/CRC and optimal testing intervals (in large cohorts with different MS populations and age groups) Analyses of clinical usefulness and ecological validity Standardization of digitalized self-application/self-test to enable applicability
Clinical outcome	High contrast visual acuity (HCVA)	7 overall 7 prospective 1 real world setting	404	Low	Likely clinically useful in specific settings MDC ≥0.1 logMAR/5 letters/5.8% CRC rarely investigated in MS, reported as ≥0.3 logMAR/5 letters Limited sensitivity for change (proximity/congruence of MDC and CRC) No practice effect Limited to visual functions	Likely generalizable to most MS patients (limits: severe cognitive impairment) Good to excellent test-retest reliability (ICC 0.90 for two replicate tests) No relevant inter-rater variability Applicable in real world	1-3min	Treating Neurologist or trained staff Could be digitalized/self applied	Reserved for studies or special settings (visual interventions)	Confirmation and refinement of MDC/CRC and optimal testing intervals (in larger cohorts with different MS populations and age groups) Analyses of clinical usefulness and ecological validity Standardization of digitalized self-application/self-test to improve broad applicability
Clinical outcome	Sit-to-Stand Test (STS)	6 overall 6 prospective 0 real world setting	236	Low	Currently not clinically useful MDC not studied CRC very rarely investigated, reported at ≥1.5sec Insufficient data to assess sensitivity and specificity for change (MDC vs. CRC) Limited to balance and walking ability Limited by practice effect	Likely generalizable to MS patients with walking ability (EDSS 0-6.5) Excellent test-retest reliability (ICC 0.93 for two replicate tests) No relevant inter-rater variability Applicable in real world	1-3min	Treating Neurologist or trained staff Could be digitalized/self applied	Reserved for studies or special settings (rehabilitation, walking/balance interventions)	Data on MDC/CRC and optimal testing intervals (in large cohorts with different MS populations and age groups) Analyses of clinical usefulness and ecological validity Standardization of digitalized self-application/self-test to enable applicability
Clinical outcome	Stroop Color-Word Test (SCW, executive function, attention)	7 overall 7 prospective 0 real world setting	528	Very low to low	Currently not clinically useful MDC and CRC not studied No data to assess sensitivity and specificity for change (MDC vs. CRC) Limited by practice effect Limited to executive functions	Likely generalizable to most MS patients (limits: severe cognitive or visual impairment) Moderate to good test-retest reliability (0.64–0.84 for two replicate tests) No relevant inter-rater variability Currently not applicable in real world (no added independent value)	5min	Treating Neurologist or trained staff Could be digitalized/self applied	Reserved for studies or special settings (cognition interventions)	Data on MDC/CRC and optimal testing intervals (in large cohorts with different MS populations and age groups) Analyses of clinical usefulness and ecological validity Standardization of digitalized self-application/self-test to enable applicability
Clinical outcome	Trail Making Test TMT-A (processing speed) TMT-B (executive funtions)	7 overall 7 prospective 2 real world setting	218	Very low to low	Currently not clinically useful MDC and CRC not studied No data to assess sensitivity and specificity for change (MDC vs. CRC) Limited by practice effect Limited to processing speed/executive functions	Likely generalizable to most MS patients (limits: visual impairment and severe cognitive impairment) Test-retest reliability not studied in MS No relevant inter-rater variability Currently not applicable in real world (no added independent value)	5min	Treating Neurologist or trained staff Could be digitalized/self applied	Reserved for studies or special settings (cognition interventions)	Data on Reliability, MDC/CRC and optimal testing intervals (in large cohorts with different MS populations and age groups) Analyses of clinical usefulness and ecological validity Standardization of digitalized self-application/self-test to enable applicability
Clinical outcome	10m Walk Test (10mWT)	11 overall 9 prospective 3 real world setting	496	Very low to low	Potentially clinically useful MDC not studied CRC very rarely studied, estimated at 0.1 m/s/≥12-20% Insufficient data to assess sensitivity and specificity for change (MDC vs. CRC) Limited to walking ability	Likely generalizable to MS patients with walking ability (EDSS 0-6.5) Likely excellent test-retest reliability (ICC >0.90 for two replicate tests), but not studied in MS No relevant inter-rater variability Applicable in real world	2-5min	Treating Neurologist or trained staff Could be digitalized/self applied	Reserved for studies or special settings (rehabilitation, walking interventions)	Data on MDC/CRC (in large cohorts with different MS populations and age groups) Analyses of clinical usefulness and ecological validity Standardization of digitalized self-application/self-test to improve broad applicability
Clinical outcome	Wearables and digital mobility outcomes (DMO)	8 overall 5 prospective 0 real world setting	493	Very low to low	Currently not clinically useful MDC and CRC very rarely investigated Insufficient data to assess sensitivity and specificity for change (MDC vs. CRC) Mostly limited to walking ability	Likely generalizable to most MS patients (limits: severe cognitive impairment or unwillingness/inability to use wearables) Insufficient data on test-retest reliability No relevant inter-rater variability expected Principally applicable in real world	n.a.	Digitalized/self applied	Reserved for studies (rehabilitation, walking/balance interventions)	Data on MDC/CRC (in large cohorts with different MS populations and age groups) Analyses of clinical usefulness and ecological validity Standardization of tools and testing protocols to enable applicability Data collection and software solutions enabling storage, visualization and interpretation of results
