# Supplementary material for: Treating to target in multiple sclerosis: Do we know how to measure whether we hit it?
Source: Eur J Neurol. 2024 Oct 24;31(12):e16526. doi: 10.1111/ene.16526 (PMC11554867; doi:10.1111/ene.16526)
Supplement: Supplementary file 7 — Table S4. Overview of paraclinical outcomes in multiple sclerosis. [file ENE-31-e16526-s008.xlsx]

## Sheet: SuppT4.Paraclinical
Supplemental Table 4. Overview Paraclinical Outcomes in MS
Category	Outcome	Nr of studies	Nr of patients (sum of sample sizes)	Quality of evidence (GRADE)	Clinical Usefulness	Ecological Validity	Time required	Personnel required	Suggested status
Paraclinical outcome	New/enlarging T2 lesions	249 overall 147 prospective 140 real world setting	184673	High	Clinically useful MDC broad and rarely investigated (0.13-6.3) Different definitions of CRC (mostly >=1, but also >=2 and >=3) Likely very limited sensitivity and specificity for change (MDC > CRC) More sensitive to disease activity than clinical biomarkers	Generalizable to all RMS patients without MRI contraindications Excellent test-retest reliability (ICC 0.92-0.95) Good inter-rater reliability (ICC 0.82-0.86) Applicable in real world	To carry out: 30-45min To rate: 30 min	Radiologist and/or trained stuff Could be automatically detected/analyzed	Core measurable	1) Consistent use of definition (CRC) 2) Standardization of MRI protocols, intervals and rating, potentially by digitalization/automatization
Paraclinical outcome	Gd-enhancing lesions	235 overall 139 prospective 130 real world setting	178698	High	Clinically useful MDC broad and rarely investigated (0.5-7.8) CRC mostly considered >=1 Likely very limited sensitivity and specificity for change (MDC > CRC) Limited by rarity of events	Generalizable to all RMS patients without MRI contraindications Excellent test-retest reliability (ICC 0.92-0.95) Good to excellent inter-rater reliability (ICC 0.80-0.96) Applicable in real world	To carry out: 30-45min To rate: 30 min	Radiologist and/or trained stuff Could be automatically detected/analyzed	Core measurable	1) Standardization of MRI protocols, intervals and rating, potentially by digitalization/automatization
Paraclinical outcome	Brain volume	138 overall 112 prospective 55 real world setting	82948	Moderate to high	Likely clinically useful MDC broad and rarely investigated (0.04-2.14% per year) CRC mostly considered 0.4% per year but rarely formally investigated (range 0.20% to 2.18% per year) Limited to neurodegenerative processes, requires change in time (>=1 year)	Generalizable to all MS patients without MRI contraindications Excellent test-retest reliability (ICC 0.97-0.99) Inter-rater variability depends on the software used Applicable in real world	To carry out: 30-45min To rate: 30 min	Radiologist and/or trained stuff Could be automatically detected/analyzed	Aspirational measurable	1) Standardization of MRI protocols, intervals and rating, potentially by digitalization/automatization
Paraclinical outcome	T2 lesion volume	91 overall 70 prospective 38 real world setting	41366	Moderate to high	Likely clinically useful MDC broad and rarely investigated (0.8-39.2ml) CRC studied only once (0.4ml) Likely very limited sensitivity and specificity for change (MDC > CRC)	Generalizable to all (R)MS patients without MRI contraindications Excellent test-retest reliability (ICC 0.92-0.95) Inter-rater variability depends on the software used Applicable in real world, but time consuming	To carry out: 30-45min To rate: 30 min	Radiologist and/or trained stuff Could be automatically detected/analyzed	Aspirational measurable	1) Standardization of MRI protocols, intervals and rating, potentially by digitalization/automatization
Paraclinical outcome	NfL	68 overall 51 prospective 34 real world setting	18077	Moderate to high	Likely clinically useful MDC broad in CSF (361.5-3816pg/ml) and serum (0.53-85.8pg/ml) CRC only studied in serum (8-30pg/ml) Likely very limited sensitivity and specificity for change (MDC > CRC) Limited by non-specificity, age-dependence and the need for serial measurements	Generalizable to all MS patients Moderate to good test-retest reliability (ICC 0.76-0.81) Probably minimal inter-rater varibility Currently not applicable in real world (low cost/time efficiency, availabily of devices)	To carry out: 5 min To rate: 120 min	Nurse and laboratory technician and/or trained staff	Aspirational measurable	1) Standardization of measurement techniques (i.e., sample collection, assay methods), well-defined diagnostic and prognostic cut-off levels
Paraclinical outcome	T1 lesions	26 overall 21 prospective 11 real world setting	40604	Moderate	Potentially clinically useful MDC rarely investigated (0.8-2.5 lesions) CRC rarely studied (4 studies: >=1 lesion) Likely very limited sensitivity and specificity for change	Generalizable to all MS patients without MRI contraindications Excellent test-retest reliability (ICC 0.92-0.95) Good inter-rater reliability (ICC 0.82-0.86) Applicable in real world, but time consuming	To carry out: 30-45min To rate: 30 min	Radiologist and/or trained stuff Could be automatically detected/analyzed	Reserved for studies	1) Standardization of MRI protocols, intervals and rating, potentially by digitalization/automatization
Paraclinical outcome	Thalamic volume	48 overall 42 prospective 17 real world setting	25249	Moderate	Potentially clinically useful MDC broad and rarely investigated (0.1-4.5ml and 0.06-5.1%) CRC studied only once (-0.56%) Likely very limited sensitivity and specificity for change (MDC > CRC)	Generalizable to all MS patients without MRI contraindications Excellent test-retest reliability (ICC 0.94) Inter-rater variability depends on the software used Currently not applicable in real world (time consuming, no added independent value)	To carry out: 30-45min To rate: 30 min	Radiologist and/or trained stuff Could be automatically detected/analyzed	Reserved for studies	1) Standardization of MRI protocols, intervals and rating, potentially by digitalization/automatization 2) Confirmation of clinical value in larger cohorts with different MS populations and age groups
Paraclinical outcome	T1 lesion volume	46 overall 39 prospective 18 real world setting	24094	Moderate	Potentially clinically useful MDC broad and rarely investigated (0.1-7.6ml) CRC not studied Insufficient data to assess sensitivity and specificity for change (MDC vs. CRC)	Generalizable to all MS patients without MRI contraindications Excellent test-retest reliability (ICC 0.92-0.95) Inter-rater varibility depends on the software used Currently not applicable in real world	To carry out: 30-45min To rate: 30 min	Radiologist and/or trained stuff Could be automatically detected/analyzed	Reserved for studies	1) Standardization of MRI protocols, intervals and rating, potentially by digitalization/automatization
Paraclinical outcome	Cortical volume	32 overall 27 prospective 13 real world setting	13968	Moderate	Potentially clinically useful MDC broad and rarely investigated (17.2-117.8ml and 0.04-5.9%) CRC not studied Insufficient data to assess sensitivity and specificity for change (MDC vs. CRC)	Generalizable to all MS patients without MRI contraindications Moderate test-retest reliability (ICC 0.69-0.75) Inter-rater varibility depends on the software used Currently not applicable in real world	To carry out: 30-45min To rate: 30 min	Radiologist and/or trained stuff Could be automatically detected/analyzed	Reserved for studies	1) Standardization of MRI protocols, intervals and rating, potentially by digitalization/automatization
Paraclinical outcome	GM volume	47 overall 46 prospective 27 real world setting	18747	Moderate	Likely clinically useful MDC broad and rarely investigated (53.2-131.3ml and 0.02-10.6%) CRC not studied Insufficient data to assess sensitivity and specificity for change (MDC vs. CRC)	Generalizable to all MS patients without MRI contraindications Excellent test-retest reliability (ICC 0.91-0.95) Inter-rater varibility depends on the software used Currently not applicable in real world	To carry out: 30-45min To rate: 30 min	Radiologist and/or trained stuff Could be automatically detected/analyzed	Reserved for studies	1) Standardization of MRI protocols, intervals and rating, potentially by digitalization/automatization
Paraclinical outcome	WM volume	40 overall 31 prospective 22 real world setting	13992	Moderate	Likely clinically useful MDC broad and rarely investigated (81.1-158.5ml and 0.03-5.88%) CRC not studied Insufficient data to assess sensitivity and specificity for change (MDC vs. CRC)	Generalizable to all MS patients without MRI contraindications Excellent test-retest reliability (ICC 0.95-0.99) Inter-rater varibility depends on the software used Currently not applicable in real world	To carry out: 30-45min To rate: 30 min	Radiologist and/or trained stuff Could be automatically detected/analyzed	Reserved for studies	1) Standardization of MRI protocols, intervals and rating, potentially by digitalization/automatization
Paraclinical outcome	pRNFL	44 overall 37 prospective 27 real world setting	6035	Moderate	Potentially clinically useful MDC relatively broad (0.48-4.5µm) CRC rarely studied (1.5-2.0µm) Likely limited sensitivity and specificity for change (MDC = CRC) Limited by susceptibility to oedema	Generalizable to all MS patients without retinal comorbidity or severe myopia Excellent test-retest reliability (ICC 0.99) Excellent inter-rater reliability (ICC 0.99) Principally applicable in real world (limited by availability of OCT)	To carry out: 5-10 min To rate: 5 min	Opthalmologist and/or trained stuff Could be automatically detected/analyzed	Aspirational measurable	1) Standardization of OCT protocols, intervals and rating, potentially by digitalization/automatization
Paraclinical outcome	GCIPL	31 overall 23 prospective 22 real world setting	5463	Moderate	Likely clinically useful MDC: 0.5-2.7µm CRC rarely studied (0.5-1.0µm) Likely limited sensitivity and specificity for change (MDC ≥ CRC)	Generalizable to all MS patients without retinal comorbidity or severe myopia Excellent test-retest reliability (ICC 0.99) Excellent inter-rater reliability (ICC 0.97-0.99) Principally applicable in real world (limited by availability of OCT)	To carry out: 5-10 min To rate: 5 min	Opthalmologist and/or trained stuff Could be automatically detected/analyzed	Aspirational measurable	1) Standardization of OCT protocols, intervals and rating, potentially by digitalization/automatization
Paraclinical outcome	Ventricular volume	13 overall 6 prospective 9 real world setting	7235	Low to moderate	Likely clinically useful MDC rarely investigated and measured in different units (mm, ml, cm3, %) CRC studied only once (-3.5%) Insufficient data to assess sensitivity and specificity for change (MDC vs. CRC)	Generalizable to all MS patients without MRI contraindications Excellent test-retest reliability (ICC 0.94-0.97) Inter-rater varibility depends on the software used but probably not relevant Currently not applicable in real world	To carry out: 30-45min To rate: 30 min	Radiologist and/or trained stuff Could be automatically detected/analyzed	Reserved for studies	1) Standardization of MRI protocols, intervals and rating, potentially by digitalization/automatization
Paraclinical outcome	Spinal cord CSA	13 overall 6 prospective 8 real world setting	11003	Low to moderate	Potentially clinically useful MDC broad and rarely investigated (1.55-28.2mm2) CRC not studied Insufficient data to assess sensitivity and specificity for change (MDC vs. CRC)	Generalizable to all MS patients without MRI contraindications Good to excellent test-rest reliability (ICC 0.84-0.99) Inter-rater varibility depends on the software used Currently not applicable in real world	To carry out: 20-30min To rate: 20 min	Radiologist and/or trained stuff Could be automatically detected/analyzed	Reserved for studies	1) Standardization of MRI protocols, intervals and rating, potentially by digitalization/automatization
Paraclinical outcome	INL	17 overall 13 prospective 10 real world setting	2771	Low to moderate	Currently not clinically useful MDC broad (0.04-0.15mm3 and 1.1-7.4µm) CRC not studied Insufficient data to assess sensitivity and specificity for change (MDC vs. CRC)	Probably generalizable to all RMS patients without retinal comorbidity or severe myopia Excellent test-retest reliability (ICC 0.99) Good to excellent inter-rater reliability (ICC 0.78-0.95) Principally applicable in real world (limited by availability of OCT)	To carry out: 5-10 min To rate: 5 min	Opthalmologist and/or trained stuff Could be automatically detected/analyzed	Reserved for studies or special settings (treatment with S1PR modulators)	1) Standardization of OCT protocols, intervals and rating, potentially by digidalization/automatization 2) Confirmation of clinical value in larger cohorts with different MS populations and age groups
Paraclinical outcome	Deep GM volume	17 overall 13 prospective 12 real world setting	3304	Low to moderate	Currently not clinically useful MDC rarely investigated and measured in different units (mm, ml, cm3, %) CRC not studied Insufficient data to assess sensitivity and specificity for change (MDC vs. CRC)	Generalizable to all MS patients without MRI contraindications Excellent test-retest reliability (ICC 0.94-0.98) Inter-rater varibility depends on the software used Currently not applicable in real world (time consuming, no added independent value)	To carry out: 30-45min To rate: 30 min	Radiologist and/or trained stuff Could be automatically detected/analyzed	Reserved for studies	1) Standardization of MRI protocols, intervals and rating, potentially by digitalization/automatization 2) Confirmation of clinical value in larger cohorts with different MS populations and age groups
Paraclinical outcome	ONL	7 overall 5 prospective 4 real world setting	1037	Low	Currently not clinically useful MDC broad and rarely investigated (3.0-14.6µm) CRC not studied Insufficient data to assess sensitivity and specificity for change (MDC vs. CRC)	Generalizable to all MS patients without retinal comorbidity or severe myopia Excellent test-retest reliability (ICC 0.99) Good to excellent inter-rater reliability (ICC 0.78-0.95) Principally applicable in real world (limited by availability of OCT)	To carry out: 15 min To rate: 15 min	Opthalmologist and/or trained stuff Could be automatically detected/analyzed	Reserved for studies	1) Standardization of OCT protocols, intervals and rating, potentially by digidalization/automatization 2) Confirmation of clinical value in larger cohorts with different MS populations and age groups
Paraclinical outcome	Putamen volume	11 overall 7 prospective 9 real world setting	1400	Low	Currently not clinically useful MDC rarely investigated (1.0-2.1ml) CRC not studied Insufficient data to assess sensitivity and specificity for change (MDC vs. CRC)	Generalizable to all MS patients without MRI contraindications Excellent test-retest reliability (ICC 0.96) Inter-rater varibility depends on the software used Currently not applicable in real world	To carry out: 30-45min To rate: 30 min	Radiologist and/or trained stuff Could be automatically detected/analyzed	Reserved for studies	1) Standardization of MRI protocols, intervals and rating, potentially by digitalization/automatization 2) Confirmation of clinical value in larger cohorts with different MS populations and age groups
Paraclinical outcome	Corpus callosum volume	8 overall 7 prospective 5 real world setting	1396	Low	Currently not clinically useful MDC rarely investigated (0.3-1.8ml) CRC not studied Insufficient data to assess sensitivity and specificity for change (MDC vs. CRC)	Generalizable to all MS patients without MRI contraindications Excellent test-retest reliability (ICC 0.97-0.99) Inter-rater varibility depends on the software used Currently not applicable in real world	To carry out: 30-45min To rate: 30 min	Radiologist and/or trained stuff Could be automatically detected/analyzed	Reserved for studies	1) Standardization of MRI protocols, intervals and rating, potentially by digitalization/automatization 2) Confirmation of clinical value in larger cohorts with different MS populations and age groups
Paraclinical outcome	Hippocampal volume	11 overall 9 prospective 6 real world setting	1327	Low	Currently not clinically useful MDC rarely investigated (0.7-1.6ml) CRC not studied Insufficient data to assess sensitivity and specificity for change (MDC vs. CRC)	Generalizable to all MS patients without MRI contraindications Excellent test-retest reliability (ICC 0.97) Inter-rater varibility depends on the software used Currently not applicable in real world	To carry out: 30-45min To rate: 30 min	Radiologist and/or trained stuff Could be automatically detected/analyzed	Reserved for studies	1) Standardization of MRI protocols, intervals and rating, potentially by digitalization/automatization 2) Confirmation of clinical value in larger cohorts with different MS populations and age groups
Paraclinical outcome	Caudate volume	10 overall 8 prospective 6 real world setting	1333	Low	Currently not clinically useful MDC rarely investigated (0.8-2.5ml) CRC not studied Insufficient data to assess sensitivity and specificity for change (MDC vs. CRC)	Generalizable to all MS patients without MRI contraindications Excellent test-retest reliability (ICC 0.98) Inter-rater varibility depends on the software used Currently not applicable in real world	To carry out: 30-45min To rate: 30 min	Radiologist and/or trained stuff Could be automatically detected/analyzed	Reserved for studies	1) Standardization of MRI protocols, intervals and rating, potentially by digitalization/automatization 2) Confirmation of clinical value in larger cohorts with different MS populations and age groups
Paraclinical outcome	Cortical lesions	15 overall 13 prospective 5 real world setting	1011	Low	Currently not clinically useful MDC rarely investigated (0.2-0.8mm) CRC studied only once (>=1 lesion) Insufficient data to assess sensitivity and specificity for change (MDC vs. CRC)	Generalizable to all MS patients without MRI contraindications Test-retest reliability never studied Excellent inter-rater reliability for 7T (ICC 0.97) but poor for 3T (ICC 0.62) Currently not applicable in real world	To carry out: 30-45min To rate: 30 min	Radiologist and/or trained stuff Could be automatically detected/analyzed	Reserved for studies	1) Standardization of MRI protocols, intervals and rating, potentially by digitalization/automatization 2) Confirmation of clinical value in larger cohorts with different MS populations and age groups
Paraclinical outcome	Macular volume	8 overall 6 prospective 3 real world setting	747	Low	Currently not clinically useful MDC rarely investigated (0.22-0.8mm3) CRC not studied Insufficient data to assess sensitivity and specificity for change (MDC vs. CRC)	Generalizable to all MS patients without retinal comorbidity or severe myopia Excellent test-retest reliability (ICC 0.97-0.99) Excellent inter-rater reliability (ICC 0.99) Principally applicable in real world (limited by availability of OCT)	To carry out: 15 min To rate: 15 min	Opthalmologist and/or trained stuff Could be automatically detected/analyzed	Reserved for studies	1) Standardization of OCT protocols, intervals and rating, potentially by digitalization/automatization 2) Confirmation of clinical value in larger cohorts with different MS populations and age groups
Paraclinical outcome	Pallidal volume	10 overall 8 prospective 6 real world setting	795	Low	Currently not clinically useful MDC rarely studied (0.4-1.4ml) CRC not studied Insufficient data to assess sensitivity and specificity for change (MDC vs. CRC)	Probably generalizable to all MS patients without MRI contraindications Excellent test-retest reliability (ICC 0.95) Inter-rater varibility depends on the software used Currently not applicable in real world (time consuming, no added independent value)	To carry out: 30-45min To rate: 30 min	Radiologist and/or trained stuff Could be automatically detected/analyzed	Reserved for studies	1) Standardization of MRI protocols, intervals and rating, potentially by digitalization/automatization
Paraclinical outcome	Paramagnetic rim lesions	8 overall 6 prospective 2 real world setting	639	Very low to low	Currently not clinically useful MDC rarely studied (2-5.9 lesions) CRC studied only once (>=4 lesions) Limited sensitivity for change (proximity/congruence of MDC and CRC)	Probably generalizable to all MS patients without MRI contraindications Test-retest reliability not studied Good to excellent inter-rater reliability (0.86-0.99) Currently not applicable in real word (limited by availability of the SWI sequence)	To carry out: 30-45min To rate: 30 min	Radiologist and/or trained stuff Could be automatically detected/analyzed	Reserved for studies	1) Standardization of MRI protocols, intervals and rating, potentially by digitalization/automatization
Paraclinical outcome	CHI3L1	6 overall 5 prospective 1 real world setting	319	Very low	Currently not clinically useful MDC in CSF (35-99.5ng/ml) and serum (27.6pg/ml) CRC not studied Insufficient data to assess sensitivity and specificity for change (MDC vs. CRC) Limited by high costs and poor availability	Probably generalizable to all MS patients Moderate to good test-retest reliability (ICC 0.76-0.81) Probably minimal inter-rater varibility Currently not applicable in real world (low cost/time efficiency)	To carry out: 5 min To rate: 120 min	Nurse and laboratory technician and/or trained staff	Reserved for studies	1) Standardization of measurement techniques (i.e., sample collection, assay methods), well-defined diagnostic and prognostic cut-off levels
Paraclinical outcome	Slowly expanding lesions	3 overall 2 prospective 2 real world setting	316	Very low	Currently not clinically useful MDC measured in different units (lesions, ml, mm3) CRC studied only once (>=1 lesion) Insufficient data to assess sensitivity and specificity for change (MDC vs. CRC) Limited by change over time	Likely generalizable to all MS patients without MRI contraindications Unknown test-retest reliability (but probably good to excellent) Inter-rater varibility depends on the software used Applicable in real world	To carry out: 30-45min To rate: 30 min	Radiologist and/or trained stuff Could be automatically detected/analyzed	Reserved for studies	1) Standardization of MRI protocols, intervals and rating, potentially by digitalization/automatization
Paraclinical outcome	Spinal cord volume	4 overall 2 prospective 2 real world setting	413	Very low	Currently not clinically useful MDC (0.28-0.63cm3) CRC not studied Insufficient data to assess sensitivity and specificity for change (MDC vs. CRC)	Likely generalizable to all MS patients without MRI contraindications Good to excellent test-rest reliability (ICC 0.84-0.99) Inter-rater varibility depends on the software used Applicable in real world	To carry out: 20-30min To rate: 20 min	Radiologist and/or trained stuff Could be automatically detected/analyzed	Reserved for studies	1) Standardization of MRI protocols, intervals and rating, potentially by digitalization/automatization
Paraclinical outcome	GFAP	5 overall 5 prospective 1 real world setting	354	Very low	Currently not clinically useful MDC broad in CSF (282.2-535pg/ml) and less broad in serum (64.5-74.7pg/ml) CRC only studied once in serum (79.2pg/ml) Limited sensitivity for change (proximity/congruence of MDC and CRC)	Probably generalizable to all MS patients Moderate to good test-retest reliability (ICC 0.76-0.81) Probably minimal inter-rater varibility Currently not applicable in real world (low cost/time efficiency)	To carry out: 5 min To rate: 120 min	Nurse and laboratory technician and/or trained staff	Reserved for studies	1) Standardization of measurement techniques (i.e., sample collection, assay methods), well-defined diagnostic and prognostic cut-off levels
Paraclinical outcome	VEP latency	5 overall 5 prospective 1 real world setting	338	Very low	Currently not clinically useful MDC broad and rarely studied (7.2-20.0ms) CRC studied only once (>=10ms) Limited sensitivity for change (proximity/congruence of MDC and CRC)	Generalizable only to patients with optic tract lesions Good test-retest reliability (ICC 0.80) Good to excellent inter-rater reliability (ICC 0.88-0.91) Applicable in real world	To carry out: 10-15min To rate: 10 min	Technician and/or neurologist and/or trained staff Could be automatically detected/analyzed	Reserved for studies	1) Data on MDC/CRC (in large cohorts with different MS populations and age groups)
Paraclinical outcome	NfH	5 overall 5 prospective 2 real world setting	313	Very low	Currently not clinically useful MDC rarely studied (43.1-47.3pg/ml) CRC not studied Insufficient data to assess sensitivity and specificity for change (MDC vs. CRC)	Probably generalizable to all MS patients Moderate to good test-retest reliability (ICC 0.76-0.81) Probably minimal inter-rater varibility Currently not applicable in real world (low cost/time efficiency)	To carry out: 5 min To rate: 120 min	Nurse and laboratory technician and/or trained staff	Reserved for studies	1) Standardization of measurement techniques (i.e., sample collection, assay methods), well-defined diagnostic and prognostic cut-off levels
Paraclinical outcome	VEP amplitude	4 overall 4 prospective 1 real world setting	296	Very low	Currently not clinically useful MDC broad and rarely studied (1.94-5.31µV) CRC not studied Insufficient data to assess sensitivity and specificity for change (MDC vs. CRC)	Generalizable only to patients with optic tract lesions Good test-retest reliability (ICC 0.80) Good to excellent inter-rater reliability (ICC 0.88-0.91) Applicable in real world	To carry out: 10-15min To rate: 10 min	Technician and/or neurologist and/or trained staff Could be automatically detected/analyzed	Reserved for studies	1) Data on MDC/CRC (in large cohorts with different MS populations and age groups)
