# Supplementary material for: Treating to target in multiple sclerosis: Do we know how to measure whether we hit it?
Source: Eur J Neurol. 2024 Oct 24;31(12):e16526. doi: 10.1111/ene.16526 (PMC11554867; doi:10.1111/ene.16526)
Supplement: Supplementary file 8 — Table S5. Overview of patient reported outcomes in multiple sclerosis. [file ENE-31-e16526-s005.xlsx]

## Sheet: SuppT5. PRO
Supplemental Table 5. Overview Patient-reported Outcomes in MS
Category	Outcome	Name	Type	Generic measure vs. Targeted measure specifically for MS	No of studies	No of patients	Quality of evidence	Clinical Usefulness	Ecological and External Validity	Time required	Personnel required	Suggested status	Knowledge/technology gaps
Patient reported outcome	BDI	Beck Depression Inventory	Depression	Generic	37	5416	moderate to high	Potentially clinically useful MDC and CRC not consistently reported No data to assess sensitivity and specificity for change (MDC vs. CRC)	Likely generalizable to detect depression most people with MS Internal consistency:Out of one study and one meta-analysis examining internal consistency, both reported excellent internal consistency; One study examining test-retest reliability and reported adequate test-retest; Applicable in real world	5-10min	Patient administered Could be digitalized	Aspirational	Data on MDC/CRC and optimal testing intervals (in large cohorts with different MS populations and age groups). Standardization of testing protocols (frequency of administration, modes of application) to strengthen usefulness.
Patient reported outcome	HADS	Hospital Anxiety and Depression Scale	Depression and Anxiety	Generic	39	14391	high	Potentially clinically useful MDC and CRC not consistently reported No data to assess sensitivity and specificity for change (MDC vs. CRC)	Likely generalizable to most people with MS Applicable in real world	5-10min	Patient administered Could be digitalized	Aspirational	Reproduce data on MDC/CRC and optimal testing intervals (in large cohorts with different MS populations and age groups). Standardization of testing protocols (frequency of administration, modes of application) to strengthen usefulness.
Patient reported outcome	MSIS-29	Multiple Sclerosis Impact Scale	HRQoL	Targeted	56	25570	high	Potentially clinically useful MDC and CRC not consistently reported No data to assess sensitivity and specificity for change (MDC vs. CRC)	Likely generalizable to most people with MS Some evidence on ICC Applicable in real world	5-10min	Patient administered Could be digitalized	Aspirational	Reproduce data on MDC/CRC and optimal testing intervals (in large cohorts with different MS populations and age groups). Standardization of testing protocols (frequency of administration, modes of application) to strengthen usefulness.
Patient reported outcome	MSQoL-54	Multiple Sclerosis Impact Scale	HRQoL	Targeted	35	3268	moderate	Potentially clinically useful MDC and CRC not consistently reported No data to assess sensitivity and specificity for change (MDC vs. CRC)	Likely generalizable to most people with MS; no sound evidence on test-retest reliability. Applicable in real world but time consuming	10-20min	Patient administered Could be digitalized	Aspirational	Reproduce data on MDC/CRC and optimal testing intervals (in large cohorts with different MS populations and age groups). Standardization of testing protocols (frequency of administration, modes of application) to strengthen usefulness.
Patient reported outcome	PDDS	Patient Determined Disease Steps	clinical symptoms	Targeted	27	10188	Moderate	Potentially clinically useful MDC and CRC not consistently reported No data to assess sensitivity and specificity for change (MDC vs. CRC)	Very likely generalizable to most people with MS; Insufficient data on test-retest reliability; No relevant inter-rater variability expected; Applicable in real world	<5min	Patient administered Could be digitalized	Aspirational	Data on MDC/CRC and optimal testing intervals (in large cohorts with different MS populations and age groups). Standardization of testing protocols (frequency of administration, modes of application) to strengthen usefulness.
Patient reported outcome	FSS	Fatigue Severity Scale	Fatigue	Targeted	44	8558	high	Potentially clinically useful MDC and CRC not consistently reported No data to assess sensitivity and specificity for change (MDC vs. CRC)	Likely generalizable to report fatigue in people with MS; Applicable in real world	<5min	Patient administered Could be digitalized	Aspirational	Reproduce data on MDC/CRC and optimal testing intervals (in large cohorts with different MS populations and age groups). Standardization of testing protocols (frequency of administration, modes of application) to strengthen usefulness.
Patient reported outcome	MFIS	Modified Fatigue Impact Scale	Fatigue	Targeted	69	6237	high	Potentially clinically useful MDC and CRC not consistently reported No data to assess sensitivity and specificity for change (MDC vs. CRC)	Likely generalizable to report fatigue in people with MS; Applicable in real world	5-10min	Patient administered Could be digitalized	Aspirational	Reproduce data on MDC/CRC and optimal testing intervals (in large cohorts with different MS populations and age groups). Standardization of testing protocols (frequency of administration, modes of application) to strengthen usefulness.
Patient reported outcome	FSMC	Fatigue Scale of Motor and Cognitive Fatigue	Fatigue	Targeted	13	1113	moderate to high	Clinically useful MDC and CRC not consistently reported No sufficient data to assess sensitivity and specificity for change in pwMS (MDC vs. CRC) High internal consistency (Cronbach's alpha alpha >0.91) and test-retest reliability (r >0.80)	Likely generalizable to report fatigue in people with MS; Applicable in real world	5-10min	Patient administered Could be digitalized	Aspirational	Reproduce data on MDC/CRC and optimal testing intervals (in large cohorts with different MS populations and age groups). Standardization of testing protocols (frequency of administration, modes of application) to strengthen usefulness.
Patient reported outcome	MSWS-12	Multiple Sclerosis Walking Scale	Motor: Ambulation	Targeted	52	12964	Low to Moderate	Clinically useful Some studies report MDC and CRC at broad range (4-8 points) Test-Retest qualities were satisfying	Likely generalizable to report walking disabilites in people with MS; Applicable in real world	<5min	Patient administered Could be digitalized	Aspirational	Reproduce data on MDC/CRC and optimal testing intervals (in large cohorts with different MS populations and age groups). Standardization of testing protocols (frequency of administration, modes of application) to strengthen usefulness.
Patient reported outcome	TSQM	Treatment Satisfaction Questionnaire for Medication	Treatment Satisfaction	Generic	23	8310	moderate to high	Potentially clinically useful MDC and CRC not consistently reported No sufficient data to assess sensitivity and specificity for change in pwMS (MDC vs. CRC)	Likely generalizable to most people with MS; insufficient data on test-retest reliability; Applicable in real world	5-10min	Patient administered Could be digitalized	Aspirational	Reproduce data on MDC/CRC and optimal testing intervals (in large cohorts with different MS populations and age groups). Standardization of testing protocols (frequency of administration, modes of application) to strengthen usefulness.
Patient reported outcome	EQ-5D	The EuroQol 5 Dimensions questionnaire	HRQoL	Generic	41	15426	moderate to high	Potentially clinically useful MDC and CRC not consistently reported No sufficient data to assess sensitivity and specificity for change in pwMS (MDC vs. CRC)	Likely generalizable to most people with MS; Insufficient data on test-retest reliability; Applicable in real world and short duration	<5min	Patient administered Could be digitalized	reserved for distinct settings or study questions	Reproduce data on MDC/CRC and optimal testing intervals (in large cohorts with different MS populations and age groups). Standardization of testing protocols (frequency of administration, modes of application) to strengthen usefulness.
Patient reported outcome	SF-36	36-item short form survey	HRQoL	Generic	42	6851	moderate to high	Potentially clinically useful MDC and CRC not consistently reported No sufficient data to assess sensitivity and specificity for change in pwMS (MDC vs. CRC)	Likely generalizable to most people with MS; Insufficient data on test-retest reliability; Likely not applicable in real world as it is time consuming	15-20min	Patient administered Could be digitalized	reserved for distinct settings or study questions	Reproduce data on MDC/CRC and optimal testing intervals (in large cohorts with different MS populations and age groups). Standardization of testing protocols (frequency of administration, modes of application) to strengthen usefulness.
Patient reported outcome	MusiQoL	Multiple-Sclerosis-International-Quality-of-Life	HRQoL	Targeted	13	2196	Very Low to Low	Potentially clinically useful MDC and CRC not consistently reported No sufficient data to assess sensitivity and specificity for change in pwMS (MDC vs. CRC)	Likely generalizable to most people with MS; no sound evidence on test-retest reliability. Applicable in real world but time consuming	15-30min	Patient administered Could be digitalized	Aspirational	Data on MDC/CRC and optimal testing intervals (in large cohorts with different MS populations and age groups). Standardization of testing protocols (frequency of administration, modes of application) to strengthen usefulness.
Patient reported outcome	FAMS	Functional Assessment of Multiple Sclerosis	HRQoL	Targeted	9	2092	very low	Potentially clinically useful MDC and CRC not consistently reported No sufficient data to assess sensitivity and specificity for change in pwMS (MDC vs. CRC)	Potentially not generalizable to most people with MS; Insufficient data on test-retest reliability; Applicable in real world but time consuming	15-20min	Patient administered Could be digitalized	reserved for distinct settings or study questions	Data on MDC/CRC and optimal testing intervals (in large cohorts with different MS populations and age groups). Standardization of testing protocols (frequency of administration, modes of application) to strengthen usefulness.
Patient reported outcome	SF-12	12-item short form survey	HRQoL	Generic	13	1333	Very Low	Potentially clinically useful MDC and CRC not consistently reported No sufficient data to assess sensitivity and specificity for change in pwMS (MDC vs. CRC)	Potentially not generalizable to most people with MS; Insufficient data on test-retest reliability; Applicable in real world	5-10min	Patient administered Could be digitalized	reserved for distinct settings or study questions	Data on MDC/CRC and optimal testing intervals (in large cohorts with different MS populations and age groups). Standardization of testing protocols (frequency of administration, modes of application) to strengthen usefulness.
Patient reported outcome	HAQUAMS	Hamburg Quality of Life Questionnaire in Multiple Sclerosis	HRQoL	Targeted	6	860	Low	Potentially clinically useful MDC and CRC not consistently reported No sufficient data to assess sensitivity and specificity for change in pwMS (MDC vs. CRC)	Potentially not generalizable to most people with MS; Insufficient data on test-retest reliability; Applicable in real world but time consuming	10-20min	Patient administered Could be digitalized	reserved for distinct settings or study questions	Data on MDC/CRC and optimal testing intervals (in large cohorts with different MS populations and age groups). Standardization of testing protocols (frequency of administration, modes of application) to strengthen usefulness.
Patient reported outcome	PROMIS	Patient-Reported Outcomes Measurement Information System	HRQoL	Generic	8	458	Low	Potentially clinically useful MDC ≥1 point CRC not consistently reported No sufficient data to assess sensitivity and specificity for change in pwMS (MDC vs. CRC)	Complicated PRO online platform. Potentially not generalizable to most people with MS; Insufficient data on test-retest reliability; Currently not applicable in real world	varies (5-30min)	Patient administered Could be digitalized	Aspirational	Data on MDC/CRC and optimal testing intervals (in large cohorts with different MS populations and age groups). Standardization of testing protocols (frequency of administration, modes of application) to strengthen usefulness.
Patient reported outcome	IPAQ	International Physical Activity Questionnaire	ADL	Generic	6	1078	Very Low	Potentially clinically useful MDC and CRC not consistently reported No sufficient data to assess sensitivity and specificity for change in pwMS (MDC vs. CRC)	Potentially not generalizable to most people with MS; Insufficient data on test-retest reliability; No relevant inter-rater variability expected; Not Applicable in real world (time consuming)	15-30min	Patient administered Could be digitalized	reserved for distinct settings or study questions	Data on MDC/CRC and optimal testing intervals (in large cohorts with different MS populations and age groups). Standardization of testing protocols (frequency of administration, modes of application) to strengthen usefulness.
Patient reported outcome	CES-D	Center for Epidemiological Studies Depression Scale	Depression	Generic	8	546	low	Potentially clinically useful MDC and CRC not consistently reported No sufficient data to assess sensitivity and specificity for change in pwMS (MDC vs. CRC)	Likely generalizable to most MS patients; Insufficient data on test-retest reliability; Applicable in real world (short time to complete)	5-10min	Patient administered Could be digitalized	reserved for distinct settings or study questions	Data on MDC/CRC and optimal testing intervals (in large cohorts with different MS populations and age groups). Standardization of testing protocols (frequency of administration, modes of application) to strengthen usefulness.
Patient reported outcome	FIS	Fatigue Impact Scale	Fatigue	Targeted	7	672	very low	Potentially clinically useful MDC and CRC not consistently reported No sufficient data to assess sensitivity and specificity for change in pwMS (MDC vs. CRC)	Potentially not generalizable to most people with MS; Insufficient data on test-retest reliability; No relevant inter-rater variability expected; Applicable in real world	5-10min	Patient administered Could be digitalized	reserved for distinct settings or study questions	Data on MDC/CRC and optimal testing intervals (in large cohorts with different MS populations and age groups). Standardization of testing protocols (frequency of administration, modes of application) to strengthen usefulness.
Patient reported outcome	CIS-20	Checklist Individual Strength	Fatigue	Generic	6	426	very low to low	Potentially clinically useful MDC and CRC not consistently reported No sufficient data to assess sensitivity and specificity for change in pwMS (MDC vs. CRC)	Potentially not generalizable to most people with MS; Insufficient data on test-retest reliability; No relevant inter-rater variability expected; Applicable in real world	10-15min	Patient administered Could be digitalized	reserved for distinct settings or study questions	Reproduce data on MDC/CRC and optimal testing intervals (in large cohorts with different MS populations and age groups). Standardization of testing protocols (frequency of administration, modes of application) to strengthen usefulness.
Patient reported outcome	PHQ-9	Patient Health Questionnaire	Depression	Generic	17	1380	Low	Potentially clinically useful MDC and CRC not consistently reported No sufficient data to assess sensitivity and specificity for change in pwMS (MDC vs. CRC)	Potentially not generalizable to most people with MS; Insufficient data on test-retest reliability; Applicable in real world	<5min	Patient administered Could be digitalized	reserved for distinct settings or study questions	Data on MDC/CRC and optimal testing intervals (in large cohorts with different MS populations and age groups). Standardization of testing protocols (frequency of administration, modes of application) to strengthen usefulness.
Patient reported outcome	ABC	Activities-Specific Balance Confidence Scale	Motor: Balance	Generic	6	213	very low to low	Potentially clinically useful MDC and CRC not consistently reported No sufficient data to assess sensitivity and specificity for change in pwMS (MDC vs. CRC)	Potentially not generalizable to most people with MS; Insufficient data on test-retest reliability; Not applicable in real world	10-20min	Patient administered Could be digitalized	reserved for distinct settings or study questions	Data on MDC/CRC and optimal testing intervals (in large cohorts with different MS populations and age groups). Standardization of digitalized self-application/self-test to enable applicability
Patient reported outcome	GLTEQ	Godin Leisure-Time Questionnaire	Motor: Exercise Participation	Generic	6	1438	Low to Moderate	Potentially clinically useful MDC and CRC not consistently reported No sufficient data to assess sensitivity and specificity for change in pwMS (MDC vs. CRC)	Potentially not generalizable to most people with MS; Insufficient data on test-retest reliability in pwMS; Applicable in real world	<5min	Patient administered Could be digitalized	reserved for distinct settings or study questions	Data on MDC/CRC and optimal testing intervals (in large cohorts with different MS populations and age groups). Standardization of digitalized self-application/self-test to enable applicability
Patient reported outcome	PSS	Perceived Stress Scale	other: stress	Generic	7	482	Very Low to Low	Potentially clinically useful MDC and CRC not consistently reported No sufficient data to assess sensitivity and specificity for change in pwMS (MDC vs. CRC)	Potentially not generalizable to most people with MS; Insufficient data on test-retest reliability in pwMS; Applicable in real world	10-15min	Patient administered Could be digitalized	reserved for distinct settings or study questions	Data on MDC/CRC and optimal testing intervals (in large cohorts with different MS populations and age groups). Standardization of testing protocols (frequency of administration, modes of application) to strengthen usefulness.
Patient reported outcome	PSQI	Pittsburgh Sleep Quality Index	Sleep	Generic	14	874	Very Low to Low	Currently not clinically useful MDC and CRC not reported No data to assess sensitivity and specificity for change in pwMS (MDC vs. CRC) Test-Retest reliability sufficient	Potentially not generalizable to most people with MS; Insufficient data on test-retest reliability; Applicable in real world	10min	Patient administered Could be digitalized	reserved for distinct settings or study questions	Data on MDC/CRC and optimal testing intervals (in large cohorts with different MS populations and age groups). Standardization of testing protocols (frequency of administration, modes of application) to strengthen usefulness.
Patient reported outcome	ESS	Epworth Sleepiness Scale	Sleep	Generic	7	362	very low	Currently not clinically useful MDC and CRC not consistently reported No data to assess sensitivity and specificity for change (MDC vs. CRC)	Potentially not generalizable to most people with MS; Insufficient data on test-retest reliability; Applicable in real world	<5min	Patient administered Could be digitalized	reserved for distinct settings or study questions	Data on MDC/CRC and optimal testing intervals (in large cohorts with different MS populations and age groups). Standardization of testing protocols (frequency of administration, modes of application) to strengthen usefulness.
Patient reported outcome	WPAI	Work Productivity and Activity Impairment	Working Capacity	Generic	12	4154	moderate to high	Potentially clinically useful MDC and CRC not consistently reported No sufficient data to assess sensitivity and specificity for change in pwMS (MDC vs. CRC)	Likely generalizable to most people with MS; Applicable in real world	<5min	Patient administered Could be digitalized	reserved for distinct settings or study questions	Reproduce data on MDC/CRC and optimal testing intervals (in large cohorts with different MS populations and age groups). Standardization of testing protocols (frequency of administration, modes of application) to strengthen usefulness.
