# Supplementary material for: Treating to target in multiple sclerosis: Do we know how to measure whether we hit it?
Source: Eur J Neurol. 2024 Oct 24;31(12):e16526. doi: 10.1111/ene.16526 (PMC11554867; doi:10.1111/ene.16526)
Supplement: Supplementary file 9 — Table S6. Overview of composite outcomes in multiple sclerosis. [file ENE-31-e16526-s003.xlsx]

## Sheet: SuppT6.Composite
	Supplemental Table 6. Overview Composite Outcomes in MS
Category	Outcome	Nr of studies	Nr of patients (sum of sample sizes)	Quality of evidence (GRADE)	Clinical Usefulness	External/Ecological Validity	Time required	Personnel required	Suggested status	Knowledge/technology gaps
Composite outcomes	No evidence of disease activity 2 (NEDA-2) (Relapses and EDSS)	12 overall 5 prospective 10 real world setting	25676	Low to moderate	Clinically useful Limited by rarity of events (relapses and EDSS worsening) Low sensitivity for activity (congruence of MDC and CRC) Limited by varying definitions (10 for relapses, 11 for EDSS worsening) Strongly driven by walking impairment, mostly disregards neuropsychological disability and upper extremity function	Generalizable to all RMS patients Test-retest reliability and inter-rater agreement vary considerably Applicable in real world	20-25min	Treating Neurologist	Core Measurable	1) Developing evidence-based consensus definitions and confirmation intervals 2) Consistent use of consensus definitions and confirmation intervals 3) Consistent and rigorous training of raters 4) Role of relapse severity and remission
Composite outcomes	No evidence of disease activity 3 (NEDA-3) (Relapes, EDSS, MRI activity)	76 overall 34 prospective 40 real world setting	41829	Low to moderate	Potentially clinically useful Inconsistent evidence for association with future disability Not validated as surrogate marker MDC and CRC not formally studied Valuable clinical information lost through dichotomization Imbalance of contributing factors (loss of NEDA mainly driven by MRI lesions) Limited by varying definitions (10 in SLR), especially regarding EDSS worsening and MRI activity	Generalizable to all RMS patients Test-retest reliability and inter-rater agreement may vary considerably (EDSS and MRI activity) Applicable in real world, but standardization required and independent value questionable	25-40min	Treating Neurologist and qualified neuroradiologist	Aspirational measurable	1) Development evidence-based consensus definition and consistent use in studies 2) Standardization of MRI protocols, intervals and rating, potentially by digitalization/automatization 3) Confirmation of clinical value in larger cohorts with different MS populations and age groups applying standardized definition
Composite outcomes	No evidence of disease activity 4 (NEDA-4) (Relapes, EDSS, MRI activity, MRI atrophy)	5 overall 5 prospective 3 real world setting	699	Very low to low	Currently not clinically useful Insufficient evidence for association with future disability Not validated as surrogate marker MDC and CRC not formally studied Valuable clinical information lost through dichotomization Imbalance of contributing factors (EDSS worsening with higher clinical impact, but high risk mainly driven by relapse and MRI lesions)	Generalizable to all RMS patients Test-retest reliability and inter-rater agreement may vary considerably (EDSS, MRI activity, Brain atrophy) Not applicable in real world (brain atrophy not available)	n.a.	Treating Neurologist and qualified neuroradiologist	Reserved for studies or specialized centers	1) Development of evidence-based consensus definition and consistent use in studies 2) Standardization of MRI protocols, intervals and rating, potentially by digitalization/automatization 3) Confirmation of clinical value in larger cohorts with different MS populations and age groups applying standardized definition
Composite outcomes	No evidence of progression 2 (NEP-2) (EDSS+T25FW)	5 overall 5 prospective 0 real world setting	3898	Moderate to high	Likely clinically useful MDC of composite not formally investigated (EDSS: 11 definitions, T25FW ≥12-20%) CRC of composite not formally investigated (EDSS 11 definitions, T25FW ≥10-20%) Limited sensitivity for change (proximity/congruence of MDC and CRC) increased by composite score Strongly driven by walking impairment, mostly disregards neuropsychological disability and upper extremity function	Generalizable to MS patients with walking ability (EDSS 0-6.5) Moderate to excellent test-retest reliability (EDSS: moderate, T25FW ICC >0.90 for two replicate tests), but requires confirmation of change in RRMS (3-6 months) No relevant inter-rater variability Applicable in real world	16-21min	Treating Neurologist and/or trained staff Parts could be digitalized/self applied	Core measurable	1) Confirmation and refinement of MDC/CRC (in larger cohorts with different MS populations and age groups) 2) Standardization of digitalized self-application/self-test to improve broad applicability
Composite outcomes	No evidence of progression 3 (NEP-3)/ EDSS plus (EDSS+T25FW+9HPT)	14 overall 12 prospective 3 real world setting	6689	Moderate to high	Likely clinically useful MDC of composite not formally investigated (T25FW ≥12-20% and 9HPT ≥18-29%) CRC of composite not formally investigated (T25FW ≥10-20% and 9HPT ≥15-20%) Limited sensitivity for change (proximity/congruence of MDC and CRC) increased by composite score Limited to physical disability (walking, upper extremity function)	Generalizable to MS patients with walking ability (EDSS 0-6.5) Moderate to excellent test-retest reliability (EDSS: moderate, T25FW/9HPT: ICC 0.71-0.99 for two replicate tests), but requires confirmation of change in RRMS (3-6 months) No relevant inter-rater variability Applicable in real world	18-26min	Treating Neurologist and/or trained staff Parts could be digitalized/self applied	Aspirational measurable	1) Confirmation and refinement of MDC/CRC (in larger cohorts with different MS populations and age groups) 2) Standardization of digitalized self-application/self-test to improve broad applicability
Composite outcomes	No evidence of progression 4 (NEP-4) (EDSS+T25FW+9HPT+SDMT)	2 overall 2 prospective 1 real world setting	416	Low to moderate	Potentially clinically useful MDC of composite not formally investigated (T25FW ≥12-20%, 9HPT ≥18-29%, SDMT 12%) CRC of composite not formally investigated (T25FW ≥10-20%, 9HPT ≥15-20%, SDMT ≥20%/4-10 points) Limited sensitivity for change (proximity/congruence of MDC and CRC), probably increased by composite score Limited to physical disability (walking, upper extremity function) and processing …	Generalizable to MS patients with walking ability (EDSS 0-6.5) and without cognitive impairment Moderate to excellent test-retest reliability (EDSS: moderate, T25FW/9HPT/SDMT: ICC 0.71-0.99 for two replicate tests), but requires confirmation of change in RRMS (3-6 months) No relevant inter-rater variability Applicable in real world	25-36min	Treating Neurologist and/or trained staff Parts could be digitalized/self applied	Aspirational measurable	1) Confirmation and refinement of MDC/CRC (in larger cohorts with different MS populations and age groups) 2) Standardization of digitalized self-application/self-test to improve broad applicability
Composite outcomes	Rio-Score (RS) (Relapses, EDSS, MRI activity)	3 overall 3 prospective 2 real world setting	648	Low to moderate	Currently not clinically useful Insufficient evidence for association with future disability Not validated as surrogate marker MDC and CRC not formally studied Valuable clinical information lost through dichotomization Imbalance of contributing factors (EDSS worsening with higher clinical impact, but high risk mainly driven by relapse and MRI lesions)	Generalizable to all RMS patients Test-retest reliability and inter-rater agreement may vary considerably (EDSS and MRI activity) Applicable in real world, but independent value questionable	25-40min	Treating Neurologist and qualified neuroradiologist	Reserved for studies or special settings (DMT interventions)	1) Standardization of MRI protocols, intervals and rating, potentially by digitalization/automatization 2) Confirmation of clinical value in larger cohorts with different MS populations and age groups
Composite outcomes	Modified Rio-Score (MRS) (Relapses, MRI activity)	3 overall 2 prospective 3 real world setting	940	Low to moderate	Currently not clinically useful Insufficient evidence for association with future disability Not validated as surrogate marker MDC and CRC not formally studied Valuable clinical information lost through dichotomization	Generalizable to all RMS patients Test-retest reliability and inter-rater agreement may vary considerably (MRI activity) Applicable in real world, but independent value questionable	10-20min	Treating Neurologist and qualified neuroradiologist	Reserved for studies or special settings (DMT interventions)	1) Standardization of MRI protocols, intervals and rating, potentially by digitalization/automatization 2) Confirmation of clinical value in larger cohorts with different MS populations and age groups
Composite outcomes	MAGNIMS Score (relapses and new T2 lesions)	2 overall 1 prospective 1 real world setting	1403	Low to moderate	Currently not clinically useful Insufficient evidence for association with future disability Not validated as surrogate marker MDC and CRC not formally studied Valuable clinical information lost through dichotomization	Generalizable to all RMS patients Test-retest reliability and inter-rater agreement may vary considerably (MRI activity) Applicable in real world, but independent value questionable	10-20min	Treating Neurologist and qualified neuroradiologist	Reserved for studies or special settings (DMT interventions)	1) Standardization of MRI protocols, intervals and rating, potentially by digitalization/automatization 2) Confirmation of clinical value in larger cohorts with different MS populations and age groups
Composite outcomes	Multiple Sclerosis Functional Composite (MSFC) (T25FW, 9HPT, PASAT)	9 overall 8 prospective 1 real world setting	2073	Moderate to high	Currently not clinically useful MDC of composite not formally investigated (T25FW ≥12-20%, 9HPT ≥18-29%, PASAT not studied) CRC of composite rarely investigated (≥10-20%) Limited sensitivity for change (proximity/congruence of MDC and CRC) increased by composite score Limited by practice effect of PASAT	Generalizable to MS patients with walking ability (EDSS 0-6.5) Excellent test-retest reliability (ICC >0.90 for two replicate tests) No relevant inter-rater variability Currently not applicable in real world (time consuming and does contribute independent value)	20-25min	Treating Neurologist or trained staff Could be digitalized/self applied	Reserved for studies or special settings (rehabilitation interventions)	1) Confirmation and refinement of MDC/CRC (in larger cohorts with different MS populations and age groups) 2) Standardization of digitalized self-application/self-test to improve broad applicability
Composite outcomes	Brief International Cognitive Assessment for MS (BiCAMS) (SDMT, CVLT-II,BVMT-R)	9 overall 9 prospective 8 real world setting	731	Low to moderate	Currently not clinically useful MDC of composite not formally investigated (SDMT 12%, BVMT-R not studied, CVLT-II not studied) CRC of composite very rarely investigated (estimated at ≥10%) Insufficient data to assess sensitivity for change (MDC vs. CRC) Limited to processing speed, visual and verbal memory	Likely generalizable to most MS patients (limits: visual impairment, severe cognitive impairment) Good test-retest reliability (ICC 0.85 for two replicate tests) No relevant inter-rater variability Currently hardly applicable in real world (time consuming and contributes little independent value)	20-25min	Treating Neurologist or trained staff Digitalized version available/ could be self applied	Reserved for studies or special settings (DMT or cognitive interventions)	1) Confirmation and refinement of MDC/CRC (in larger cohorts with different MS populations and age groups) 2) Standardization of digitalized self-application/self-test to improve broad applicability
Composite outcomes	Brief Repeatable Battery (BRB) (Selective Reminding Test [SRT], 10/36 Spatial Recall Test [10/36 SPART], SDMT, PASAT and Word List Generation [WLG])	7 overall 7 prospective 2 real world setting	565	Low	Currently not clinically useful MDC of composite not formally investigated (PASAT/SRT/SPART/WLG not studied, SDMT 12%) CRC of composite very rarely investigated (worsening in ≥2 domains, PASAT/SRT/SPART/WLG not studied, SDMT ≥4-10 points/20%) Insufficient data to assess sensitivity for change (MDC vs. CRC) Limited to processing speed, visual memory, verbal memory/fluency	Likely generalizable to most MS patients (limits: visual impairment, severe cognitive impairment) Unclear test-retest reliability (reported ICCs of tests used ranging from 0.24-0.98 for two replicate tests), but not studied in MS and not as a composite measure No relevant inter-rater variability Currently not applicable in real world (reliability unclear, time consuming and independent value uncl…	30-40min	Treating Neurologist or trained staff Could be digitalized/self applied	Reserved for studies or special settings (DMT or cognitive interventions)	1) Confirmation and refinement of MDC/CRC (in larger cohorts with different MS populations and age groups) 2) Standardization of digitalized self-application/self-test to improve broad applicability
Composite outcomes	Multiple Sclerosis Performance Test (MSPT) (Processing Speed Test [PST] = virtual SDMT, virtual 9HPT, virtual T25FW, virtual LCLA)	3 overall 3 prospective 1 real world setting	4944	Very low to low	Currently not clinically useful MDC and CRC of composite not formally investigated No data to assess sensitivity for change (MDC vs. CRC)	Likely generalizable to most MS patients (limits: walking ability, severe cognitive and visual impairment, access/ability to perform tests on electronic device) Insufficient data on test-retest reliability No relevant inter-rater variability expected Principally applicable in real world	n.a.	Digitalized/self applied	Reserved for studies	1) Data on MDC/CRC (in large cohorts with different MS populations and age groups) 2) Standardization of tools and testing protocols to enable applicability 3) Availability of electronic devices 4) Data collection and software solutions enabling storage, visualization and interpretation of results
